# Supplementary material for: Exploration of low-frequency allelic variants of SARS-CoV-2 genomes reveals coinfections in Mexico occurred during periods of VOCs turnover
Source: Microb Genom. 2024 Mar 21;10(3):001220. doi: 10.1099/mgen.0.001220 (PMC11004493; doi:10.1099/mgen.0.001220)
Supplement: Table S1. [file mgen-10-01220-s002.xlsx]

## Sheet: Table_S1-Metadata_complete_set
Table S1. Metadata complete set
Genomic dataset	Set_Num	SRA Accession (Coinfections only)	SRA sample name	GISAID ID (consensus)	GISAID Name	Collection Date	State	Sample	Sex	Age	Patient Status	Pango Lineage (abb)	Nexstrain Clade	Full Lineage Name
CIAD20_5531_S27	CIAD213	SRR25736192	CIAD20_5531_S27	EPI_ISL_4886575	hCoV-19/Mexico/NAY_CIAD-MZT_5531-0824/2021	2021-08-24	Nayarit	Nasopharyngeal and oropharyngeal swab	F	22	Amb	B.1.617.2	20A	B.1.617.2
CIAD20_5693_S20	CIAD216	SRR25736191	CIAD20_5693_S20	EPI_ISL_4886585	hCoV-19/Mexico/NAY_CIAD-MZT_5693-0910/2021	2021-09-10	Nayarit	Nasopharyngeal and oropharyngeal swab	M	62	Asymptomatic	B.1.617.2	20A	B.1.617.2
CIAD21_ID3774_S69	CIAD224	SRR25736190	CIAD21_ID3774_S69	EPI_ISL_4847186	hCoV-19/Mexico/SIN_CIAD-MZT_ID3774/2021	2021-09-22	Sinaloa	Oropharyngeal swab	F	43	Amb	B.1.617.2	20A	B.1.617.2
CIAD26_D1802_S86	CIAD328	SRR25736189	CIAD26_D1802_S86	EPI_ISL_7237594	hCoV-19/Mexico/SIN_CIAD-CLN_D1802/2021	2021-09-26	Sinaloa	Oropharyngeal swab	F	43	Unk	AY.20	20A	B.1.617.2.20
CIAD26_D1875_S83	CIAD331	SRR25736188	CIAD26_D1875_S83	EPI_ISL_7237615	hCoV-19/Mexico/SIN_CIAD-CLN_D1875/2021	2021-09-27	Sinaloa	Oropharyngeal swab	M	39	Unk	AY.26	20A	B.1.617.2.26
CIAD13_HJ1761_S23	CIAD50	SRR25736196	CIAD13_HJ1761_S23	EPI_ISL_2894555	hCoV-19/Mexico/SIN_CIAD-MZT_HJ1761/2021	2021-06-04	Sinaloa	Oropharyngeal swab	M	20	Amb	B.1.1.7	20I/501Y.V1	B.1.1.7
CIAD48_S8956_S215	CIAD517	SRR25736187	CIAD48_S8956_S215	EPI_ISL_14561223	hCoV-19/Mexico/SIN_CIAD-MZT_S8956/2022	2022-07-20	Sinaloa	Oropharyngeal swab	M	80	Hosp	BE.2	20B	B.1.1.529.5.3.1.2
CIAD51_HJ7161_S201	CIAD519	SRR25736186	CIAD51_HJ7161_S201	EPI_ISL_14901059	hCoV-19/Mexico/SIN_CIAD-MZT_HJ7161/2022	2022-08-15	Sinaloa	Oropharyngeal swab	F	122	Unk	BF.27	20B	B.1.1.529.5.2.1.27
CIAD51_HJ7248_S205	CIAD523	SRR25736185	CIAD51_HJ7248_S205	EPI_ISL_14901063	hCoV-19/Mexico/SIN_CIAD-MZT_HJ7248/2022	2022-08-30	Sinaloa	Oropharyngeal swab	F	59	Unk	BA.5.2.9	20B	B.1.1.529.5.2.9
CIAD13_HJ1784_S27	CIAD54	SRR25736195	CIAD13_HJ1784_S27	EPI_ISL_2894559	hCoV-19/Mexico/SIN_CIAD-MZT_HJ1784/2021	2021-06-09	Sinaloa	Oropharyngeal swab	F	45	Amb	P.1	20J/501Y.V3	B.1.1.28.1
CIAD13_2613_S35	CIAD64	SRR25736193	CIAD13_2613_S35	EPI_ISL_2894569	hCoV-19/Mexico/SON_CIAD-HMO_2613/2021	2021-06-11	Sonora	Oropharyngeal swab	F	39	Amb	B.1.1.7	20I/501Y.V1	B.1.1.7
L004_202101083573_S100	IMSS_1105	SRR25736132	L004_202101083573_S100	EPI_ISL_1416421	hCoV-19/Mexico/VER-IBT-IMSS-587/2021	2021-03-09	Veracruz	unknown	M	60	Hosp	B.1.635	20A	B.1.635
L004_202101083604_S107	IMSS_1112	SRR25736065	L004_202101083604_S107	EPI_ISL_1416428	hCoV-19/Mexico/VER-IBT-IMSS-594/2021	2021-03-09	Veracruz	unknown	M	75	Hosp	B.1.1.519	20B	B.1.1.519
L032_202101118890_S100	IMSS_11708	SRR25736062	L032_202101118890_S100	EPI_ISL_7853230	hCoV-19/Mexico/NLE_LANGEBIO_IMSS_3684/2021	2021-11-06	Nuevo Leon	Nasopharyngeal and oropharyngeal swab	M	61	Hosp	AY.26	20A	B.1.617.2.26
L032_202101119515_S112	IMSS_11720	SRR25736061	L032_202101119515_S112	EPI_ISL_7853078	hCoV-19/Mexico/COA_LANGEBIO_IMSS_3696/2021	2021-11-04	Coahuila	Nasopharyngeal and oropharyngeal swab	F	30	Amb	AY.26	20A	B.1.617.2.26
L032_202101119880_S122	IMSS_11730	SRR25736060	L032_202101119880_S122	EPI_ISL_7853085	hCoV-19/Mexico/COA_LANGEBIO_IMSS_3706/2021	2021-11-05	Coahuila	Nasopharyngeal and oropharyngeal swab	M	83	Hosp	B.1.617.2	20A	B.1.617.2
L032_202101120013_S125	IMSS_11732	SRR25736059	L032_202101120013_S125	EPI_ISL_7853244	hCoV-19/Mexico/NLE_LANGEBIO_IMSS_3708/2021	2021-11-11	Nuevo Leon	Nasopharyngeal and oropharyngeal swab	F	59	Hosp	AY.26	20A	B.1.617.2.26
L032_202101214432_S357	IMSS_11954	SRR25736058	L032_202101214432_S357	EPI_ISL_7853004	hCoV-19/Mexico/BCN_LANGEBIO_IMSS_3922/2021	2021-11-21	Baja California	Nasopharyngeal and oropharyngeal swab	M	73	Hosp	AY.26	20A	B.1.617.2.26
L032_202101214507_S369	IMSS_11964	SRR25736057	L032_202101214507_S369	EPI_ISL_7853285	hCoV-19/Mexico/VER_LANGEBIO_IMSS_3932/2021	2021-11-24	Veracruz	Pharyngeal swab	M	33	Amb	AY.3	20A	B.1.617.2.3
L034_202101118198_S408	IMSS_12563	SRR25736056	L034_202101118198_S408	EPI_ISL_8251150	hCoV-19/Mexico/MEX_LANGEBIO_IMSS_4388/2021	2021-06-08	State of Mexico	Nasopharyngeal and oropharyngeal swab	M	35	Amb	B.1.1.7	20I/501Y.V1	B.1.1.7
L034_202101126579_S420	IMSS_12590	SRR25736055	L034_202101126579_S420	EPI_ISL_8251179	hCoV-19/Mexico/MOR_LANGEBIO_IMSS_4400/2021	2021-07-01	Morelos	Nasopharyngeal and oropharyngeal swab	M	27	Hosp	P.1	20J/501Y.V3	B.1.1.28.1
L034_202101219051_S180	IMSS_12748	SRR25736053	L034_202101219051_S180	EPI_ISL_8251459	hCoV-19/Mexico/BCN_LANGEBIO_IMSS_4207/2021	2021-12-06	Baja California	Nasopharyngeal and oropharyngeal swab	F	25	Amb	AY.26	20A	B.1.617.2.26
L036_202101081985_S93	IMSS_13274	SRR25736052	L036_202101081985_S93	EPI_ISL_8826035	hCoV-19/Mexico/JAL_IBT_IMSS_5000/2021	2021-12-28	Jalisco	Nasopharyngeal and oropharyngeal swab	F	43	Amb	MultLin	20B	MultLin
L036_202101082558_S108	IMSS_13287	SRR25736051	L036_202101082558_S108	EPI_ISL_8826048	hCoV-19/Mexico/SIN_IBT_IMSS_5007/2021	2021-12-29	Sinaloa	Nasopharyngeal and oropharyngeal swab	F	31	Amb	AY.26	20A	B.1.617.2.26
L036_202101221315_S130	IMSS_13362	SRR25736050	L036_202101221315_S130	EPI_ISL_8825594	hCoV-19/Mexico/HID_IBT_IMSS_5077/2021	2021-12-09	Hidalgo	Nasopharyngeal and oropharyngeal swab	F	62	Hosp	AY.26	20A	B.1.617.2.26
L036_202101224336_S228	IMSS_13456	SRR25736049	L036_202101224336_S228	EPI_ISL_8825688	hCoV-19/Mexico/CMX_IBT_IMSS_5168/2021	2021-12-21	Mexico City	Nasopharyngeal and oropharyngeal swab	F	26	Amb	MultLin	20B	MultLin
L001_202101066547_S141	IMSS_135	SRR25736156	L001_202101066547_S141	EPI_ISL_1288287	hCoV-19/Mexico/SLP-IBT-IMSS-72/2021	2021-02-10	San Luis Potosi	Nasopharyngeal and oropharyngeal swab	M	78	Hosp	B.1.2	20G	B.1.2
L036_202101228264_S420	IMSS_13632	SRR25736048	L036_202101228264_S420	EPI_ISL_8825864	hCoV-19/Mexico/HID_IBT_IMSS_5346/2021	2021-12-29	Hidalgo	Pharyngeal swab	M	3	Amb	MultLin	20A	MultLin
L038_202201000861_CIBO_S288	IMSS_14258	SRR25736047	L038_202201000861_CIBO_S288	EPI_ISL_9150926	hCoV-19/Mexico/JAL_LANGEBIO_IMSS_5084/2022	2022-01-04	Jalisco	Nasopharyngeal and oropharyngeal swab	F	51	Amb	BA.1.15	20B	B.1.1.529.1.15
L038_202201000870_CIBO_S293	IMSS_14262	SRR25736046	L038_202201000870_CIBO_S293	EPI_ISL_9150871	hCoV-19/Mexico/JAL_LANGEBIO_IMSS_5089/2022	2022-01-03	Jalisco	Nasopharyngeal and oropharyngeal swab	F	26	Amb	BA.1.15	20B	B.1.1.529.1.15
L038_202201001045_CIBIN_S107	IMSS_14330	SRR25736045	L038_202201001045_CIBIN_S107	EPI_ISL_9150809	hCoV-19/Mexico/TAM_LANGEBIO_IMSS_4910/2022	2022-01-02	Tamaulipas	Nasopharyngeal and oropharyngeal swab	F	1	Amb	BA.1.15	20B	B.1.1.529.1.15
L038_202201001400_CIBO_S372	IMSS_14399	SRR25736044	L038_202201001400_CIBO_S372	EPI_ISL_9150947	hCoV-19/Mexico/GUA_LANGEBIO_IMSS_5162/2022	2022-01-04	Guanajuato	Nasopharyngeal and oropharyngeal swab	F	26	Amb	BA.1.1	20B	B.1.1.529.1.1
L038_202201002989_CIBIN_S174	IMSS_14460	SRR25736042	L038_202201002989_CIBIN_S174	EPI_ISL_9151036	hCoV-19/Mexico/DUR_LANGEBIO_IMSS_4977/2022	2022-01-07	Durango	Nasopharyngeal and oropharyngeal swab	F	21	Amb	BA.1.15	20B	B.1.1.529.1.15
L039_202201000989UIMY_S124	IMSS_14487	SRR25736125	L039_202201000989UIMY_S124	EPI_ISL_9570329	hCoV-19/Mexico/CHP_IBT_IMSS_5781/2022	2022-01-04	Chiapas	Nasopharyngeal and oropharyngeal swab	M	42	Amb	BA.1.1	20B	B.1.1.529.1.1
L001_202101066610_S152	IMSS_146	SRR25736155	L001_202101066610_S152	EPI_ISL_1288298	hCoV-19/Mexico/VER-IBT-IMSS-84/2021	2021-02-10	Veracruz	Nasopharyngeal and oropharyngeal swab	M	22	Amb	B.1.1.222	20B	B.1.1.222
L039_202201002300UIBZ_S500	IMSS_14601	SRR25736124	L039_202201002300UIBZ_S500	EPI_ISL_9569914	hCoV-19/Mexico/ZAC_IBT_IMSS_5895/2022	2022-01-13	Zacatecas	Nasopharyngeal and oropharyngeal swab	M	23	Amb	BA.1.1.18	20B	B.1.1.529.1.1.18
L039_202201003191CIBO_S404	IMSS_14619	SRR25736123	L039_202201003191CIBO_S404	EPI_ISL_9570217	hCoV-19/Mexico/GUA_IBT_IMSS_5913/2022	2022-01-10	Guanajuato	Nasopharyngeal and oropharyngeal swab	F	24	Amb	BA.1.15	20B	B.1.1.529.1.15
L039_202201004846CIBO_S437	IMSS_14690	SRR25736122	L039_202201004846CIBO_S437	EPI_ISL_9570160	hCoV-19/Mexico/JAL_IBT_IMSS_5982/2022	2022-01-14	Jalisco	Nasopharyngeal and oropharyngeal swab	F	43	Amb	BA.1.20	20B	B.1.1.529.1.20
L039_202201008563LCE_S204	IMSS_14796	SRR25736121	L039_202201008563LCE_S204	EPI_ISL_9569964	hCoV-19/Mexico/VER_IBT_IMSS_6087/2022	2022-01-07	Veracruz	Nasopharyngeal and oropharyngeal swab	M	51	Amb	MultLin	20B	MultLin
L039_202201008632LCE_S228	IMSS_14820	SRR25736120	L039_202201008632LCE_S228	EPI_ISL_9570232	hCoV-19/Mexico/GRO_IBT_IMSS_6111/2022	2022-01-06	Guerrero	Nasopharyngeal and oropharyngeal swab	M	45	Amb	BA.1.20	20B	B.1.1.529.1.20
L039_202201008657LCE_S236	IMSS_14828	SRR25736119	L039_202201008657LCE_S236	EPI_ISL_9569951	hCoV-19/Mexico/VER_IBT_IMSS_6119/2022	2022-01-08	Veracruz	Nasopharyngeal and oropharyngeal swab	M	67	Hosp	BA.1.1	20B	B.1.1.529.1.1
L039_202201008864LCE_S264	IMSS_14856	SRR25736118	L039_202201008864LCE_S264	EPI_ISL_9570324	hCoV-19/Mexico/CMX_IBT_IMSS_6147/2022	2022-01-10	Mexico City	Nasopharyngeal and oropharyngeal swab	F	20	Amb	MultLin	20B	MultLin
L039_202201008883LCE_S268	IMSS_14860	SRR25736117	L039_202201008883LCE_S268	EPI_ISL_9570320	hCoV-19/Mexico/CMX_IBT_IMSS_6151/2022	2022-01-10	Mexico City	Nasopharyngeal and oropharyngeal swab	F	25	Amb	MultLin	20B	MultLin
L039_202201009402LCE_S300	IMSS_14891	SRR25736115	L039_202201009402LCE_S300	EPI_ISL_9570303	hCoV-19/Mexico/CMX_IBT_IMSS_6182/2022	2022-01-11	Mexico City	Nasopharyngeal and oropharyngeal swab	M	28	Amb	MultLin	20A	MultLin
L039_202201009546LCE_S348	IMSS_14939	SRR25736114	L039_202201009546LCE_S348	EPI_ISL_9570112	hCoV-19/Mexico/MEX_IBT_IMSS_6230/2022	2022-01-12	State of Mexico	Nasopharyngeal and oropharyngeal swab	F	50	Amb	BA.1	20B	B.1.1.529.1
L039_202201009797LCE_S360	IMSS_14951	SRR25736113	L039_202201009797LCE_S360	EPI_ISL_9570388	hCoV-19/Mexico/BCN_IBT_IMSS_6242/2022	2022-01-10	Baja California	Nasopharyngeal and oropharyngeal swab	F	46	Amb	MultLin	20A	MultLin
L005_202101042886_S325	IMSS_1539	SRR25736054	L005_202101042886_S325	EPI_ISL_1585412	hCoV-19/Mexico/NLE_INER_IMSS_00402/2021	2021-03-16	Nuevo Leon	Nasopharyngeal and oropharyngeal swab	F	71	Hosp	B.1.1.519	20B	B.1.1.519
L043_202201013449_S445	IMSS_16016	SRR25736112	L043_202201013449_S445	EPI_ISL_10436345	hCoV-19/Mexico/SIN_IBT_IMSS_6392/2022	2022-02-09	Sinaloa	Nasopharyngeal and oropharyngeal swab	F	32	Amb	BA.1.15.2	20B	B.1.1.529.1.15.2
L045_202201015359_S456	IMSS_16382	SRR25736111	L045_202201015359_S456	EPI_ISL_11111073	hCoV-19/Mexico/GUA_LANGEBIO_IMSS_6313/2022	2022-02-22	Guanajuato	Nasopharyngeal and oropharyngeal swab	F	19	Amb	MultLin	20B	MultLin
L047_202201043286LCE_S83	IMSS_17054	SRR25736110	L047_202201043286LCE_S83	EPI_ISL_11826315	hCoV-19/Mexico/MIC_IBT_IMSS_6902/2022	2022-02-22	Michoacan	Nasopharyngeal and oropharyngeal swab	M	79	Hosp	BA.1.1	20B	B.1.1.529.1.1
L051_202201050197_S27	IMSS_17429	SRR25736109	L051_202201050197_S27	EPI_ISL_12533152	hCoV-19/Mexico/CMX_CIAD-IMSS_202201050197/2022	2022-04-18	Mexico City	Nasopharyngeal and oropharyngeal swab	F	52	Amb	MultLin	20B	MultLin
L054_202201008630_UIMY_S304	IMSS_17700	SRR25736108	L054_202201008630_UIMY_S304	EPI_ISL_13164183	hCoV-19/Mexico/YUC_LANGEBIO_IMSS_6556/2022	2022-05-17	Yucatan	Nasopharyngeal and oropharyngeal swab	F	11	Amb	BA.2.9	20B	B.1.1.529.2.9
L054_202201054281_LCE_S209	IMSS_17777	SRR25736107	L054_202201054281_LCE_S209	EPI_ISL_13164296	hCoV-19/Mexico/CMX_LANGEBIO_IMSS_6463/2022	2022-05-16	Mexico City	Nasopharyngeal and oropharyngeal swab	F	49	Amb	BA.2.12.1	20B	B.1.1.529.2.12.1
L054_202201054350_LCE_S211	IMSS_17779	SRR25736106	L054_202201054350_LCE_S211	EPI_ISL_13164332	hCoV-19/Mexico/MEX_LANGEBIO_IMSS_6465/2022	2022-05-13	State of Mexico	Nasopharyngeal and oropharyngeal swab	F	16	Hosp	BA.1.1	20B	B.1.1.529.1.1
L054_202201054419_LCE_S222	IMSS_17789	SRR25736104	L054_202201054419_LCE_S222	EPI_ISL_13164335	hCoV-19/Mexico/SIN_LANGEBIO_IMSS_6475/2022	2022-05-05	Sinaloa	Nasopharyngeal and oropharyngeal swab	F	59	Amb	BA.1.1	20B	B.1.1.529.1.1
L055_202201009202UIMY_S440	IMSS_17934	SRR25736103	L055_202201009202UIMY_S440	EPI_ISL_13405167	hCoV-19/Mexico/ROO_IBT_IMSS_7466/2022	2022-05-28	Quintana Roo	Nasopharyngeal and oropharyngeal swab	F	24	Amb	BA.2.9	20B	B.1.1.529.2.9
L055_202201057176LCE_S351	IMSS_18379	SRR25736102	L055_202201057176LCE_S351	EPI_ISL_13405294	hCoV-19/Mexico/CMX_IBT_IMSS_7879/2022	2022-06-02	Mexico City	Nasopharyngeal and oropharyngeal swab	M	10	Amb	BA.2.12.1	20B	B.1.1.529.2.12.1
L056_202201058523_S63	IMSS_18552	SRR25736101	L056_202201058523_S63	EPI_ISL_13567552	hCoV-19/Mexico/MEX_CIAD-IMSS_202201058523/2022	2022-06-06	State of Mexico	Nasopharyngeal and oropharyngeal swab	F	27	Amb	BA.2	20B	B.1.1.529.2
L057_202201010554_UIMY_S25	IMSS_18712	SRR25736100	L057_202201010554_UIMY_S25	EPI_ISL_13801982	hCoV-19/Mexico/ROO_LANGEBIO_IMSS_9074/2022	2022-06-16	Quintana Roo	Nasopharyngeal swab	F	33	Hosp	BA.5.1.1	20B	B.1.1.529.5.1.1
L057_202201057924_LCE_S481	IMSS_18828	SRR25736099	L057_202201057924_LCE_S481	EPI_ISL_13802062	hCoV-19/Mexico/BCN_LANGEBIO_IMSS_8814/2022	2022-06-01	Baja California	Nasopharyngeal swab	M	36	Amb	BA.2	20B	B.1.1.529.2
L057_202201057986_LCE_S485	IMSS_18832	SRR25736098	L057_202201057986_LCE_S485	EPI_ISL_13801888	hCoV-19/Mexico/MEX_LANGEBIO_IMSS_8818/2022	2022-06-07	State of Mexico	Nasopharyngeal swab	F	15	Hosp	BA.1.1	20B	B.1.1.529.1.1
L057_202201058003_LCE_S488	IMSS_18835	SRR25736041	L057_202201058003_LCE_S488	EPI_ISL_13802084	hCoV-19/Mexico/CMX_LANGEBIO_IMSS_8821/2022	2022-06-03	Mexico City	Nasopharyngeal swab	M	46	Amb	BA.2.9	20B	B.1.1.529.2.9
L057_202201058111_LCE_S489	IMSS_18836	SRR25736040	L057_202201058111_LCE_S489	EPI_ISL_13802085	hCoV-19/Mexico/CMX_LANGEBIO_IMSS_8822/2022	2022-06-07	Mexico City	Nasopharyngeal swab	M	10	Amb	BA.2	20B	B.1.1.529.2
L057_202201058120_LCE_S490	IMSS_18837	SRR25736039	L057_202201058120_LCE_S490	EPI_ISL_13801992	hCoV-19/Mexico/CMX_LANGEBIO_IMSS_8823/2022	2022-06-06	Mexico City	Nasopharyngeal swab	F	47	Amb	BA.5.1.6	20B	B.1.1.529.5.1.6
L057_202201058239_LCE_S497	IMSS_18844	SRR25736037	L057_202201058239_LCE_S497	EPI_ISL_13802071	hCoV-19/Mexico/BCS_LANGEBIO_IMSS_8830/2022	2022-06-03	Baja California Sur	Nasopharyngeal swab	F	43	Amb	BA.2.12.1	20B	B.1.1.529.2.12.1
L057_202201058240_LCE_S498	IMSS_18845	SRR25736036	L057_202201058240_LCE_S498	EPI_ISL_13801989	hCoV-19/Mexico/BCS_LANGEBIO_IMSS_8831/2022	2022-06-03	Baja California Sur	Nasopharyngeal swab	F	47	Amb	BA.5.1	20B	B.1.1.529.5.1
L057_202201058241_LCE_S499	IMSS_18846	SRR25736035	L057_202201058241_LCE_S499	EPI_ISL_13801990	hCoV-19/Mexico/BCS_LANGEBIO_IMSS_8832/2022	2022-06-03	Baja California Sur	Nasopharyngeal swab	M	57	Amb	BA.5.1	20B	B.1.1.529.5.1
L057_202201058246_LCE_S500	IMSS_18847	SRR25736034	L057_202201058246_LCE_S500	EPI_ISL_13801991	hCoV-19/Mexico/BCS_LANGEBIO_IMSS_8833/2022	2022-06-03	Baja California Sur	Nasopharyngeal swab	F	56	Amb	BA.5.1	20B	B.1.1.529.5.1
L057_202201058254_LCE_S501	IMSS_18848	SRR25736033	L057_202201058254_LCE_S501	EPI_ISL_13802072	hCoV-19/Mexico/BCS_LANGEBIO_IMSS_8834/2022	2022-06-03	Baja California Sur	Nasopharyngeal swab	M	6	Hosp	BA.2	20B	B.1.1.529.2
L057_202201058261_LCE_S504	IMSS_18851	SRR25736032	L057_202201058261_LCE_S504	EPI_ISL_13801993	hCoV-19/Mexico/CMX_LANGEBIO_IMSS_8837/2022	2022-06-07	Mexico City	Nasopharyngeal swab	M	37	Amb	BA.5.1.6	20B	B.1.1.529.5.1.6
L057_202201058283_LCE_S511	IMSS_18858	SRR25736031	L057_202201058283_LCE_S511	EPI_ISL_13801950	hCoV-19/Mexico/CMX_LANGEBIO_IMSS_8844/2022	2022-06-08	Mexico City	Nasopharyngeal swab	M	60	Amb	BA.2	20B	B.1.1.529.2
L057_202201058306_LCE_S516	IMSS_18863	SRR25736030	L057_202201058306_LCE_S516	EPI_ISL_13801996	hCoV-19/Mexico/CMX_LANGEBIO_IMSS_8849/2022	2022-06-07	Mexico City	Nasopharyngeal swab	F	27	Amb	BA.2	20B	B.1.1.529.2
L057_202201058442_LCE_S526	IMSS_18873	SRR25736029	L057_202201058442_LCE_S526	EPI_ISL_13801864	hCoV-19/Mexico/CMX_LANGEBIO_IMSS_8858/2022	2022-06-08	Mexico City	Nasopharyngeal swab	F	36	Hosp	BA.5.1.6	20B	B.1.1.529.5.1.6
L057_202201058559_LCE_S538	IMSS_18885	SRR25736028	L057_202201058559_LCE_S538	EPI_ISL_13802078	hCoV-19/Mexico/BCS_LANGEBIO_IMSS_8869/2022	2022-06-07	Baja California Sur	Nasopharyngeal swab	F	34	Amb	BA.2.9	20B	B.1.1.529.2.9
L057_202201058876_LCE_S563	IMSS_18908	SRR25736026	L057_202201058876_LCE_S563	EPI_ISL_13802006	hCoV-19/Mexico/MEX_LANGEBIO_IMSS_8892/2022	2022-06-07	State of Mexico	Nasopharyngeal swab	M	58	Hosp	BA.5.2.9	20B	B.1.1.529.5.2.9
L057_202201058888_LCE_S574	IMSS_18918	SRR25736025	L057_202201058888_LCE_S574	EPI_ISL_13802119	hCoV-19/Mexico/MEX_LANGEBIO_IMSS_8902/2022	2022-06-06	State of Mexico	Nasopharyngeal swab	F	55	Amb	BA.2.9	20B	B.1.1.529.2.9
L057_202201058898_LCE_S6	IMSS_18925	SRR25736024	L057_202201058898_LCE_S6	EPI_ISL_13802012	hCoV-19/Mexico/MEX_LANGEBIO_IMSS_8909/2022	2022-06-07	State of Mexico	Nasopharyngeal swab	M	31	Amb	BA.5.1.23	20B	B.1.1.529.5.1.23
L058_202201026029CIBIN_S427	IMSS_19142	SRR25736023	L058_202201026029CIBIN_S427	EPI_ISL_13575285	hCoV-19/Mexico/NLE_IBT_IMSS_8078/2022	2022-06-14	Nuevo Leon	Nasopharyngeal and oropharyngeal swab	F	35	Amb	BA.5.5	20B	B.1.1.529.5.5
L058_202201060435LCE_S172	IMSS_19342	SRR25736022	L058_202201060435LCE_S172	EPI_ISL_13575376	hCoV-19/Mexico/VER_IBT_IMSS_8264/2022	2022-06-15	Veracruz	Nasopharyngeal and oropharyngeal swab	F	28	Amb	BA.4.1	20B	B.1.1.529.4.1
L058_202201060514LCE_S203	IMSS_19370	SRR25736021	L058_202201060514LCE_S203	EPI_ISL_13575247	hCoV-19/Mexico/PUE_IBT_IMSS_8289/2022	2022-06-10	Puebla	Pharyngeal swab	F	25	Amb	BA.5.1.23	20B	B.1.1.529.5.1.23
L059_202201022752_S174	IMSS_19481	SRR25736020	L059_202201022752_S174	EPI_ISL_13766145	hCoV-19/Mexico/JAL_CIAD-IMSS_202201022752/2022	2022-06-20	Jalisco	Nasopharyngeal and oropharyngeal swab	M	20	Amb	BA.2.9	20B	B.1.1.529.2.9
L059_202201026564_S128	IMSS_19528	SRR25736019	L059_202201026564_S128	EPI_ISL_13766225	hCoV-19/Mexico/TAM_CIAD-IMSS_202201026564/2022	2022-06-19	Tamaulipas	Nasopharyngeal and oropharyngeal swab	F	26	Hosp	BA.2	20B	B.1.1.529.2
L059_202201062450_S35	IMSS_19582	SRR25736018	L059_202201062450_S35	EPI_ISL_13766158	hCoV-19/Mexico/MEX_CIAD-IMSS_202201062450/2022	2022-06-22	State of Mexico	Nasopharyngeal and oropharyngeal swab	F	16	Amb	BA.4.1	20B	B.1.1.529.4.1
L001_202101066851_S3	IMSS_196	SRR25736016	L001_202101066851_S3	EPI_ISL_1288348	hCoV-19/Mexico/PUE-IBT-IMSS-145/2021	2021-02-11	Puebla	Nasopharyngeal and oropharyngeal swab	M	30	Amb	B.1.1.222	20B	B.1.1.222
L059_202201064042_S103	IMSS_19649	SRR25736017	L059_202201064042_S103	EPI_ISL_13766124	hCoV-19/Mexico/GRO_CIAD-IMSS_202201064042/2022	2022-06-24	Guerrero	Nasopharyngeal and oropharyngeal swab	M	41	Amb	BA.4.2	20B	B.1.1.529.4.2
L060_202201010928_UIMY_S355	IMSS_19725	SRR25736014	L060_202201010928_UIMY_S355	EPI_ISL_13803307	hCoV-19/Mexico/YUC_LANGEBIO_IMSS_9458/2022	2022-06-23	Yucatan	Nasopharyngeal swab	F	54	Amb	BA.2.9	20B	B.1.1.529.2.9
L060_202201010954_UIMY_S373	IMSS_19743	SRR25736013	L060_202201010954_UIMY_S373	EPI_ISL_13803316	hCoV-19/Mexico/YUC_LANGEBIO_IMSS_9476/2022	2022-06-24	Yucatan	Nasopharyngeal swab	F	48	Amb	BA.2.9	20B	B.1.1.529.2.9
L060_202201010964_UIMY_S378	IMSS_19748	SRR25736012	L060_202201010964_UIMY_S378	EPI_ISL_13803318	hCoV-19/Mexico/YUC_LANGEBIO_IMSS_9481/2022	2022-06-24	Yucatan	Nasopharyngeal swab	M	10	Amb	BA.2.12.1	20B	B.1.1.529.2.12.1
L060_202201010967_UIMY_S379	IMSS_19749	SRR25736011	L060_202201010967_UIMY_S379	EPI_ISL_13803171	hCoV-19/Mexico/YUC_LANGEBIO_IMSS_9482/2022	2022-06-24	Yucatan	Nasopharyngeal swab	M	45	Amb	BA.5.1	20B	B.1.1.529.5.1
L060_202201011001_UIMY_S396	IMSS_19766	SRR25736010	L060_202201011001_UIMY_S396	EPI_ISL_13803176	hCoV-19/Mexico/YUC_LANGEBIO_IMSS_9499/2022	2022-06-23	Yucatan	Nasopharyngeal swab	M	38	Amb	BA.5.2.1	20B	B.1.1.529.5.2.1
L060_202201023006_CIBO_S433	IMSS_19802	SRR25736009	L060_202201023006_CIBO_S433	EPI_ISL_13803335	hCoV-19/Mexico/JAL_LANGEBIO_IMSS_9533/2022	2022-06-21	Jalisco	Nasopharyngeal swab	F	34	Amb	BA.5.1	20B	B.1.1.529.5.1
L060_202201026990_CIBIN_S280	IMSS_19926	SRR25736008	L060_202201026990_CIBIN_S280	EPI_ISL_13803114	hCoV-19/Mexico/NLE_LANGEBIO_IMSS_9391/2022	2022-06-24	Nuevo Leon	Nasopharyngeal swab	M	70	Hosp	BA.5.1	20B	B.1.1.529.5.1
L060_202201063631_LCE_S96	IMSS_20029	SRR25736007	L060_202201063631_LCE_S96	EPI_ISL_13803081	hCoV-19/Mexico/MEX_LANGEBIO_IMSS_9222/2022	2022-06-23	State of Mexico	Nasopharyngeal swab	F	36	Amb	BA.5.1.6	20B	B.1.1.529.5.1.6
L060_202201063668_LCE_S106	IMSS_20039	SRR25736006	L060_202201063668_LCE_S106	EPI_ISL_13803212	hCoV-19/Mexico/CMX_LANGEBIO_IMSS_9232/2022	2022-06-24	Mexico City	Nasopharyngeal swab	F	64	Amb	BA.2.12.1	20B	B.1.1.529.2.12.1
L060_202201063924_LCE_S120	IMSS_20053	SRR25736005	L060_202201063924_LCE_S120	EPI_ISL_13803085	hCoV-19/Mexico/MEX_LANGEBIO_IMSS_9245/2022	2022-06-22	State of Mexico	Nasopharyngeal swab	M	41	Amb	BA.5.2.9	20B	B.1.1.529.5.2.9
L060_202201064127_LCE_S178	IMSS_20104	SRR25736003	L060_202201064127_LCE_S178	EPI_ISL_13803036	hCoV-19/Mexico/BCN_LANGEBIO_IMSS_9292/2022	2022-06-22	Baja California	Nasopharyngeal swab	M	39	Amb	BA.5.1.25	20B	B.1.1.529.5.1.25
L060_202201064163_LCE_S192	IMSS_20117	SRR25736002	L060_202201064163_LCE_S192	EPI_ISL_13803037	hCoV-19/Mexico/BCN_LANGEBIO_IMSS_9305/2022	2022-06-21	Baja California	Nasopharyngeal swab	M	59	Amb	BA.4.1	20B	B.1.1.529.4.1
L061_202201011247_S138	IMSS_20141	SRR25736001	L061_202201011247_S138	EPI_ISL_13983095	hCoV-19/Mexico/TAB_CIAD-IMSS_202201011247/2022	2022-06-28	Tabasco	Nasopharyngeal and oropharyngeal swab	F	37	Hosp	BA.2.9	20B	B.1.1.529.2.9
L061_202201011478_S143	IMSS_20146	SRR25736000	L061_202201011478_S143	EPI_ISL_13983100	hCoV-19/Mexico/TAB_CIAD-IMSS_202201011478/2022	2022-06-29	Tabasco	Nasopharyngeal swab	M	35	Amb	BA.5.2.1	20B	B.1.1.529.5.2.1
L061_202201066065_S55	IMSS_20275	SRR25735999	L061_202201066065_S55	EPI_ISL_13983231	hCoV-19/Mexico/QUE_CIAD-IMSS_202201066065/2022	2022-06-28	Queretaro	Nasopharyngeal and oropharyngeal swab	F	32	Amb	BA.5.1.25	20B	B.1.1.529.5.1.25
L061_202201066083_S62	IMSS_20282	SRR25735998	L061_202201066083_S62	EPI_ISL_13983238	hCoV-19/Mexico/QUE_CIAD-IMSS_202201066083/2022	2022-06-29	Queretaro	Nasopharyngeal and oropharyngeal swab	F	50	Amb	BA.2.12.1	20B	B.1.1.529.2.12.1
L061_202201066623_S74	IMSS_20292	SRR25735997	L061_202201066623_S74	EPI_ISL_13983250	hCoV-19/Mexico/BCS_CIAD-IMSS_202201066623/2022	2022-06-28	Baja California Sur	Nasopharyngeal and oropharyngeal swab	F	24	Amb	BA.4.4	20B	B.1.1.529.4.4
L061_202201067038_S89	IMSS_20307	SRR25735996	L061_202201067038_S89	EPI_ISL_13983265	hCoV-19/Mexico/VER_CIAD-IMSS_202201067038/2022	2022-06-30	Veracruz	Nasopharyngeal and oropharyngeal swab	F	50	Amb	BA.2	20B	B.1.1.529.2
L062_202201007731UIBZ_S707	IMSS_20341	SRR25735995	L062_202201007731UIBZ_S707	EPI_ISL_14226071	hCoV-19/Mexico/SLP_IBT_IMSS_007731UIBZ_NC/2022	2022-07-12	San Luis Potosi	Nasopharyngeal and oropharyngeal swab	M	44	Amb	BA.5.1	20B	B.1.1.529.5.1
L062_202201072295LCE_S182	IMSS_20657	SRR25735994	L062_202201072295LCE_S182	EPI_ISL_14225849	hCoV-19/Mexico/CMX_IBT_IMSS_8544/2022	2022-07-07	Mexico City	Nasopharyngeal and oropharyngeal swab	F	40	Amb	BA.4.1	20B	B.1.1.529.4.1
L063_202201013345_UIMY_S149	IMSS_20839	SRR25735992	L063_202201013345_UIMY_S149	EPI_ISL_14253976	hCoV-19/Mexico/CAM_LANGEBIO_IMSS_9721/2022	2022-07-14	Campeche	Nasopharyngeal and oropharyngeal swab	F	18	Amb	BA.5.1.1	20B	B.1.1.529.5.1.1
L063_202201013553_UIMY_S160	IMSS_20850	SRR25735991	L063_202201013553_UIMY_S160	EPI_ISL_14253987	hCoV-19/Mexico/ROO_LANGEBIO_IMSS_9732/2022	2022-07-19	Quintana Roo	Nasopharyngeal and oropharyngeal swab	M	21	Amb	BA.5.1.1	20B	B.1.1.529.5.1.1
L063_202201013572_UIMY_S168	IMSS_20858	SRR25735990	L063_202201013572_UIMY_S168	EPI_ISL_14253995	hCoV-19/Mexico/CAM_LANGEBIO_IMSS_9740/2022	2022-07-20	Campeche	Nasopharyngeal and oropharyngeal swab	M	30	Amb	BA.5.2.1	20B	B.1.1.529.5.2.1
L063_202201013587_UIMY_S172	IMSS_20862	SRR25735989	L063_202201013587_UIMY_S172	EPI_ISL_14253999	hCoV-19/Mexico/YUC_LANGEBIO_IMSS_9744/2022	2022-07-20	Yucatan	Nasopharyngeal and oropharyngeal swab	M	43	Amb	BA.2.12.1	20B	B.1.1.529.2.12.1
L063_202201013625_UIMY_S173	IMSS_20863	SRR25735988	L063_202201013625_UIMY_S173	EPI_ISL_14254000	hCoV-19/Mexico/YUC_LANGEBIO_IMSS_9745/2022	2022-07-21	Yucatan	Nasopharyngeal and oropharyngeal swab	F	24	Amb	BA.5.1	20B	B.1.1.529.5.1
L063_202201013638_UIMY_S176	IMSS_20866	SRR25735987	L063_202201013638_UIMY_S176	EPI_ISL_14254003	hCoV-19/Mexico/YUC_LANGEBIO_IMSS_9748/2022	2022-07-20	Yucatan	Nasopharyngeal and oropharyngeal swab	M	45	Amb	BA.5.1.1	20B	B.1.1.529.5.1.1
L063_202201013749_UIMY_S192	IMSS_20882	SRR25735986	L063_202201013749_UIMY_S192	EPI_ISL_14254019	hCoV-19/Mexico/ROO_LANGEBIO_IMSS_9764/2022	2022-07-16	Quintana Roo	Nasopharyngeal and oropharyngeal swab	F	2	Hosp	BA.5.2.1	20B	B.1.1.529.5.2.1
L063_202201013756_UIMY_S193	IMSS_20883	SRR25736097	L063_202201013756_UIMY_S193	EPI_ISL_14254020	hCoV-19/Mexico/YUC_LANGEBIO_IMSS_9765/2022	2022-07-21	Yucatan	Nasopharyngeal and oropharyngeal swab	F	28	Amb	BA.5.2.1	20B	B.1.1.529.5.2.1
L063_202201027306_CIBO_S277	IMSS_20966	SRR25736096	L063_202201027306_CIBO_S277	EPI_ISL_14254102	hCoV-19/Mexico/JAL_LANGEBIO_IMSS_9840/2022	2022-07-18	Jalisco	Nasopharyngeal and oropharyngeal swab	M	31	Amb	BA.4.2	20B	B.1.1.529.4.2
L063_202201027313_CIBO_S281	IMSS_20970	SRR25736095	L063_202201027313_CIBO_S281	EPI_ISL_14254106	hCoV-19/Mexico/JAL_LANGEBIO_IMSS_9844/2022	2022-07-18	Jalisco	Nasopharyngeal and oropharyngeal swab	M	31	Amb	BA.5.1.30	20B	B.1.1.529.5.1.30
L063_202201027381_CIBO_S288	IMSS_20977	SRR25736093	L063_202201027381_CIBO_S288	EPI_ISL_14254113	hCoV-19/Mexico/SIN_LANGEBIO_IMSS_9851/2022	2022-07-15	Sinaloa	Nasopharyngeal and oropharyngeal swab	F	60	Hosp	BA.2.12.1	20B	B.1.1.529.2.12.1
L063_202201027383_CIBO_S289	IMSS_20978	SRR25736092	L063_202201027383_CIBO_S289	EPI_ISL_14254114	hCoV-19/Mexico/SIN_LANGEBIO_IMSS_9852/2022	2022-07-16	Sinaloa	Nasopharyngeal and oropharyngeal swab	F	24	Hosp	BA.2.12.1	20B	B.1.1.529.2.12.1
L063_202201030127_CIBIN_S4	IMSS_21016	SRR25736091	L063_202201030127_CIBIN_S4	EPI_ISL_14253826	hCoV-19/Mexico/NLE_LANGEBIO_IMSS_30127_NC/2022	2022-07-18	Nuevo Leon	Nasopharyngeal and oropharyngeal swab	F	77	Hosp	BA.2	20B	B.1.1.529.2
L063_202201030871_CIBIN_S106	IMSS_21118	SRR25736090	L063_202201030871_CIBIN_S106	EPI_ISL_14253827	hCoV-19/Mexico/CHH_LANGEBIO_IMSS_30871_NC/2022	2022-07-20	Chihuahua	Nasopharyngeal and oropharyngeal swab	F	45	Amb	BA.2	20B	B.1.1.529.2
L063_202201081683_LCE_S73	IMSS_21235	SRR25736089	L063_202201081683_LCE_S73	EPI_ISL_14254278	hCoV-19/Mexico/VER_LANGEBIO_IMSS_10008/2022	2022-07-19	Veracruz	Nasopharyngeal and oropharyngeal swab	M	58	Amb	BA.2	20B	B.1.1.529.2
L063_202201081765_LCE_S85	IMSS_21247	SRR25736088	L063_202201081765_LCE_S85	EPI_ISL_14254290	hCoV-19/Mexico/MEX_LANGEBIO_IMSS_10020/2022	2022-07-19	State of Mexico	Nasopharyngeal and oropharyngeal swab	F	32	Amb	BA.5.1	20B	B.1.1.529.5.1
L063_202201081991_LCE_S96	IMSS_21258	SRR25736087	L063_202201081991_LCE_S96	EPI_ISL_14254301	hCoV-19/Mexico/PUE_LANGEBIO_IMSS_10031/2022	2022-07-18	Puebla	Nasopharyngeal and oropharyngeal swab	M	47	Amb	BA.5.1.25	20B	B.1.1.529.5.1.25
L063_202201082972_LCE_S142	IMSS_21304	SRR25736086	L063_202201082972_LCE_S142	EPI_ISL_14254347	hCoV-19/Mexico/CMX_LANGEBIO_IMSS_10075/2022	2022-07-20	Mexico City	Nasopharyngeal and oropharyngeal swab	M	26	Amb	BA.5.1.6	20B	B.1.1.529.5.1.6
L063_202201083605_LCE_S170	IMSS_21331	SRR25736085	L063_202201083605_LCE_S170	EPI_ISL_14254374	hCoV-19/Mexico/CHP_LANGEBIO_IMSS_10101/2022	2022-07-20	Chiapas	Nasopharyngeal and oropharyngeal swab	F	20	Amb	BF.1	20B	B.1.1.529.5.2.1.1
L063_202201083777_LCE_S213	IMSS_21373	SRR25736084	L063_202201083777_LCE_S213	EPI_ISL_14254416	hCoV-19/Mexico/PUE_LANGEBIO_IMSS_10141/2022	2022-07-20	Puebla	Nasopharyngeal and oropharyngeal swab	F	70	Amb	BA.5.1	20B	B.1.1.529.5.1
L064_202201028644CIBO_S473_001	IMSS_21554	SRR25736082	L064_202201028644CIBO_S473_001	EPI_ISL_14443243	hCoV-19/Mexico/GUA-IBT-IMSS-8752/2022	2022-07-18	Guanajuato	Nasopharyngeal and oropharyngeal swab	F	41	Amb	BA.5.1	20B	B.1.1.529.5.1
L064_202201029124CIBO_S540_001	IMSS_21617	SRR25736081	L064_202201029124CIBO_S540_001	EPI_ISL_14443203	hCoV-19/Mexico/SON-IBT-IMSS-8800/2022	2022-07-21	Sonora	Nasopharyngeal and oropharyngeal swab	F	22	Hosp	BA.5.1	20B	B.1.1.529.5.1
L064_202201085941LCE_S52_001	IMSS_21792	SRR25736080	L064_202201085941LCE_S52_001	EPI_ISL_14443418	hCoV-19/Mexico/BCS-IBT-IMSS-8941/2022	2022-07-18	Baja California Sur	Nasopharyngeal and oropharyngeal swab	F	55	Amb	BA.2	20B	B.1.1.529.2
L064_202201086190LCE_S142_001	IMSS_21877	SRR25736079	L064_202201086190LCE_S142_001	EPI_ISL_14443383	hCoV-19/Mexico/BCN-IBT-IMSS-9009/2022	2022-07-21	Baja California	Nasopharyngeal and oropharyngeal swab	F	25	Amb	BA.5.2.1	20B	B.1.1.529.5.2.1
L065_202201008979_S199	IMSS_21959	SRR25736078	L065_202201008979_S199	EPI_ISL_14562164	hCoV-19/Mexico/ZAC_CIAD-IMSS_202201008979/2022	2022-08-06	Zacatecas	Nasopharyngeal and oropharyngeal swab	F	41	Amb	BA.2.12.1	20B	B.1.1.529.2.12.1
L065_202201029834_S138	IMSS_21968	SRR25736077	L065_202201029834_S138	EPI_ISL_14562113	hCoV-19/Mexico/COL_CIAD-IMSS_202201029834/2022	2022-07-30	Colima	Nasopharyngeal and oropharyngeal swab	F	30	Amb	BA.2	20B	B.1.1.529.2
L065_202201030239_S174	IMSS_21979	SRR25736076	L065_202201030239_S174	EPI_ISL_14562123	hCoV-19/Mexico/JAL_CIAD-IMSS_202201030239/2022	2022-08-02	Jalisco	Pharyngeal swab	M	48	Amb	BA.2	20B	B.1.1.529.2
L065_202201030660_S186	IMSS_21982	SRR25736075	L065_202201030660_S186	EPI_ISL_14562156	hCoV-19/Mexico/SIN_CIAD-IMSS_202201030660/2022	2022-08-04	Sinaloa	Nasopharyngeal and oropharyngeal swab	M	76	Hosp	BA.2	20B	B.1.1.529.2
L065_202201091236_S56	IMSS_22008	SRR25736074	L065_202201091236_S56	EPI_ISL_14562110	hCoV-19/Mexico/CMX_CIAD-IMSS_202201091236/2022	2022-08-04	Mexico City	Nasopharyngeal and oropharyngeal swab	F	33	Amb	BA.5.2.1	20B	B.1.1.529.5.2.1
L066_202201009098_UIBZ_S120	IMSS_22042	SRR25736073	L066_202201009098_UIBZ_S120	EPI_ISL_14711249	hCoV-19/Mexico/SLP_LANGEBIO_IMSS_10599/2022	2022-08-01	San Luis Potosi	Nasopharyngeal and oropharyngeal swab	M	23	Amb	BA.5.1	20B	B.1.1.529.5.1
L066_202201009157_UIBZ_S142	IMSS_22064	SRR25736071	L066_202201009157_UIBZ_S142	EPI_ISL_14711739	hCoV-19/Mexico/ZAC_LANGEBIO_IMSS_09157_NC/2022	2022-08-08	Zacatecas	Nasopharyngeal and oropharyngeal swab	F	80	Amb	BA.2.12.1	20B	B.1.1.529.2.12.1
L066_202201014787_UIMY_S180	IMSS_22102	SRR25736070	L066_202201014787_UIMY_S180	EPI_ISL_14711571	hCoV-19/Mexico/YUC_LANGEBIO_IMSS_10652/2022	2022-08-02	Yucatan	Nasopharyngeal and oropharyngeal swab	M	60	Hosp	BA.4.4	20B	B.1.1.529.4.4
L066_202201014887_UIMY_S193	IMSS_22115	SRR25735957	L066_202201014887_UIMY_S193	EPI_ISL_14711197	hCoV-19/Mexico/YUC_LANGEBIO_IMSS_10664/2022	2022-08-04	Yucatan	Nasopharyngeal and oropharyngeal swab	F	80	Amb	BA.5.1	20B	B.1.1.529.5.1
L066_202201030812_CIBO_S370	IMSS_22163	SRR25735956	L066_202201030812_CIBO_S370	EPI_ISL_14711515	hCoV-19/Mexico/MIC_LANGEBIO_IMSS_10497/2022	2022-08-01	Michoacan	Nasopharyngeal swab	F	51	Amb	BA.5.1.6	20B	B.1.1.529.5.1.6
L066_202201031261_CIBO_S84	IMSS_22257	SRR25735955	L066_202201031261_CIBO_S84	EPI_ISL_14711185	hCoV-19/Mexico/SON_LANGEBIO_IMSS_10576/2022	2022-08-10	Sonora	Nasopharyngeal and oropharyngeal swab	F	42	Amb	BA.5.2.1	20B	B.1.1.529.5.2.1
L066_202201031263_CIBO_S85	IMSS_22258	SRR25735954	L066_202201031263_CIBO_S85	EPI_ISL_14711499	hCoV-19/Mexico/SON_LANGEBIO_IMSS_10577/2022	2022-08-10	Sonora	Nasopharyngeal and oropharyngeal swab	F	38	Amb	BA.5.2.1	20B	B.1.1.529.5.2.1
L066_202201031280_CIBO_S87	IMSS_22260	SRR25735953	L066_202201031280_CIBO_S87	EPI_ISL_14711698	hCoV-19/Mexico/COL_LANGEBIO_IMSS_31280_NC/2022	2022-08-11	Colima	Nasopharyngeal and oropharyngeal swab	F	42	Amb	BA.5.2	20B	B.1.1.529.5.2
L066_202201032767_CIBIN_S263	IMSS_22304	SRR25735952	L066_202201032767_CIBIN_S263	EPI_ISL_14711459	hCoV-19/Mexico/NLE_LANGEBIO_IMSS_10398/2022	2022-08-09	Nuevo Leon	Nasopharyngeal swab	M	29	Amb	BA.5.1	20B	B.1.1.529.5.1
L066_202201033130_CIBIN_S331	IMSS_22372	SRR25735951	L066_202201033130_CIBIN_S331	EPI_ISL_14711472	hCoV-19/Mexico/COA_LANGEBIO_IMSS_10462/2022	2022-08-11	Coahuila	Nasopharyngeal and oropharyngeal swab	M	60	Amb	BF.27	20B	B.1.1.529.5.2.1.27
L066_202201033217_CIBIN_S343	IMSS_22384	SRR25735950	L066_202201033217_CIBIN_S343	EPI_ISL_14711484	hCoV-19/Mexico/CHH_LANGEBIO_IMSS_10473/2022	2022-08-09	Chihuahua	Nasopharyngeal and oropharyngeal swab	F	60	Amb	BE.2	20B	B.1.1.529.5.3.1.2
L066_202201093501_LCE_S108	IMSS_22493	SRR25735948	L066_202201093501_LCE_S108	EPI_ISL_14711397	hCoV-19/Mexico/HID_LANGEBIO_IMSS_10248/2022	2022-08-07	Hidalgo	Nasopharyngeal and oropharyngeal swab	F	45	Amb	BA.5.1.6	20B	B.1.1.529.5.1.6
L066_202201094023_LCE_S181	IMSS_22566	SRR25735947	L066_202201094023_LCE_S181	EPI_ISL_14711603	hCoV-19/Mexico/MEX_LANGEBIO_IMSS_10318/2022	2022-08-11	State of Mexico	Nasopharyngeal and oropharyngeal swab	M	73	Hosp	BA.4.1.8	20B	B.1.1.529.4.1.8
L067_202201096036LCE_S522	IMSS_23104	SRR25735946	L067_202201096036LCE_S522	EPI_ISL_14806241	hCoV-19/Mexico/MOR_IBT_IMSS_9489/2022	2022-08-15	Morelos	Nasopharyngeal and oropharyngeal swab	F	44	Amb	BA.5.2.1	20B	B.1.1.529.5.2.1
L068_202201016776_S193	IMSS_23211	SRR25735945	L068_202201016776_S193	EPI_ISL_14901872	hCoV-19/Mexico/ROO_CIAD-IMSS_01016776/2022	2022-08-24	Quintana Roo	Nasopharyngeal and oropharyngeal swab	M	24	Amb	BA.5.1.6	20B	B.1.1.529.5.1.6
L068_202201016777_S194	IMSS_23212	SRR25735944	L068_202201016777_S194	EPI_ISL_14901873	hCoV-19/Mexico/ROO_CIAD-IMSS_01016777/2022	2022-08-24	Quintana Roo	Nasopharyngeal and oropharyngeal swab	F	68	Amb	BA.5.2.9	20B	B.1.1.529.5.2.9
L068_202201016778_S195	IMSS_23213	SRR25735943	L068_202201016778_S195	EPI_ISL_14901811	hCoV-19/Mexico/ROO_CIAD-IMSS_01016778/2022	2022-08-24	Quintana Roo	Nasopharyngeal and oropharyngeal swab	F	27	Amb	BA.5.2.1	20B	B.1.1.529.5.2.1
L068_202201031790_S29	IMSS_23246	SRR25735942	L068_202201031790_S29	EPI_ISL_14901876	hCoV-19/Mexico/SIN_CIAD-IMSS_01031790/2022	2022-08-16	Sinaloa	Nasopharyngeal and oropharyngeal swab	M	62	Amb	BA.5	20B	B.1.1.529.5
L069_202201032104_CIBO_S77	IMSS_23531	SRR25735941	L069_202201032104_CIBO_S77	EPI_ISL_15015081	hCoV-19/Mexico/SON_LANGEBIO_IMSS_10753/2022	2022-08-22	Sonora	Nasopharyngeal swab	F	74	Hosp	BA.5.1.23	20B	B.1.1.529.5.1.23
L069_202201032315_CIBO_S102	IMSS_23556	SRR25735940	L069_202201032315_CIBO_S102	EPI_ISL_15014865	hCoV-19/Mexico/JAL_LANGEBIO_IMSS_32315_NC/2022	2022-08-24	Jalisco	Nasopharyngeal and oropharyngeal swab	M	0	Amb	BA.2	20B	B.1.1.529.2
L069_202201033731_CIBIN_S281	IMSS_23617	SRR25735939	L069_202201033731_CIBIN_S281	EPI_ISL_15014912	hCoV-19/Mexico/NLE_LANGEBIO_IMSS_10941/2022	2022-08-21	Nuevo Leon	Nasopharyngeal and oropharyngeal swab	M	73	Hosp	BA.5.2.1	20B	B.1.1.529.5.2.1
L069_202201097658_LCE_S193	IMSS_23757	SRR25735937	L069_202201097658_LCE_S193	EPI_ISL_15014898	hCoV-19/Mexico/CMX_LANGEBIO_IMSS_10856/2022	2022-08-25	Mexico City	Nasopharyngeal and oropharyngeal swab	F	48	Amb	BA.5.1	20B	B.1.1.529.5.1
L069_202201097670_LCE_S194	IMSS_23758	SRR25735936	L069_202201097670_LCE_S194	EPI_ISL_15015003	hCoV-19/Mexico/QUE_LANGEBIO_IMSS_10857/2022	2022-08-24	Queretaro	Nasopharyngeal and oropharyngeal swab	M	45	Amb	BA.5.1.23	20B	B.1.1.529.5.1.23
L069_202201097679_LCE_S198	IMSS_23762	SRR25735935	L069_202201097679_LCE_S198	EPI_ISL_15015007	hCoV-19/Mexico/QUE_LANGEBIO_IMSS_10861/2022	2022-08-24	Queretaro	Nasopharyngeal and oropharyngeal swab	F	32	Amb	BA.5.1.1	20B	B.1.1.529.5.1.1
L069_202201097722_LCE_S205	IMSS_23769	SRR25735934	L069_202201097722_LCE_S205	EPI_ISL_15014703	hCoV-19/Mexico/BCN_LANGEBIO_IMSS_10868/2022	2022-08-22	Baja California	Nasopharyngeal and oropharyngeal swab	F	27	Amb	BA.4.1	20B	B.1.1.529.4.1
L069_202201097740_LCE_S210	IMSS_23774	SRR25735933	L069_202201097740_LCE_S210	EPI_ISL_15014708	hCoV-19/Mexico/BCN_LANGEBIO_IMSS_10873/2022	2022-08-21	Baja California	Nasopharyngeal and oropharyngeal swab	F	90	Hosp	BA.5.2	20B	B.1.1.529.5.2
L069_202201098090_LCE_S220	IMSS_23784	SRR25735932	L069_202201098090_LCE_S220	EPI_ISL_15014969	hCoV-19/Mexico/PUE_LANGEBIO_IMSS_10881/2022	2022-08-22	Puebla	Pharyngeal swab	F	50	Amb	BE.1.4	20B	B.1.1.529.5.3.1.1.4
L069_202201098264_LCE_S256	IMSS_23820	SRR25735931	L069_202201098264_LCE_S256	EPI_ISL_15014719	hCoV-19/Mexico/BCN_LANGEBIO_IMSS_10916/2022	2022-08-23	Baja California	Nasopharyngeal and oropharyngeal swab	F	42	Amb	XAS	20B	XAS
L069_202201098466_LCE_S477	IMSS_23837	SRR25735930	L069_202201098466_LCE_S477	EPI_ISL_15015018	hCoV-19/Mexico/QUE_LANGEBIO_IMSS_11118/2022	2022-08-28	Queretaro	Nasopharyngeal and oropharyngeal swab	F	51	Amb	BA.5.1.23	20B	B.1.1.529.5.1.23
L071_202201010123_S129	IMSS_24142	SRR25735929	L071_202201010123_S129	EPI_ISL_15310325	hCoV-19/Mexico/SLP_CIAD-IMSS_202201010123/2022	2022-09-13	San Luis Potosi	Nasopharyngeal and oropharyngeal swab	F	38	Amb	BA.5.1	20B	B.1.1.529.5.1
L071_202201102892_S21	IMSS_24204	SRR25735928	L071_202201102892_S21	EPI_ISL_15310256	hCoV-19/Mexico/CMX_CIAD-IMSS_202201102892/2022	2022-09-19	Mexico City	Nasopharyngeal and oropharyngeal swab	F	51	Amb	BA.5.2.1	20B	B.1.1.529.5.2.1
L071_202201103150_S32	IMSS_24215	SRR25735926	L071_202201103150_S32	EPI_ISL_15310259	hCoV-19/Mexico/CMX_CIAD-IMSS_202201103150/2022	2022-09-20	Mexico City	Nasopharyngeal and oropharyngeal swab	M	23	Amb	BA.5.2.9	20B	B.1.1.529.5.2.9
L071_202201103825_S59	IMSS_24241	SRR25735925	L071_202201103825_S59	EPI_ISL_15310296	hCoV-19/Mexico/MEX_CIAD-IMSS_202201103825/2022	2022-09-21	State of Mexico	Pharyngeal swab	F	31	Amb	BA.5.1.6	20B	B.1.1.529.5.1.6
L072_202201008945_UIBZ_S276	IMSS_24285	SRR25735924	L072_202201008945_UIBZ_S276	EPI_ISL_15389565	hCoV-19/Mexico/ZAC_LANGEBIO_IMSS_11370/2022	2022-08-05	Zacatecas	Nasopharyngeal swab	F	29	Amb	BA.5.6	20B	B.1.1.529.5.6
L072_202201009077_UIBZ_S277	IMSS_24286	SRR25735923	L072_202201009077_UIBZ_S277	EPI_ISL_15389566	hCoV-19/Mexico/SLP_LANGEBIO_IMSS_11371/2022	2022-07-31	San Luis Potosi	Nasopharyngeal swab	F	60	Amb	BA.5.1	20B	B.1.1.529.5.1
L072_202201018661_UIMY_S384	IMSS_24360	SRR25735922	L072_202201018661_UIMY_S384	EPI_ISL_15389610	hCoV-19/Mexico/YUC_LANGEBIO_IMSS_11456/2022	2022-09-26	Yucatan	Nasopharyngeal swab	F	31	Amb	BW.1	20B	B.1.1.529.5.6.2.1
L072_202201028695_CIBO_S193	IMSS_24385	SRR25735921	L072_202201028695_CIBO_S193	EPI_ISL_15389303	hCoV-19/Mexico/JAL_LANGEBIO_IMSS_28695_NC/2022	2022-07-26	Jalisco	Nasopharyngeal swab	F	51	Amb	BA.5.1	20B	B.1.1.529.5.1
L072_202201029932_CIBO_S209	IMSS_24400	SRR25735920	L072_202201029932_CIBO_S209	EPI_ISL_15389644	hCoV-19/Mexico/JAL_LANGEBIO_IMSS_11319/2022	2022-07-31	Jalisco	Nasopharyngeal swab	M	85	Amb	BE.1.1	20B	B.1.1.529.5.3.1.1.1
L072_202201030135_CIBO_S215	IMSS_24406	SRR25735919	L072_202201030135_CIBO_S215	EPI_ISL_15389422	hCoV-19/Mexico/SON_LANGEBIO_IMSS_11325/2022	2022-07-30	Sonora	Nasopharyngeal swab	M	86	Hosp	BA.5.2.1	20B	B.1.1.529.5.2.1
L072_202201030140_CIBO_S216	IMSS_24407	SRR25735918	L072_202201030140_CIBO_S216	EPI_ISL_15389621	hCoV-19/Mexico/SON_LANGEBIO_IMSS_11326/2022	2022-07-31	Sonora	Nasopharyngeal swab	M	81	Hosp	BA.2.12.1	20B	B.1.1.529.2.12.1
L072_202201033226_CIBIN_S67	IMSS_24507	SRR25735917	L072_202201033226_CIBIN_S67	EPI_ISL_15389343	hCoV-19/Mexico/CHH_LANGEBIO_IMSS_11203/2022	2022-08-02	Chihuahua	Nasopharyngeal swab	M	78	Hosp	BE.2	20B	B.1.1.529.5.3.1.2
L072_202201035861_CIBIN_S361	IMSS_24519	SRR25735915	L072_202201035861_CIBIN_S361	EPI_ISL_15389387	hCoV-19/Mexico/NLE_LANGEBIO_IMSS_11439/2022	2022-09-27	Nuevo Leon	Nasopharyngeal swab	M	78	Hosp	BA.5.1	20B	B.1.1.529.5.1
L072_202201090282_LCE_S152	IMSS_24557	SRR25735914	L072_202201090282_LCE_S152	EPI_ISL_15389527	hCoV-19/Mexico/BCS_LANGEBIO_IMSS_11275/2022	2022-08-01	Baja California Sur	Nasopharyngeal swab	F	37	Amb	BA.5.2.1	20B	B.1.1.529.5.2.1
L072_202201105277_LCE_S316	IMSS_24608	SRR25735913	L072_202201105277_LCE_S316	EPI_ISL_15389634	hCoV-19/Mexico/MEX_LANGEBIO_IMSS_11399/2022	2022-09-27	State of Mexico	Nasopharyngeal swab	F	59	Amb	BA.5.2.1	20B	B.1.1.529.5.2.1
L072_202201105781_LCE_S337	IMSS_24629	SRR25735912	L072_202201105781_LCE_S337	EPI_ISL_15389591	hCoV-19/Mexico/CMX_LANGEBIO_IMSS_11419/2022	2022-09-30	Mexico City	Nasopharyngeal swab	F	47	Amb	BA.5.1	20B	B.1.1.529.5.1
L072_202201106204_LCE_S349	IMSS_24641	SRR25735911	L072_202201106204_LCE_S349	EPI_ISL_15389379	hCoV-19/Mexico/BCN_LANGEBIO_IMSS_11428/2022	2022-09-27	Baja California	Nasopharyngeal swab	F	25	Amb	BA.5.6	20B	B.1.1.529.5.6
L075_202201011658_UIBZ_S5	IMSS_25067	SRR25735910	L075_202201011658_UIBZ_S5	EPI_ISL_16204563	hCoV-19/Mexico/ZAC_LANGEBIO_IMSS_0336/2022	2022-11-23	Zacatecas	Nasopharyngeal and oropharyngeal swab	M	72	Amb	BA.5.1	20B	B.1.1.529.5.1
L075_202201021288_UIMY_S85	IMSS_25144	SRR25735909	L075_202201021288_UIMY_S85	EPI_ISL_16204644	hCoV-19/Mexico/YUC_LANGEBIO_IMSS_0406/2022	2022-11-14	Yucatan	Nasopharyngeal and oropharyngeal swab	M	33	Amb	BW.1	20B	B.1.1.529.5.6.2.1
L075_202201021297_UIMY_S86	IMSS_25145	SRR25735908	L075_202201021297_UIMY_S86	EPI_ISL_16204645	hCoV-19/Mexico/YUC_LANGEBIO_IMSS_0407/2022	2022-11-14	Yucatan	Nasopharyngeal and oropharyngeal swab	F	59	Amb	BW.1	20B	B.1.1.529.5.6.2.1
L075_202201021329_UIMY_S97	IMSS_25156	SRR25735907	L075_202201021329_UIMY_S97	EPI_ISL_16204656	hCoV-19/Mexico/ROO_LANGEBIO_IMSS_0416/2022	2022-11-14	Quintana Roo	Nasopharyngeal and oropharyngeal swab	M	26	Amb	BW.1	20B	B.1.1.529.5.6.2.1
L075_202201021970_UIMY_S277	IMSS_25331	SRR25735906	L075_202201021970_UIMY_S277	EPI_ISL_16204835	hCoV-19/Mexico/ROO_LANGEBIO_IMSS_0576/2022	2022-11-24	Quintana Roo	Nasopharyngeal and oropharyngeal swab	M	35	Amb	BW.1	20B	B.1.1.529.5.6.2.1
L075_202201037226_CIBO_S395	IMSS_25340	SRR25735903	L075_202201037226_CIBO_S395	EPI_ISL_16204951	hCoV-19/Mexico/COL_LANGEBIO_IMSS_0687/2022	2022-11-09	Colima	Nasopharyngeal and oropharyngeal swab	F	25	Amb	BA.5.2	20B	B.1.1.529.5.2
L075_202201037257_CIBO_S396	IMSS_25341	SRR25735902	L075_202201037257_CIBO_S396	EPI_ISL_16204952	hCoV-19/Mexico/SIN_LANGEBIO_IMSS_0688/2022	2022-11-08	Sinaloa	Nasopharyngeal and oropharyngeal swab	F	46	Amb	BQ.1	20B	B.1.1.529.5.3.1.1.1.1.1
L075_202201038085_CIBO_S421	IMSS_25362	SRR25735862	L075_202201038085_CIBO_S421	EPI_ISL_16204976	hCoV-19/Mexico/COL_LANGEBIO_IMSS_0709/2022	2022-11-22	Colima	Nasopharyngeal and oropharyngeal swab	F	74	Hosp	BA.5.2	20B	B.1.1.529.5.2
L009_202101007562_S110	IMSS_2539	SRR25736043	L009_202101007562_S110	EPI_ISL_2402022	hCoV-19/Mexico/TAB_LANGEBIO_IMSS_0604/2021	2021-04-15	Tabasco	Nasopharyngeal and oropharyngeal swab	F	42	Hosp	B.1.1.432	20B	B.1.1.432
L075_202201120192_LCE_S373	IMSS_25490	SRR25735860	L075_202201120192_LCE_S373	EPI_ISL_16204929	hCoV-19/Mexico/CMX_LANGEBIO_IMSS_0666/2022	2022-11-24	Mexico City	Nasopharyngeal and oropharyngeal swab	M	32	Amb	BW.1	20B	B.1.1.529.5.6.2.1
L075_202201120224_LCE_S374	IMSS_25491	SRR25735859	L075_202201120224_LCE_S374	EPI_ISL_16204930	hCoV-19/Mexico/CMX_LANGEBIO_IMSS_0667/2022	2022-11-24	Mexico City	Nasopharyngeal and oropharyngeal swab	M	27	Amb	BQ.1	20B	B.1.1.529.5.3.1.1.1.1.1
L009_202101007740_S238	IMSS_2564	SRR25736116	L009_202101007740_S238	EPI_ISL_2402118	hCoV-19/Mexico/ZAC_LANGEBIO_IMSS_0704/2021	2021-04-29	Zacatecas	Nasopharyngeal and oropharyngeal swab	F	50	Hosp	B.1.1.7	20I/501Y.V1	B.1.1.7
L076_202201023348_UIMY_S315	IMSS_25655	SRR25736237	L076_202201023348_UIMY_S315	EPI_ISL_16712298	hCoV-19/Mexico/ROO_IBT_IMSS_10107/2022	2022-12-12	Quintana Roo	Nasopharyngeal swab	M	31	Amb	BQ.1.2	20B	B.1.1.529.5.3.1.1.1.1.1.2
L076_202201023443_UIMY_S337	IMSS_25677	SRR25736236	L076_202201023443_UIMY_S337	EPI_ISL_16712450	hCoV-19/Mexico/ROO_IBT_IMSS_10123/2022	2022-12-13	Quintana Roo	Nasopharyngeal swab	F	36	Amb	BA.5.6.2	20B	B.1.1.529.5.6.2
L076_202201126464_LCE_S393	IMSS_25943	SRR25736235	L076_202201126464_LCE_S393	EPI_ISL_16712494	hCoV-19/Mexico/CMX_IBT_IMSS_10338/2022	2022-12-12	Mexico City	Nasopharyngeal swab	F	65	Amb	BW.1.1	20B	B.1.1.529.5.6.2.1.1
L077_202201022998-UIMY_S146	IMSS_26157	SRR25736234	L077_202201022998-UIMY_S146	EPI_ISL_16890422	hCoV-19/Mexico/ROO_CIAD-IMSS-1022998-UIMY/2022	2022-12-07	Quintana Roo	Nasopharyngeal swab	M	39	Amb	BW.1.1	20B	B.1.1.529.5.6.2.1.1
L078_202201012853_UIBZ_S566	IMSS_26249	SRR25736233	L078_202201012853_UIBZ_S566	EPI_ISL_16819809	hCoV-19/Mexico/SLP_LANGEBIO_IMSS_13704/2022	2022-12-20	San Luis Potosi	Nasopharyngeal swab	M	66	Amb	BQ.1.1	20B	B.1.1.529.5.3.1.1.1.1.1.1
L078_202201012854_UIBZ_S567	IMSS_26250	SRR25736231	L078_202201012854_UIBZ_S567	EPI_ISL_16819810	hCoV-19/Mexico/SLP_LANGEBIO_IMSS_13705/2022	2022-12-20	San Luis Potosi	Nasopharyngeal swab	F	60	Amb	BU.1	20B	B.1.1.529.5.2.16.1
L078_202201023916_UIMY_S445	IMSS_26310	SRR25736230	L078_202201023916_UIMY_S445	EPI_ISL_16819714	hCoV-19/Mexico/ROO_LANGEBIO_IMSS_13616/2022	2022-12-19	Quintana Roo	Nasopharyngeal swab	M	22	Amb	BW.1.1	20B	B.1.1.529.5.6.2.1.1
L078_202201024036_UIMY_S465	IMSS_26330	SRR25736229	L078_202201024036_UIMY_S465	EPI_ISL_16861607	hCoV-19/Mexico/YUC_LANGEBIO_IMSS_13920/2022	2022-12-22	Yucatan	Pharyngeal / Nasopharyngeal swab	F	28	Amb	BQ.1.1	20B	B.1.1.529.5.3.1.1.1.1.1.1
L078_202201024048_UIMY_S469	IMSS_26334	SRR25736228	L078_202201024048_UIMY_S469	EPI_ISL_16861540	hCoV-19/Mexico/YUC_LANGEBIO_IMSS_13924/2022	2022-12-22	Yucatan	Pharyngeal / Nasopharyngeal swab	M	27	Amb	BA.2	20B	B.1.1.529.2
L078_202201024102_UIMY_S480	IMSS_26345	SRR25736227	L078_202201024102_UIMY_S480	EPI_ISL_16861733	hCoV-19/Mexico/ROO_LANGEBIO_IMSS_13935/2022	2022-12-21	Quintana Roo	Pharyngeal / Nasopharyngeal swab	M	32	Amb	BA.5.2.1	20B	B.1.1.529.5.2.1
L078_202201039918_CIBO_S490	IMSS_26355	SRR25736226	L078_202201039918_CIBO_S490	EPI_ISL_16819735	hCoV-19/Mexico/JAL_LANGEBIO_IMSS_13637/2022	2022-12-18	Jalisco	Nasopharyngeal swab	M	70	Hosp	BA.5.1	20B	B.1.1.529.5.1
L078_202201039919_CIBO_S491	IMSS_26356	SRR25736225	L078_202201039919_CIBO_S491	EPI_ISL_16819736	hCoV-19/Mexico/JAL_LANGEBIO_IMSS_13638/2022	2022-12-18	Jalisco	Nasopharyngeal swab	M	65	Hosp	BW.1.1	20B	B.1.1.529.5.6.2.1.1
L078_202201039928_CIBO_S492	IMSS_26357	SRR25736224	L078_202201039928_CIBO_S492	EPI_ISL_16819737	hCoV-19/Mexico/JAL_LANGEBIO_IMSS_13639/2022	2022-12-16	Jalisco	Nasopharyngeal swab	M	60	Amb	BN.1	20B	B.1.1.529.2.75.5.1
L078_202201039930_CIBO_S493	IMSS_26358	SRR25736223	L078_202201039930_CIBO_S493	EPI_ISL_16819738	hCoV-19/Mexico/JAL_LANGEBIO_IMSS_13640/2022	2022-12-16	Jalisco	Nasopharyngeal swab	M	69	Hosp	BA.5.2	20B	B.1.1.529.5.2
L078_202201040030_CIBO_S505	IMSS_26369	SRR25736222	L078_202201040030_CIBO_S505	EPI_ISL_16819749	hCoV-19/Mexico/GUA_LANGEBIO_IMSS_13651/2022	2022-12-17	Guanajuato	Nasopharyngeal swab	M	53	Amb	BW.1	20B	B.1.1.529.5.6.2.1
L078_202201042208_CIBIN_S265	IMSS_26432	SRR25736220	L078_202201042208_CIBIN_S265	EPI_ISL_16819623	hCoV-19/Mexico/COA_LANGEBIO_IMSS_13525/2022	2022-12-19	Coahuila	Nasopharyngeal swab	F	71	Hosp	BW.1	20B	B.1.1.529.5.6.2.1
L078_202201042504_CIBIN_S313	IMSS_26478	SRR25736219	L078_202201042504_CIBIN_S313	EPI_ISL_16819640	hCoV-19/Mexico/TAM_LANGEBIO_IMSS_13543/2022	2022-12-19	Tamaulipas	Nasopharyngeal swab	F	22	Amb	BQ.1.1	20B	B.1.1.529.5.3.1.1.1.1.1.1
L078_202201042832_CIBIN_S379	IMSS_26542	SRR25736218	L078_202201042832_CIBIN_S379	EPI_ISL_16819678	hCoV-19/Mexico/NLE_LANGEBIO_IMSS_13580/2022	2022-12-23	Nuevo Leon	Nasopharyngeal swab	F	29	Amb	BQ.1.1.18	20B	B.1.1.529.5.3.1.1.1.1.1.1.18
L078_202201042879_CIBIN_S385	IMSS_26548	SRR25736217	L078_202201042879_CIBIN_S385	EPI_ISL_16819684	hCoV-19/Mexico/CHH_LANGEBIO_IMSS_13586/2022	2022-12-15	Chihuahua	Nasopharyngeal swab	M	87	Hosp	BQ.1	20B	B.1.1.529.5.3.1.1.1.1.1
L078_202201128890_LCE_S13	IMSS_26571	SRR25736216	L078_202201128890_LCE_S13	EPI_ISL_16819492	hCoV-19/Mexico/PUE_LANGEBIO_IMSS_13394/2022	2022-12-14	Puebla	Nasopharyngeal swab	F	31	Amb	BW.1.1	20B	B.1.1.529.5.6.2.1.1
L078_202201129066_LCE_S37	IMSS_26595	SRR25736215	L078_202201129066_LCE_S37	EPI_ISL_16861584	hCoV-19/Mexico/CMX_LANGEBIO_IMSS_13729/2022	2022-12-20	Mexico City	Pharyngeal / Nasopharyngeal swab	F	54	Amb	BQ.1.14	20B	B.1.1.529.5.3.1.1.1.1.1.14
L078_202201129261_LCE_S73	IMSS_26629	SRR25736214	L078_202201129261_LCE_S73	EPI_ISL_16819518	hCoV-19/Mexico/VER_LANGEBIO_IMSS_13420/2022	2022-12-16	Veracruz	Nasopharyngeal swab	F	56	Amb	XBB.1.5	20B	XBB.1.5
L078_202201129433_LCE_S97	IMSS_26652	SRR25736213	L078_202201129433_LCE_S97	EPI_ISL_16861633	hCoV-19/Mexico/CMX_LANGEBIO_IMSS_13759/2022	2022-12-19	Mexico City	Pharyngeal / Nasopharyngeal swab	F	28	Amb	BU.1	20B	B.1.1.529.5.2.16.1
L078_202201129529_LCE_S121	IMSS_26672	SRR25735985	L078_202201129529_LCE_S121	EPI_ISL_16819533	hCoV-19/Mexico/VER_LANGEBIO_IMSS_13436/2022	2022-12-16	Veracruz	Nasopharyngeal swab	F	61	Hosp	BQ.1	20B	B.1.1.529.5.3.1.1.1.1.1
L078_202201129611_LCE_S131	IMSS_26682	SRR25735984	L078_202201129611_LCE_S131	EPI_ISL_16819543	hCoV-19/Mexico/CMX_LANGEBIO_IMSS_13446/2022	2022-12-21	Mexico City	Nasopharyngeal swab	F	1	Amb	BQ.1.1.13	20B	B.1.1.529.5.3.1.1.1.1.1.1.13
L078_202201129772_LCE_S158	IMSS_26709	SRR25735982	L078_202201129772_LCE_S158	EPI_ISL_16861547	hCoV-19/Mexico/PUE_LANGEBIO_IMSS_13779/2022	2022-12-19	Puebla	Pharyngeal swab	F	10	Amb	BQ.1.1	20B	B.1.1.529.5.3.1.1.1.1.1.1
L078_202201129797_LCE_S169	IMSS_26720	SRR25735981	L078_202201129797_LCE_S169	EPI_ISL_16861545	hCoV-19/Mexico/PUE_LANGEBIO_IMSS_13790/2022	2022-12-19	Puebla	Pharyngeal swab	M	33	Amb	BQ.1.12	20B	B.1.1.529.5.3.1.1.1.1.1.12
L078_202201129806_LCE_S172	IMSS_26723	SRR25735980	L078_202201129806_LCE_S172	EPI_ISL_16861668	hCoV-19/Mexico/PUE_LANGEBIO_IMSS_13793/2022	2022-12-19	Puebla	Pharyngeal swab	M	38	Amb	BQ.1.1.10	20B	B.1.1.529.5.3.1.1.1.1.1.1.10
L078_202201129848_LCE_S180	IMSS_26731	SRR25735979	L078_202201129848_LCE_S180	EPI_ISL_16861571	hCoV-19/Mexico/CMX_LANGEBIO_IMSS_13801/2022	2022-12-21	Mexico City	Pharyngeal / Nasopharyngeal swab	M	66	Hosp	BQ.1.14	20B	B.1.1.529.5.3.1.1.1.1.1.14
L078_202201129849_LCE_S181	IMSS_26732	SRR25735978	L078_202201129849_LCE_S181	EPI_ISL_16819570	hCoV-19/Mexico/MEX_LANGEBIO_IMSS_13472/2022	2022-12-21	State of Mexico	Nasopharyngeal swab	M	97	Hosp	BQ.1.1	20B	B.1.1.529.5.3.1.1.1.1.1.1
L078_202201129854_LCE_S183	IMSS_26734	SRR25735977	L078_202201129854_LCE_S183	EPI_ISL_16819572	hCoV-19/Mexico/CMX_LANGEBIO_IMSS_13474/2022	2022-12-21	Mexico City	Nasopharyngeal swab	F	24	Hosp	BQ.1.14	20B	B.1.1.529.5.3.1.1.1.1.1.14
L078_202201129855_LCE_S184	IMSS_26735	SRR25735976	L078_202201129855_LCE_S184	EPI_ISL_16819573	hCoV-19/Mexico/CMX_LANGEBIO_IMSS_13475/2022	2022-12-20	Mexico City	Nasopharyngeal swab	F	35	Hosp	BW.1.1	20B	B.1.1.529.5.6.2.1.1
L078_202201129885_LCE_S190	IMSS_26740	SRR25735975	L078_202201129885_LCE_S190	EPI_ISL_16819578	hCoV-19/Mexico/MEX_LANGEBIO_IMSS_13480/2022	2022-12-21	State of Mexico	Nasopharyngeal swab	F	49	Hosp	BU.1	20B	B.1.1.529.5.2.16.1
L078_202201129888_LCE_S192	IMSS_26742	SRR25735974	L078_202201129888_LCE_S192	EPI_ISL_16819580	hCoV-19/Mexico/CMX_LANGEBIO_IMSS_13482/2022	2022-12-21	Mexico City	Nasopharyngeal swab	M	62	Amb	BA.2	20B	B.1.1.529.2
L078_202201129902_LCE_S195	IMSS_26745	SRR25735973	L078_202201129902_LCE_S195	EPI_ISL_16819583	hCoV-19/Mexico/CMX_LANGEBIO_IMSS_13485/2022	2022-12-21	Mexico City	Nasopharyngeal swab	F	31	Amb	BW.1	20B	B.1.1.529.5.6.2.1
L078_202201130115_LCE_S206	IMSS_26754	SRR25735971	L078_202201130115_LCE_S206	EPI_ISL_16819592	hCoV-19/Mexico/QUE_LANGEBIO_IMSS_13494/2022	2022-12-21	Queretaro	Nasopharyngeal swab	F	30	Amb	BQ.1.10	20B	B.1.1.529.5.3.1.1.1.1.1.10
L078_202201130201_LCE_S221	IMSS_26769	SRR25735970	L078_202201130201_LCE_S221	EPI_ISL_16861621	hCoV-19/Mexico/MEX_LANGEBIO_IMSS_13810/2022	2022-12-19	State of Mexico	Nasopharyngeal swab	F	25	Amb	BU.1	20B	B.1.1.529.5.2.16.1
L009_202101053939_S14	IMSS_2679	SRR25736105	L009_202101053939_S14	EPI_ISL_2401944	hCoV-19/Mexico/NLE_LANGEBIO_IMSS_0517/2021	2021-04-21	Nuevo Leon	Nasopharyngeal and oropharyngeal swab	M	76	Hosp	P.1.17	20J/501Y.V3	B.1.1.28.1.17
L079_202301000840_CIBO_S538	IMSS_27070	SRR25735969	L079_202301000840_CIBO_S538	EPI_ISL_16877390	hCoV-19/Mexico/GUA_IBT_IMSS_00840/2023	2023-01-10	Guanajuato	Pharyngeal / Nasopharyngeal swab	F	25	Amb	BA.5.2.1	20B	B.1.1.529.5.2.1
L079_202301000969_CIBIN_S284	IMSS_27089	SRR25735968	L079_202301000969_CIBIN_S284	EPI_ISL_16876997	hCoV-19/Mexico/TAM_IBT_IMSS_10695/2023	2023-01-11	Tamaulipas	Pharyngeal / Nasopharyngeal swab	M	53	Hosp	BQ.1.1	20B	B.1.1.529.5.3.1.1.1.1.1.1
L079_202301003915_LCE_S160	IMSS_27253	SRR25735967	L079_202301003915_LCE_S160	EPI_ISL_16876945	hCoV-19/Mexico/QUE_IBT_IMSS_10841/2023	2023-01-05	Queretaro	Pharyngeal / Nasopharyngeal swab	M	60	Amb	BQ.1.1.13	20B	B.1.1.529.5.3.1.1.1.1.1.1.13
L080_202301000781_UIBZ_S560	IMSS_27333	SRR25735966	L080_202301000781_UIBZ_S560	EPI_ISL_16983470	hCoV-19/Mexico/ZAC-LANGEBIO_IMSS_14370/2023	2023-01-19	Zacatecas	Nasopharyngeal swab	M	68	Hosp	BQ.1	20B	B.1.1.529.5.3.1.1.1.1.1
L080_202301000935_UIBZ_S577	IMSS_27356	SRR25735965	L080_202301000935_UIBZ_S577	EPI_ISL_16983486	hCoV-19/Mexico/ZAC-LANGEBIO_IMSS_14386/2023	2023-01-25	Zacatecas	Nasopharyngeal swab	F	33	Amb	BN.1	20B	B.1.1.529.2.75.5.1
L080_202301000953_UIBZ_S581	IMSS_27360	SRR25735964	L080_202301000953_UIBZ_S581	EPI_ISL_16983490	hCoV-19/Mexico/SLP-LANGEBIO_IMSS_14390/2023	2023-01-17	San Luis Potosi	Nasopharyngeal swab	F	23	Amb	BQ.1.1	20B	B.1.1.529.5.3.1.1.1.1.1.1
L080_202301001207_CIBIN_S4	IMSS_27405	SRR25735963	L080_202301001207_CIBIN_S4	EPI_ISL_16968317	hCoV-19/Mexico/COA-LANGEBIO_IMSS_13941/2023	2023-01-12	Coahuila	Pharyngeal / Nasopharyngeal swab	F	57	Amb	BQ.1.1	20B	B.1.1.529.5.3.1.1.1.1.1.1
L080_202301001220_CIBIN_S5	IMSS_27406	SRR25735962	L080_202301001220_CIBIN_S5	EPI_ISL_16968318	hCoV-19/Mexico/TAM-LANGEBIO_IMSS_13942/2023	2023-01-13	Tamaulipas	Pharyngeal / Nasopharyngeal swab	F	35	Amb	BW.1	20B	B.1.1.529.5.6.2.1
L080_202301001223_CIBIN_S6	IMSS_27407	SRR25735960	L080_202301001223_CIBIN_S6	EPI_ISL_16968319	hCoV-19/Mexico/DUR-LANGEBIO_IMSS_13943/2023	2023-01-13	Durango	Pharyngeal / Nasopharyngeal swab	F	42	Hosp	BQ.1	20B	B.1.1.529.5.3.1.1.1.1.1
L080_202301001250_CIBIN_S13	IMSS_27418	SRR25735959	L080_202301001250_CIBIN_S13	EPI_ISL_16968326	hCoV-19/Mexico/NLE-LANGEBIO_IMSS_13950/2023	2023-01-16	Nuevo Leon	Pharyngeal / Nasopharyngeal swab	M	86	Hosp	XBB.1.5	20B	XBB.1.5
L080_202301001347_CIBIN_S21	IMSS_27434	SRR25735958	L080_202301001347_CIBIN_S21	EPI_ISL_16968334	hCoV-19/Mexico/NLE-LANGEBIO_IMSS_13958/2023	2023-01-19	Nuevo Leon	Pharyngeal / Nasopharyngeal swab	F	44	Amb	BQ.1.1	20B	B.1.1.529.5.3.1.1.1.1.1.1
L080_202301001355_CIBIN_S22	IMSS_27435	SRR25736212	L080_202301001355_CIBIN_S22	EPI_ISL_16968335	hCoV-19/Mexico/NLE-LANGEBIO_IMSS_13959/2023	2023-01-18	Nuevo Leon	Pharyngeal / Nasopharyngeal swab	F	30	Amb	XBB.1.5	20B	XBB.1.5
L080_202301001379_CIBIN_S24	IMSS_27438	SRR25736211	L080_202301001379_CIBIN_S24	EPI_ISL_16968337	hCoV-19/Mexico/NLE-LANGEBIO_IMSS_13961/2023	2023-01-19	Nuevo Leon	Pharyngeal / Nasopharyngeal swab	M	56	Hosp	BQ.1.14	20B	B.1.1.529.5.3.1.1.1.1.1.14
L080_202301001392_CIBIN_S25	IMSS_27441	SRR25736210	L080_202301001392_CIBIN_S25	EPI_ISL_16968338	hCoV-19/Mexico/NLE-LANGEBIO_IMSS_13962/2023	2023-01-19	Nuevo Leon	Pharyngeal / Nasopharyngeal swab	F	84	Hosp	BQ.1.1	20B	B.1.1.529.5.3.1.1.1.1.1.1
L080_202301001481_CIBO_S457	IMSS_27462	SRR25736209	L080_202301001481_CIBO_S457	EPI_ISL_16968697	hCoV-19/Mexico/SON-LANGEBIO_IMSS_14298/2023	2023-01-12	Sonora	Nasopharyngeal swab	F	28	Amb	BN.1	20B	B.1.1.529.2.75.5.1
L080_202301001785_CIBO_S486	IMSS_27493	SRR25736208	L080_202301001785_CIBO_S486	EPI_ISL_16968705	hCoV-19/Mexico/JAL-LANGEBIO_IMSS_14305/2023	2023-01-23	Jalisco	Pharyngeal / Nasopharyngeal swab	F	41	Amb	BQ.1.14	20B	B.1.1.529.5.3.1.1.1.1.1.14
L080_202301002286_CIBO_S532	IMSS_27570	SRR25736207	L080_202301002286_CIBO_S532	EPI_ISL_16968749	hCoV-19/Mexico/COL-LANGEBIO_IMSS_14345/2023	2023-01-26	Colima	Pharyngeal / Nasopharyngeal swab	F	44	Amb	BQ.1.1	20B	B.1.1.529.5.3.1.1.1.1.1.1
L080_202301005417_LCE_S159	IMSS_27591	SRR25736206	L080_202301005417_LCE_S159	EPI_ISL_16968471	hCoV-19/Mexico/QUE-LANGEBIO_IMSS_14093/2023	2023-01-14	Queretaro	Pharyngeal / Nasopharyngeal swab	M	33	Amb	XBB.1.5	20B	XBB.1.5
L080_202301005418_LCE_S160	IMSS_27592	SRR25736204	L080_202301005418_LCE_S160	EPI_ISL_16968472	hCoV-19/Mexico/QUE-LANGEBIO_IMSS_14094/2023	2023-01-13	Queretaro	Pharyngeal / Nasopharyngeal swab	M	72	Amb	BQ.1.14	20B	B.1.1.529.5.3.1.1.1.1.1.14
L080_202301005745_LCE_S171	IMSS_27603	SRR25736203	L080_202301005745_LCE_S171	EPI_ISL_16968483	hCoV-19/Mexico/MEX-LANGEBIO_IMSS_14105/2023	2023-01-17	State of Mexico	Pharyngeal / Nasopharyngeal swab	M	13	Amb	XBB.1.5	20B	XBB.1.5
L080_202301006306_LCE_S220	IMSS_27647	SRR25736202	L080_202301006306_LCE_S220	EPI_ISL_16968530	hCoV-19/Mexico/MEX-LANGEBIO_IMSS_14147/2023	2023-01-16	State of Mexico	Pharyngeal / Nasopharyngeal swab	F	23	Amb	XBB.1.5	20B	XBB.1.5
L080_202301006811_LCE_S266	IMSS_27687	SRR25736201	L080_202301006811_LCE_S266	EPI_ISL_16968572	hCoV-19/Mexico/BCS-LANGEBIO_IMSS_14178/2023	2023-01-18	Baja California Sur	Pharyngeal / Nasopharyngeal swab	M	77	Hosp	XBB.1.5	20B	XBB.1.5
L080_202301006865_LCE_S268	IMSS_27689	SRR25736200	L080_202301006865_LCE_S268	EPI_ISL_16968574	hCoV-19/Mexico/MEX-LANGEBIO_IMSS_14179/2023	2023-01-16	State of Mexico	Pharyngeal / Nasopharyngeal swab	M	22	Amb	BQ.1.1	20B	B.1.1.529.5.3.1.1.1.1.1.1
L080_202301007966_LCE_S289	IMSS_27705	SRR25736199	L080_202301007966_LCE_S289	EPI_ISL_16968592	hCoV-19/Mexico/PUE-LANGEBIO_IMSS_14194/2023	2023-01-22	Puebla	Pharyngeal / Nasopharyngeal swab	M	78	Hosp	BU.1	20B	B.1.1.529.5.2.16.1
L080_202301009184_LCE_S385	IMSS_27801	SRR25736198	L080_202301009184_LCE_S385	EPI_ISL_16968688	hCoV-19/Mexico/MOR-LANGEBIO_IMSS_14290/2023	2023-01-22	Morelos	Pharyngeal / Nasopharyngeal swab	M	70	Hosp	BA.5	20B	B.1.1.529.5
L009_202101103930_S361	IMSS_2788	SRR25736038	L009_202101103930_S361	EPI_ISL_2402216	hCoV-19/Mexico/GRO_LANGEBIO_IMSS_0806/2021	2021-04-22	Guerrero	Nasopharyngeal and oropharyngeal swab	M	38	Amb	P.1	20J/501Y.V3	B.1.1.28.1
L010_202101104986_S32	IMSS_2873	SRR25736027	L010_202101104986_S32	EPI_ISL_2391626	hCoV-19/Mexico/MEX_IBT_IMSS_1273/2021	2021-04-26	State of Mexico	Nasopharyngeal and oropharyngeal swab	F	70	Hosp	B.1.1.519	20B	B.1.1.519
L010_202101106704_S141	IMSS_2954	SRR25736015	L010_202101106704_S141	EPI_ISL_2391609	hCoV-19/Mexico/CMX_IBT_IMSS_1161/2021	2021-05-03	Mexico City	Nasopharyngeal and oropharyngeal swab	M	62	Hosp	P.1	20J/501Y.V3	B.1.1.28.1
L010_202101106720_S142	IMSS_2955	SRR25736004	L010_202101106720_S142	EPI_ISL_2391632	hCoV-19/Mexico/TLA_IBT_IMSS_1162/2021	2021-04-30	Tlaxcala	Nasopharyngeal and oropharyngeal swab	M	70	Hosp	P.1.17	20J/501Y.V3	B.1.1.28.1.17
L001_202101067480_S116	IMSS_307	SRR25735905	L001_202101067480_S116	EPI_ISL_1288459	hCoV-19/Mexico/VER-IBT-IMSS-272/2021	2021-02-11	Veracruz	Nasopharyngeal and oropharyngeal swab	F	35	Amb	B.1.1.432	20B	B.1.1.432
L001_202101067528_S124	IMSS_315	SRR25735899	L001_202101067528_S124	EPI_ISL_1288467	hCoV-19/Mexico/VER-IBT-IMSS-280/2021	2021-02-11	Veracruz	Nasopharyngeal and oropharyngeal swab	F	72	Amb	B.1.1.432	20B	B.1.1.432
L001_202101067724_S145	IMSS_335	SRR25735888	L001_202101067724_S145	EPI_ISL_1288487	hCoV-19/Mexico/GRO-IBT-IMSS-302/2021	2021-02-12	Guerrero	Nasopharyngeal and oropharyngeal swab	F	26	Amb	B.1.1.222	20B	B.1.1.222
L012_202101009480_S133	IMSS_3409	SRR25735993	L012_202101009480_S133	EPI_ISL_5332885	hCoV-19/Mexico/ROO_LANGEBIO_IMSS_0934/2021	2021-05-20	Quintana Roo	Nasopharyngeal and oropharyngeal swab	M	29	Amb	B.1.1.7	20I/501Y.V1	B.1.1.7
L012_202101111123_S281	IMSS_3605	SRR25736094	L012_202101111123_S281	EPI_ISL_2671730	hCoV-19/Mexico/VER-LANGEBIO_IMSS_1061/2021	2021-05-11	Veracruz	Nasopharyngeal and oropharyngeal swab	M	31	Amb	B.1.1.519	20B	B.1.1.519
L012_202101112362_S361	IMSS_3676	SRR25736083	L012_202101112362_S361	EPI_ISL_2671614	hCoV-19/Mexico/MOR-LANGEBIO_IMSS_1132/2021	2021-05-20	Morelos	Nasopharyngeal and oropharyngeal swab	F	28	Hosp	B.1.631	20A	B.1.631
L013_202101009808_S157	IMSS_3698	SRR25736072	L013_202101009808_S157	EPI_ISL_2681291	hCoV-19/Mexico/ZAC_IBT_IMSS_1445/2021	2021-05-21	Zacatecas	unknown	F	34	Amb	B.1.1.519	20B	B.1.1.519
L013_202101063847_S107	IMSS_3828	SRR25735949	L013_202101063847_S107	EPI_ISL_3355597	hCoV-19/Mexico/NLE_IBT_IMSS_1394/2021	2021-05-31	Nuevo Leon	Nasopharyngeal and oropharyngeal swab	M	36	Hosp	B.1.1.7	20I/501Y.V1	B.1.1.7
L013_202101064225_S125	IMSS_3844	SRR25735938	L013_202101064225_S125	EPI_ISL_3355599	hCoV-19/Mexico/NLE_IBT_IMSS_1412/2021	2021-06-02	Nuevo Leon	Nasopharyngeal and oropharyngeal swab	M	23	Amb	B.1.634	20A	B.1.634
L013_202101064459_S134	IMSS_3853	SRR25735927	L013_202101064459_S134	EPI_ISL_3355583	hCoV-19/Mexico/CHH_IBT_IMSS_1422/2021	2021-05-30	Chihuahua	Nasopharyngeal and oropharyngeal swab	F	58	Hosp	B.1.1.7	20I/501Y.V1	B.1.1.7
L013_202101064804_S141	IMSS_3860	SRR25735916	L013_202101064804_S141	EPI_ISL_2681316	hCoV-19/Mexico/CHH_IBT_IMSS_1429/2021	2021-06-02	Chihuahua	Nasopharyngeal and oropharyngeal swab	F	70	Hosp	B.1.1.7	20I/501Y.V1	B.1.1.7
L013_202101112746_S226	IMSS_3889	SRR25735904	L013_202101112746_S226	EPI_ISL_2681215	hCoV-19/Mexico/MEX_IBT_IMSS_1513/2021	2021-05-21	State of Mexico	Nasopharyngeal and oropharyngeal swab	M	43	Hosp	B.1.1.7	20I/501Y.V1	B.1.1.7
L002_202101002188_S104	IMSS_389	SRR25735877	L002_202101002188_S104	EPI_ISL_1279311	hCoV-19/Mexico/ZAC-INER-IMSS-00008/2021	2021-02-07	Zacatecas	Nasopharyngeal and oropharyngeal swab	F	74	Hosp	B.1.2	20G	B.1.2
L013_202101112920_S234	IMSS_3897	SRR25736232	L013_202101112920_S234	EPI_ISL_2681203	hCoV-19/Mexico/PUE_IBT_IMSS_1521/2021	2021-05-20	Puebla	Nasopharyngeal and oropharyngeal swab	M	31	Hosp	B.1.1.519	20B	B.1.1.519
L013_202101113917_S283	IMSS_3943	SRR25736221	L013_202101113917_S283	EPI_ISL_2681243	hCoV-19/Mexico/MOR_IBT_IMSS_1570/2021	2021-05-26	Morelos	Nasopharyngeal and oropharyngeal swab	M	67	Amb	B.1.1.7	20I/501Y.V1	B.1.1.7
L013_202101114207_S305	IMSS_3963	SRR25735983	L013_202101114207_S305	EPI_ISL_3355592	hCoV-19/Mexico/VER_IBT_IMSS_1593/2021	2021-05-27	Veracruz	Bronchoalveolar lavage	M	58	Hosp	B.1.1.7	20I/501Y.V1	B.1.1.7
L002_202101002288_S112	IMSS_397	SRR25736177	L002_202101002288_S112	EPI_ISL_1279318	hCoV-19/Mexico/ZAC-INER-IMSS-00016/2021	2021-02-10	Zacatecas	Nasopharyngeal and oropharyngeal swab	F	86	Hosp	B.1.2	20G	B.1.2
L013_202101114767_S335	IMSS_3993	SRR25735972	L013_202101114767_S335	EPI_ISL_3355556	hCoV-19/Mexico/CMX_IBT_IMSS_1625/2021	2021-05-30	Mexico City	Nasopharyngeal and oropharyngeal swab	M	36	Amb	AY.20	20A	B.1.617.2.20
L013_202101115165_S354	IMSS_4011	SRR25735961	L013_202101115165_S354	EPI_ISL_2681268	hCoV-19/Mexico/CMX_IBT_IMSS_1645/2021	2021-05-31	Mexico City	Nasopharyngeal and oropharyngeal swab	M	31	Hosp	B.1.1.519	20B	B.1.1.519
L013_202101115523_S370	IMSS_4027	SRR25736205	L013_202101115523_S370	EPI_ISL_3355582	hCoV-19/Mexico/VER_IBT_IMSS_1662/2021	2021-06-01	Veracruz	Nasopharyngeal and oropharyngeal swab	F	52	Hosp	C.37	20A	B.1.1.1.37
L002_202101002411_S128	IMSS_411	SRR25736166	L002_202101002411_S128	EPI_ISL_1279329	hCoV-19/Mexico/ZAC-INER-IMSS-00030/2021	2021-02-12	Zacatecas	Nasopharyngeal and oropharyngeal swab	M	24	Amb	B.1.1.519	20B	B.1.1.519
L014_202101039499_S230	IMSS_4207	SRR25736194	L014_202101039499_S230	EPI_ISL_2801743	hCoV-19/Mexico/JAL-IBT_IMSS_2109/2021	2021-06-10	Jalisco	Nasopharyngeal and oropharyngeal swab	M	35	Amb	B.1.1.519	20B	B.1.1.519
L014_202101064683_S114	IMSS_4226	SRR25735901	L014_202101064683_S114	EPI_ISL_2801663	hCoV-19/Mexico/NLE-IBT_IMSS_1768/2021	2021-06-03	Nuevo Leon	Pharyngeal swab	F	45	Amb	B.1.1.7	20I/501Y.V1	B.1.1.7
L014_202101065362_S128	IMSS_4238	SRR25735900	L014_202101065362_S128	EPI_ISL_2801669	hCoV-19/Mexico/NLE-IBT_IMSS_1781/2021	2021-06-07	Nuevo Leon	Nasopharyngeal and oropharyngeal swab	F	65	Hosp	P.1	20J/501Y.V3	B.1.1.28.1
L014_202101065792_S143	IMSS_4253	SRR25735898	L014_202101065792_S143	EPI_ISL_2801677	hCoV-19/Mexico/CHH-IBT_IMSS_1798/2021	2021-06-07	Chihuahua	Nasopharyngeal and oropharyngeal swab	F	46	Amb	B.1.1.519	20B	B.1.1.519
L014_202101066178_S169	IMSS_4268	SRR25735897	L014_202101066178_S169	EPI_ISL_3133757	hCoV-19/Mexico/CHH_IBT_IMSS_1815/2021	2021-06-09	Chihuahua	Nasopharyngeal swab	M	54	Hosp	XB	20A	XB
L014_202101116986_S350	IMSS_4363	SRR25735896	L014_202101116986_S350	EPI_ISL_2801846	hCoV-19/Mexico/BCN-IBT_IMSS_1989/2021	2021-06-03	Baja California	Nasopharyngeal and oropharyngeal swab	F	32	Amb	P.1	20J/501Y.V3	B.1.1.28.1
L014_202101117327_S364	IMSS_4376	SRR25735895	L014_202101117327_S364	EPI_ISL_2801855	hCoV-19/Mexico/OAX-IBT_IMSS_2003/2021	2021-06-05	Oaxaca	Nasopharyngeal and oropharyngeal swab	F	45	Amb	B.1.1.519	20B	B.1.1.519
L014_202101117705_S376	IMSS_4385	SRR25735894	L014_202101117705_S376	EPI_ISL_3133789	hCoV-19/Mexico/VER_IBT_IMSS_2013/2021	2021-06-04	Veracruz	Nasopharyngeal and oropharyngeal swab	M	24	Amb	XB	20A	XB
L014_202101117769_S384	IMSS_4392	SRR25735893	L014_202101117769_S384	EPI_ISL_3133791	hCoV-19/Mexico/PUE_IBT_IMSS_2021/2021	2021-06-02	Puebla	Nasopharyngeal and oropharyngeal swab	M	44	Hosp	B.1.631	20A	B.1.631
L014_202101118078_S392	IMSS_4400	SRR25735892	L014_202101118078_S392	EPI_ISL_2801875	hCoV-19/Mexico/MOR-IBT_IMSS_2030/2021	2021-06-07	Morelos	Nasopharyngeal and oropharyngeal swab	M	36	Hosp	XB	20A	XB
L014_202101118801_S407	IMSS_4415	SRR25735891	L014_202101118801_S407	EPI_ISL_2801890	hCoV-19/Mexico/MOR-IBT_IMSS_2046/2021	2021-06-09	Morelos	unknown	M	78	Hosp	B.1.1.222	20B	B.1.1.222
L014_202101118832_S408	IMSS_4416	SRR25735890	L014_202101118832_S408	EPI_ISL_2801891	hCoV-19/Mexico/HID-IBT_IMSS_2047/2021	2021-06-11	Hidalgo	unknown	M	40	Amb	B.1.1.519	20B	B.1.1.519
L015_202101011405_S181	IMSS_4423	SRR25735889	L015_202101011405_S181	EPI_ISL_2942471	hCoV-19/Mexico/SLP-LANGEBIO_IMSS_1326/2021	2021-06-15	San Luis Potosi	Nasopharyngeal and oropharyngeal swab	M	40	Amb	B.1.1.7	20I/501Y.V1	B.1.1.7
L015_202101011976_S34	IMSS_4463	SRR25735887	L015_202101011976_S34	EPI_ISL_2942352	hCoV-19/Mexico/TAB-LANGEBIO_IMSS_1191/2021	2021-06-18	Tabasco	Nasopharyngeal and oropharyngeal swab	F	28	Amb	C.37	20D	B.1.1.1.37
L015_202101011977_S35	IMSS_4464	SRR25735886	L015_202101011977_S35	EPI_ISL_2942353	hCoV-19/Mexico/ROO-LANGEBIO_IMSS_1192/2021	2021-06-18	Quintana Roo	Nasopharyngeal and oropharyngeal swab	F	47	Amb	P.1.17	20J/501Y.V3	B.1.1.28.1.17
L015_202101012075_S46	IMSS_4471	SRR25735885	L015_202101012075_S46	EPI_ISL_2942360	hCoV-19/Mexico/YUC-LANGEBIO_IMSS_1199/2021	2021-06-21	Yucatan	Nasopharyngeal and oropharyngeal swab	F	24	Hosp	B.1.1.519	20B	B.1.1.519
L015_202101012078_S47	IMSS_4472	SRR25735884	L015_202101012078_S47	EPI_ISL_2942361	hCoV-19/Mexico/YUC-LANGEBIO_IMSS_1200/2021	2021-06-20	Yucatan	Nasopharyngeal swab	F	23	Hosp	P.1.17	20J/501Y.V3	B.1.1.28.1.17
L015_202101012223_S70	IMSS_4494	SRR25735883	L015_202101012223_S70	EPI_ISL_2942383	hCoV-19/Mexico/YUC-LANGEBIO_IMSS_1222/2021	2021-06-23	Yucatan	Nasopharyngeal and oropharyngeal swab	F	37	Amb	P.1.17	20J/501Y.V3	B.1.1.28.1.17
L015_202101012224_S71	IMSS_4495	SRR25735882	L015_202101012224_S71	EPI_ISL_2942384	hCoV-19/Mexico/YUC-LANGEBIO_IMSS_1223/2021	2021-06-23	Yucatan	Nasopharyngeal and oropharyngeal swab	F	32	Amb	AY.62	20A	B.1.617.2.62
L015_202101012332_S90	IMSS_4511	SRR25735881	L015_202101012332_S90	EPI_ISL_2942400	hCoV-19/Mexico/YUC-LANGEBIO_IMSS_1239/2021	2021-06-23	Yucatan	Nasopharyngeal and oropharyngeal swab	M	45	Amb	P.1.17	20J/501Y.V3	B.1.1.28.1.17
L015_202101040747_S145	IMSS_4564	SRR25735880	L015_202101040747_S145	EPI_ISL_5200326	hCoV-19/Mexico/SIN_LANGEBIO_IMSS_1292/2021	2021-06-22	Sinaloa	Nasopharyngeal and oropharyngeal swab	M	33	Amb	AY.26	20A	B.1.617.2.26
L015_202101041129_S169	IMSS_4587	SRR25735879	L015_202101041129_S169	EPI_ISL_2942462	hCoV-19/Mexico/NAY-LANGEBIO_IMSS_1315/2021	2021-06-26	Nayarit	Pharyngeal swab	M	27	Amb	P.1	20J/501Y.V3	B.1.1.28.1
L015_202101119354_S253	IMSS_4697	SRR25735878	L015_202101119354_S253	EPI_ISL_2942516	hCoV-19/Mexico/PUE-LANGEBIO_IMSS_1388/2021	2021-06-12	Puebla	Nasopharyngeal and oropharyngeal swab	F	16	Hosp	B.1.1.222	20B	B.1.1.222
L015_202101121134_S277	IMSS_4718	SRR25735876	L015_202101121134_S277	EPI_ISL_2942533	hCoV-19/Mexico/VER-LANGEBIO_IMSS_1409/2021	2021-06-17	Veracruz	Nasopharyngeal and oropharyngeal swab	F	24	Amb	B.1.635	20A	B.1.635
L016_202101013029_S78	IMSS_4842	SRR25735875	L016_202101013029_S78	EPI_ISL_2942699	hCoV-19/Mexico/ROO-LANGEBIO_IMSS_1588/2021	2021-06-25	Quintana Roo	Nasopharyngeal and oropharyngeal swab	M	47	Hosp	P.1.17	20J/501Y.V3	B.1.1.28.1.17
L016_202101013045_S83	IMSS_4847	SRR25735874	L016_202101013045_S83	EPI_ISL_2942703	hCoV-19/Mexico/ROO-LANGEBIO_IMSS_1593/2021	2021-06-28	Quintana Roo	Nasopharyngeal and oropharyngeal swab	M	34	Hosp	AY.26	20A	B.1.617.2.26
L016_202101041638_S130	IMSS_4889	SRR25736184	L016_202101041638_S130	EPI_ISL_2942739	hCoV-19/Mexico/JAL-LANGEBIO_IMSS_1636/2021	2021-07-02	Jalisco	Nasopharyngeal and oropharyngeal swab	M	85	Hosp	B.1.526	20C	B.1.526
L016_202101067456_S154	IMSS_4902	SRR25736183	L016_202101067456_S154	EPI_ISL_2942754	hCoV-19/Mexico/NLE-LANGEBIO_IMSS_1656/2021	2021-06-19	Nuevo Leon	Nasopharyngeal and oropharyngeal swab	F	52	Amb	B.1.526	20A	B.1.526
L016_202101124751_S278	IMSS_5017	SRR25736182	L016_202101124751_S278	EPI_ISL_2942851	hCoV-19/Mexico/GRO-LANGEBIO_IMSS_1774/2021	2021-06-28	Guerrero	Nasopharyngeal and oropharyngeal swab	F	72	Hosp	B.1.1.519	20B	B.1.1.519
L016_202101126268_S375	IMSS_5106	SRR25736181	L016_202101126268_S375	EPI_ISL_3568822	hCoV-19/Mexico/CHP_LANGEBIO_IMSS_1865/2021	2021-06-30	Chiapas	Nasopharyngeal and oropharyngeal swab	F	33	Amb	XB	20A	XB
L017_202101042784_S21	IMSS_5217	SRR25736180	L017_202101042784_S21	EPI_ISL_3155491	hCoV-19/Mexico/JAL-INER_IMSS_1481/2021	2021-07-10	Jalisco	Nasopharyngeal and oropharyngeal swab	F	19	Amb	AY.20	20A	B.1.617.2.20
L018_202101071807_S13	IMSS_5621	SRR25736179	L018_202101071807_S13	EPI_ISL_3347566	hCoV-19/Mexico/CHH_IBT_IMSS_2303/2021	2021-07-09	Chihuahua	Nasopharyngeal and oropharyngeal swab	M	25	Amb	AY.100	20A	B.1.617.2.100
L018_202101072382_S26	IMSS_5634	SRR25736178	L018_202101072382_S26	EPI_ISL_3347572	hCoV-19/Mexico/TAM_IBT_IMSS_2316/2021	2021-07-14	Tamaulipas	Nasopharyngeal and oropharyngeal swab	F	40	Amb	B.1.621	20A	B.1.621
L018_202101138178_S233	IMSS_5816	SRR25736176	L018_202101138178_S233	EPI_ISL_3347597	hCoV-19/Mexico/CMX_IBT_IMSS_2498/2021	2021-07-23	Mexico City	Nasopharyngeal and oropharyngeal swab	M	33	Hosp	AY.20	20A	B.1.617.2.20
L020_202101016814_S89	IMSS_6239	SRR25736175	L020_202101016814_S89	EPI_ISL_3805720	hCoV-19/Mexico/ROO_LANGEBIO_IMSS_1957/2021	2021-07-31	Quintana Roo	Nasopharyngeal swab	M	39	Hosp	B.1.621	20A	B.1.621
L020_202101016857_S92	IMSS_6242	SRR25736174	L020_202101016857_S92	EPI_ISL_3805683	hCoV-19/Mexico/YUC_LANGEBIO_IMSS_1960/2021	2021-08-02	Yucatan	Nasopharyngeal swab	F	61	Hosp	B.1.617.2	20A	B.1.617.2
L020_202101016890_S97	IMSS_6246	SRR25736173	L020_202101016890_S97	EPI_ISL_3805675	hCoV-19/Mexico/TAB_LANGEBIO_IMSS_1964/2021	2021-07-30	Tabasco	Nasopharyngeal swab	M	43	Amb	AY.113	20A	B.1.617.2.113
L020_202101016917_S109	IMSS_6258	SRR25736172	L020_202101016917_S109	EPI_ISL_3805656	hCoV-19/Mexico/TAB_LANGEBIO_IMSS_1976/2021	2021-08-01	Tabasco	Nasopharyngeal swab	M	21	Amb	AY.26	20A	B.1.617.2.26
L020_202101049669_S375	IMSS_6333	SRR25736171	L020_202101049669_S375	EPI_ISL_3805338	hCoV-19/Mexico/MIC_LANGEBIO_IMSS_2240/2021	2021-08-02	Michoacan	Nasopharyngeal swab	M	36	Hosp	AY.20	20A	B.1.617.2.20
L020_202101079394_S3	IMSS_6428	SRR25736170	L020_202101079394_S3	EPI_ISL_3805455	hCoV-19/Mexico/NLE_LANGEBIO_IMSS_1877/2021	2021-08-02	Nuevo Leon	Nasopharyngeal swab	F	39	Amb	AY.26	20A	B.1.617.2.26
L020_202101079581_S9	IMSS_6432	SRR25736169	L020_202101079581_S9	EPI_ISL_3805769	hCoV-19/Mexico/NLE_LANGEBIO_IMSS_79581_NC/2021	2021-08-02	Nuevo Leon	Nasopharyngeal swab	M	19	Amb	AY.3	20A	B.1.617.2.3
L020_202101082063_S80	IMSS_6501	SRR25736168	L020_202101082063_S80	EPI_ISL_3805461	hCoV-19/Mexico/TAM_LANGEBIO_IMSS_1949/2021	2021-08-04	Tamaulipas	Nasopharyngeal swab	F	44	Amb	AY.20	20A	B.1.617.2.20
L020_202101146821_S157	IMSS_6522	SRR25736167	L020_202101146821_S157	EPI_ISL_3805574	hCoV-19/Mexico/VER_LANGEBIO_IMSS_2023/2021	2021-08-01	Veracruz	Nasopharyngeal swab	M	45	Hosp	AY.26	20A	B.1.617.2.26
L020_202101146903_S169	IMSS_6534	SRR25736165	L020_202101146903_S169	EPI_ISL_3805582	hCoV-19/Mexico/GRO_LANGEBIO_IMSS_2035/2021	2021-08-02	Guerrero	Nasopharyngeal swab	M	48	Hosp	AY.20	20A	B.1.617.2.20
L020_202101148151_S193	IMSS_6558	SRR25736164	L020_202101148151_S193	EPI_ISL_3805708	hCoV-19/Mexico/CHP_LANGEBIO_IMSS_2059/2021	2021-08-03	Chiapas	Nasopharyngeal swab	F	58	Hosp	B.1.617.2	20A	B.1.617.2
L020_202101148166_S194	IMSS_6559	SRR25736163	L020_202101148166_S194	EPI_ISL_3805724	hCoV-19/Mexico/CHP_LANGEBIO_IMSS_2060/2021	2021-08-03	Chiapas	Nasopharyngeal swab	F	36	Amb	C.37	20B	B.1.1.1.37
L020_202101148864_S229	IMSS_6593	SRR25736162	L020_202101148864_S229	EPI_ISL_3805491	hCoV-19/Mexico/MEX_LANGEBIO_IMSS_2095/2021	2021-08-03	State of Mexico	Nasopharyngeal swab	M	19	Amb	AY.20	20A	B.1.617.2.20
L020_202101149126_S253	IMSS_6618	SRR25736161	L020_202101149126_S253	EPI_ISL_3805500	hCoV-19/Mexico/BCS_LANGEBIO_IMSS_2119/2021	2021-08-02	Baja California Sur	Nasopharyngeal swab	F	23	Amb	AY.26	20A	B.1.617.2.26
L020_202101150122_S291	IMSS_6656	SRR25736160	L020_202101150122_S291	EPI_ISL_3805700	hCoV-19/Mexico/BCN_LANGEBIO_IMSS_2157/2021	2021-08-05	Baja California	Nasopharyngeal swab	F	24	Amb	AY.26	20A	B.1.617.2.26
L020_202101150325_S300	IMSS_6665	SRR25736159	L020_202101150325_S300	EPI_ISL_3805528	hCoV-19/Mexico/QUE_LANGEBIO_IMSS_2166/2021	2021-08-06	Queretaro	Nasopharyngeal swab	F	29	Dec	AY.20	20A	B.1.617.2.20
L021_202101015129_S486	IMSS_6717	SRR25736158	L021_202101015129_S486	EPI_ISL_4006701	hCoV-19/Mexico/ZAC_IBT_IMSS_2574/2021	2021-08-18	Zacatecas	Nasopharyngeal and oropharyngeal swab	M	14	Amb	AY.20	20A	B.1.617.2.20
L021_202101054053_S413	IMSS_6874	SRR25736157	L021_202101054053_S413	EPI_ISL_4006630	hCoV-19/Mexico/COL_IBT_IMSS_2731/2021	2021-08-15	Colima	Nasopharyngeal and oropharyngeal swab	M	33	Hosp	B.1.617.2	20A	B.1.617.2
L021_202101083700_S121	IMSS_6962	SRR25735873	L021_202101083700_S121	EPI_ISL_4006268	hCoV-19/Mexico/TAM_IBT_IMSS_2818/2021	2021-08-10	Tamaulipas	Nasopharyngeal and oropharyngeal swab	F	44	Amb	AY.20	20A	B.1.617.2.20
L021_202101087641_S159	IMSS_6997	SRR25735871	L021_202101087641_S159	EPI_ISL_4006304	hCoV-19/Mexico/NLE_IBT_IMSS_2853/2021	2021-08-20	Nuevo Leon	Nasopharyngeal swab	M	62	Hosp	B.1.632	20C	B.1.632
L002_202101075219_S306	IMSS_703	SRR25735872	L002_202101075219_S306	EPI_ISL_1279566	hCoV-19/Mexico/VER-INER-IMSS-00314/2021	2021-02-22	Veracruz	Nasopharyngeal and oropharyngeal swab	F	82	Hosp	B.1.1.519	20B	B.1.1.519
L002_202101075228_S315	IMSS_712	SRR25736154	L002_202101075228_S315	EPI_ISL_1279573	hCoV-19/Mexico/MEX-INER-IMSS-00323/2021	2021-02-23	State of Mexico	Nasopharyngeal and oropharyngeal swab	M	45	Amb	B.1.1.519	20B	B.1.1.519
L022_202101019568_S167	IMSS_7234	SRR25735870	L022_202101019568_S167	EPI_ISL_4299551	hCoV-19/Mexico/CAM_INER_IMSS_2128/2021	2021-08-22	Campeche	Nasopharyngeal and oropharyngeal swab	F	58	Hosp	B.1.1.7	20I/501Y.V1	B.1.1.7
L022_202101089140_S87	IMSS_7362	SRR25735869	L022_202101089140_S87	EPI_ISL_4299492	hCoV-19/Mexico/CHH_INER_IMSS_2069/2021	2021-08-21	Chihuahua	Nasopharyngeal and oropharyngeal swab	F	49	Amb	AY.26	20A	B.1.617.2.26
L023_202101016503_S95	IMSS_7557	SRR25735868	L023_202101016503_S95	EPI_ISL_4550182	hCoV-19/Mexico/SLP_LANGEBIO_IMSS_2650/2021	2021-08-24	San Luis Potosi	Nasopharyngeal and oropharyngeal swab	F	18	Hosp	AY.3	20A	B.1.617.2.3
L023_202101020628_S97	IMSS_7576	SRR25735867	L023_202101020628_S97	EPI_ISL_4550149	hCoV-19/Mexico/ROO_LANGEBIO_IMSS_2284/2021	2021-08-29	Quintana Roo	Nasopharyngeal and oropharyngeal swab	M	49	Amb	AY.26	20A	B.1.617.2.26
L023_202101020745_S109	IMSS_7588	SRR25735866	L023_202101020745_S109	EPI_ISL_4550202	hCoV-19/Mexico/TAB_LANGEBIO_IMSS_2296/2021	2021-08-29	Tabasco	Nasopharyngeal and oropharyngeal swab	F	27	Hosp	AY.20	20A	B.1.617.2.20
L023_202101020865_S121	IMSS_7600	SRR25735865	L023_202101020865_S121	EPI_ISL_4550255	hCoV-19/Mexico/YUC_LANGEBIO_IMSS_2308/2021	2021-09-01	Yucatan	Nasopharyngeal and oropharyngeal swab	F	26	Amb	AY.26	20A	B.1.617.2.26
L023_202101020900_S133	IMSS_7612	SRR25735864	L023_202101020900_S133	EPI_ISL_4549862	hCoV-19/Mexico/CAM_LANGEBIO_IMSS_2320/2021	2021-08-30	Campeche	Nasopharyngeal and oropharyngeal swab	F	38	Amb	B.1.617.2	20A	B.1.617.2
L023_202101058468_S361	IMSS_7659	SRR25735863	L023_202101058468_S361	EPI_ISL_4549946	hCoV-19/Mexico/COL_LANGEBIO_IMSS_2540/2021	2021-08-27	Colima	Nasopharyngeal and oropharyngeal swab	M	69	Hosp	AY.20	20A	B.1.617.2.20
L023_202101058568_S373	IMSS_7671	SRR25735861	L023_202101058568_S373	EPI_ISL_4550017	hCoV-19/Mexico/JAL_LANGEBIO_IMSS_2552/2021	2021-08-31	Jalisco	Nasopharyngeal and oropharyngeal swab	F	38	Amb	B.1.617.2	20A	B.1.617.2
L023_202101092166_S25	IMSS_7766	SRR25736153	L023_202101092166_S25	EPI_ISL_4550220	hCoV-19/Mexico/TAM_LANGEBIO_IMSS_2218/2021	2021-08-26	Tamaulipas	Nasopharyngeal and oropharyngeal swab	F	30	Amb	P.1	20J/501Y.V3	B.1.1.28.1
L023_202101174195_S301	IMSS_7966	SRR25736152	L023_202101174195_S301	EPI_ISL_4550144	hCoV-19/Mexico/QUE_LANGEBIO_IMSS_2484/2021	2021-09-03	Queretaro	Nasopharyngeal and oropharyngeal swab	F	88	Hosp	AY.20	20A	B.1.617.2.20
L024_202101062023_S444	IMSS_8232	SRR25736151	L024_202101062023_S444	EPI_ISL_4878932	hCoV-19/Mexico/SON_IBT_IMSS_3272/2021	2021-09-07	Sonora	Nasopharyngeal swab	F	72	Hosp	B.1.617.2	20A	B.1.617.2
L003_202101035070_S3	IMSS_846	SRR25736143	L003_202101035070_S3	EPI_ISL_1351416	hCoV-19/Mexico/TAM_LANGEBIO_IMSS_0001/2021	2021-02-20	Tamaulipas	Nasopharyngeal and oropharyngeal swab	F	90	Hosp	B.1.2	20G	B.1.2
L026_202101018687_S85	IMSS_8890	SRR25736150	L026_202101018687_S85	EPI_ISL_5851145	hCoV-19/Mexico/SLP_LANGEBIO_IMSS_3106/2021	2021-09-27	San Luis Potosi	Nasopharyngeal and oropharyngeal swab	M	31	Amb	AY.20	20A	B.1.617.2.20
L026_202101023633_S104	IMSS_8906	SRR25736149	L026_202101023633_S104	EPI_ISL_5850775	hCoV-19/Mexico/TAB_LANGEBIO_IMSS_2755/2021	2021-09-23	Tabasco	Nasopharyngeal and oropharyngeal swab	M	0	Amb	B.1.617.2	20A	B.1.617.2
L026_202101023634_S105	IMSS_8907	SRR25736148	L026_202101023634_S105	EPI_ISL_5850776	hCoV-19/Mexico/TAB_LANGEBIO_IMSS_2756/2021	2021-09-25	Tabasco	Nasopharyngeal and oropharyngeal swab	F	70	Hosp	B.1.617.2	20A	B.1.617.2
L026_202101023635_S106	IMSS_8908	SRR25736147	L026_202101023635_S106	EPI_ISL_5850777	hCoV-19/Mexico/TAB_LANGEBIO_IMSS_2757/2021	2021-09-25	Tabasco	Nasopharyngeal and oropharyngeal swab	M	88	Hosp	B.1.617.2	20A	B.1.617.2
L026_202101023724_S107	IMSS_8909	SRR25736146	L026_202101023724_S107	EPI_ISL_5850778	hCoV-19/Mexico/YUC_LANGEBIO_IMSS_2758/2021	2021-09-27	Yucatan	Nasopharyngeal and oropharyngeal swab	M	11	Amb	B.1.617.2	20A	B.1.617.2
L026_202101023726_S108	IMSS_8910	SRR25736145	L026_202101023726_S108	EPI_ISL_5850779	hCoV-19/Mexico/YUC_LANGEBIO_IMSS_2759/2021	2021-09-27	Yucatan	Nasopharyngeal and oropharyngeal swab	M	57	Amb	B.1.617.2	20A	B.1.617.2
L026_202101023727_S109	IMSS_8911	SRR25736144	L026_202101023727_S109	EPI_ISL_5850780	hCoV-19/Mexico/YUC_LANGEBIO_IMSS_2760/2021	2021-09-27	Yucatan	Nasopharyngeal and oropharyngeal swab	M	25	Amb	AY.100	20A	B.1.617.2.100
L026_202101023787_S118	IMSS_8920	SRR25736142	L026_202101023787_S118	EPI_ISL_5850789	hCoV-19/Mexico/YUC_LANGEBIO_IMSS_2769/2021	2021-09-28	Yucatan	Nasopharyngeal and oropharyngeal swab	F	63	Hosp	AY.62	20A	B.1.617.2.62
L026_202101023815_S121	IMSS_8923	SRR25736141	L026_202101023815_S121	EPI_ISL_5850792	hCoV-19/Mexico/CAM_LANGEBIO_IMSS_2772/2021	2021-09-26	Campeche	Nasopharyngeal and oropharyngeal swab	M	27	Amb	AY.100	20A	B.1.617.2.100
L026_202101023846_S133	IMSS_8935	SRR25736140	L026_202101023846_S133	EPI_ISL_5850804	hCoV-19/Mexico/ROO_LANGEBIO_IMSS_2784/2021	2021-09-27	Quintana Roo	Nasopharyngeal and oropharyngeal swab	F	28	Amb	AY.100	20A	B.1.617.2.100
L026_202101023963_S145	IMSS_8947	SRR25736139	L026_202101023963_S145	EPI_ISL_5850816	hCoV-19/Mexico/YUC_LANGEBIO_IMSS_2796/2021	2021-09-29	Yucatan	Nasopharyngeal and oropharyngeal swab	F	32	Amb	AY.100	20A	B.1.617.2.100
L026_202101024016_S157	IMSS_8959	SRR25736138	L026_202101024016_S157	EPI_ISL_5850828	hCoV-19/Mexico/ROO_LANGEBIO_IMSS_2808/2021	2021-09-28	Quintana Roo	Nasopharyngeal and oropharyngeal swab	F	38	Amb	AY.100	20A	B.1.617.2.100
L026_202101024041_S162	IMSS_8964	SRR25736137	L026_202101024041_S162	EPI_ISL_5850833	hCoV-19/Mexico/YUC_LANGEBIO_IMSS_2813/2021	2021-09-30	Yucatan	Nasopharyngeal and oropharyngeal swab	M	57	Amb	AY.113	20A	B.1.617.2.113
L026_202101066094_S384	IMSS_9010	SRR25736136	L026_202101066094_S384	EPI_ISL_5851058	hCoV-19/Mexico/SIN_LANGEBIO_IMSS_3031/2021	2021-09-25	Sinaloa	Nasopharyngeal and oropharyngeal swab	F	74	Hosp	AY.26	20A	B.1.617.2.26
L026_202101066219_S9	IMSS_9018	SRR25736135	L026_202101066219_S9	EPI_ISL_5851071	hCoV-19/Mexico/SIN_LANGEBIO_IMSS_3039/2021	2021-09-28	Sinaloa	Nasopharyngeal and oropharyngeal swab	F	50	Hosp	AY.3	20A	B.1.617.2.3
L026_202101066982_S49	IMSS_9054	SRR25736134	L026_202101066982_S49	EPI_ISL_5851109	hCoV-19/Mexico/NAY_LANGEBIO_IMSS_3074/2021	2021-09-30	Nayarit	Nasopharyngeal and oropharyngeal swab	M	66	Hosp	AY.26	20A	B.1.617.2.26
L026_202101067068_S60	IMSS_9065	SRR25736133	L026_202101067068_S60	EPI_ISL_5851120	hCoV-19/Mexico/GUA_LANGEBIO_IMSS_3085/2021	2021-09-30	Guanajuato	Nasopharyngeal and oropharyngeal swab	M	72	Hosp	AY.20	20A	B.1.617.2.20
L026_202101067076_S61	IMSS_9066	SRR25736131	L026_202101067076_S61	EPI_ISL_5851121	hCoV-19/Mexico/GUA_LANGEBIO_IMSS_3086/2021	2021-09-30	Guanajuato	Nasopharyngeal and oropharyngeal swab	F	58	Hosp	B.1.617.2	20A	B.1.617.2
L026_202101106980_S24	IMSS_9090	SRR25736130	L026_202101106980_S24	EPI_ISL_5850694	hCoV-19/Mexico/DUR_LANGEBIO_IMSS_2675/2021	2021-09-27	Durango	Nasopharyngeal and oropharyngeal swab	F	38	Amb	AY.3	20A	B.1.617.2.3
L026_202101107035_S36	IMSS_9102	SRR25736129	L026_202101107035_S36	EPI_ISL_5850706	hCoV-19/Mexico/COA_LANGEBIO_IMSS_2687/2021	2021-09-27	Coahuila	Nasopharyngeal and oropharyngeal swab	M	6	Amb	AY.26	20A	B.1.617.2.26
L026_202101189511_S169	IMSS_9169	SRR25736128	L026_202101189511_S169	EPI_ISL_5850840	hCoV-19/Mexico/CHP_LANGEBIO_IMSS_2820/2021	2021-09-25	Chiapas	Nasopharyngeal and oropharyngeal swab	M	62	Hosp	AY.100	20A	B.1.617.2.100
L026_202101189559_S184	IMSS_9184	SRR25736127	L026_202101189559_S184	EPI_ISL_5850855	hCoV-19/Mexico/MEX_LANGEBIO_IMSS_2835/2021	2021-09-24	State of Mexico	Nasopharyngeal and oropharyngeal swab	M	70	Hosp	B.1.617.2	20A	B.1.617.2
L026_202101189562_S185	IMSS_9185	SRR25736126	L026_202101189562_S185	EPI_ISL_5850856	hCoV-19/Mexico/MEX_LANGEBIO_IMSS_2836/2021	2021-09-25	State of Mexico	Nasopharyngeal and oropharyngeal swab	F	72	Hosp	AY.20	20A	B.1.617.2.20
L026_202101189698_S190	IMSS_9190	SRR25736069	L026_202101189698_S190	EPI_ISL_5850865	hCoV-19/Mexico/BCS_LANGEBIO_IMSS_2841/2021	2021-09-26	Baja California Sur	Nasopharyngeal and oropharyngeal swab	F	50	Amb	AY.26	20A	B.1.617.2.26
L026_202101191000_S229	IMSS_9229	SRR25736068	L026_202101191000_S229	EPI_ISL_5850904	hCoV-19/Mexico/CMX_LANGEBIO_IMSS_2880/2021	2021-09-29	Mexico City	Nasopharyngeal swab	M	63	Amb	AY.26	20A	B.1.617.2.26
L026_202101192612_S300	IMSS_9300	SRR25736067	L026_202101192612_S300	EPI_ISL_5850979	hCoV-19/Mexico/VER_LANGEBIO_IMSS_2951/2021	2021-09-29	Veracruz	Nasopharyngeal and oropharyngeal swab	F	54	Amb	AY.26	20A	B.1.617.2.26
L027_202101068275_2_S296	IMSS_9506	SRR25736066	L027_202101068275_2_S296	EPI_ISL_5936919	hCoV-19/Mexico/JAL_IBT_IMSS_3692/2021	2021-10-06	Jalisco	Nasopharyngeal and oropharyngeal swab	F	68	Amb	B.1.617.2	20A	B.1.617.2
L027_202101068320_S300	IMSS_9510	SRR25736064	L027_202101068320_S300	EPI_ISL_5937040	hCoV-19/Mexico/SON_IBT_IMSS_3696/2021	2021-10-04	Sonora	Nasopharyngeal and oropharyngeal swab	F	69	Hosp	B.1.617.2	20A	B.1.617.2
L027_202101068322_S301	IMSS_9511	SRR25736063	L027_202101068322_S301	EPI_ISL_5937041	hCoV-19/Mexico/SON_IBT_IMSS_3697/2021	2021-10-04	Sonora	Nasopharyngeal and oropharyngeal swab	F	43	Hosp	B.1.617.2	20A	B.1.617.2
INC-057_INER	INC_52	SRR25736197	INC-057_INER	EPI_ISL_7780490	hCoV-19/Mexico/CMX-INER-INC-057/2021	2021-09-02	Mexico City	unknown	M	29	Amb	AY.20	20A	B.1.617.2.20
P1000-202001004908_IMSS	P1000_1			EPI_ISL_1301620	hCoV-19/Mexico/CAM-IBT-IMSS-426/2020	2020-03-18	Campeche	Nasopharyngeal and oropharyngeal swab	F	59	Amb	B.1.1	20B	B.1.1
P1000-202001006282_IMSS	P1000_2			EPI_ISL_1301498	hCoV-19/Mexico/ROO-IBT-IMSS-427/2020	2020-03-25	Quintana Roo	Nasopharyngeal and oropharyngeal swab	F	35	Amb	B.1.415	20A	B.1.415
P1000-202001006821_IMSS	P1000_3			EPI_ISL_1301621	hCoV-19/Mexico/GUA-IBT-IMSS-428/2020	2020-03-26	Guanajuato	Nasopharyngeal and oropharyngeal swab	F	59	Amb	B.1	20A	B.1
P1000-202001007508_IMSS	P1000_4			EPI_ISL_1301622	hCoV-19/Mexico/TLA-IBT-IMSS-429/2020	2020-03-27	Tlaxcala	Nasopharyngeal and oropharyngeal swab	F	20	Amb	B.1	20C	B.1
P1000-2_INER	P1000_300			EPI_ISL_1301718	hCoV-19/Mexico/CMX-INER-IBT-2/2020	2020-03-27	Mexico City	Pharyngeal swab	F	u	Hosp	A.1	19B	A.1
P1000-30_INER	P1000_88			EPI_ISL_1301717	hCoV-19/Mexico/CMX-INER-IBT-1/2020	2020-03-28	Mexico City	Pharyngeal swab	F	u	Hosp	B.1.609	20A	B.1.609
P1000-39_INER	P1000_91			EPI_ISL_1301520	hCoV-19/Mexico/CMX-INER-IBT-4/2020	2020-03-29	Mexico City	Pharyngeal swab	M	u	Hosp	A.5	19A	A.5
P1000-44_INER	P1000_92			EPI_ISL_1301731	hCoV-19/Mexico/CMX-INER-IBT-5/2020	2020-03-30	Mexico City	Tracheal aspirate	M	u	Hosp	B.1	20A	B.1
P1000-202001008731_IMSS	P1000_5			EPI_ISL_1301450	hCoV-19/Mexico/COL-IBT-IMSS-430/2020	2020-04-01	Colima	Nasopharyngeal and oropharyngeal swab	M	54	Hosp	B.1.609	20A	B.1.609
P1000-58_INER	P1000_96			EPI_ISL_1301452	hCoV-19/Mexico/CMX-INER-IBT-6/2020	2020-04-02	Mexico City	Nasopharyngeal swab	M	u	Hosp	B.1.609	20A	B.1.609
P1000-202001009403_IMSS	P1000_6			EPI_ISL_1301462	hCoV-19/Mexico/SIN-IBT-IMSS-431/2020	2020-04-02	Sinaloa	Nasopharyngeal and oropharyngeal swab	F	49	Amb	B.1.609	20A	B.1.609
P1000-202001009889_IMSS	P1000_7			EPI_ISL_1301623	hCoV-19/Mexico/ROO-IBT-IMSS-432/2020	2020-04-02	Quintana Roo	Nasopharyngeal and oropharyngeal swab	M	22	Amb	B.1.1	20B	B.1.1
P1000-202001009890_IMSS	P1000_8			EPI_ISL_1301624	hCoV-19/Mexico/ROO-IBT-IMSS-433/2020	2020-04-02	Quintana Roo	Nasopharyngeal and oropharyngeal swab	M	25	Amb	B.1.1	20B	B.1.1
P1000-202001009903_IMSS	P1000_9			EPI_ISL_1301473	hCoV-19/Mexico/ROO-IBT-IMSS-434/2020	2020-04-03	Quintana Roo	Nasopharyngeal and oropharyngeal swab	M	23	Hosp	B.1	20A	B.1
P1000-69_INER	P1000_98			EPI_ISL_1301489	hCoV-19/Mexico/CMX-INER-IBT-8/2020	2020-04-03	Mexico City	Nasopharyngeal swab	M	u	Hosp	B.1.609	20A	B.1.609
P1000-72_INER	P1000_99			EPI_ISL_1301599	hCoV-19/Mexico/CMX-INER-IBT-9/2020	2020-04-03	Mexico City	Nasopharyngeal swab	M	u	Hosp	B.1.609	20A	B.1.609
P1000-202001009933_IMSS	P1000_10			EPI_ISL_1301625	hCoV-19/Mexico/ROO-IBT-IMSS-435/2020	2020-04-03	Quintana Roo	Nasopharyngeal and oropharyngeal swab	F	26	Amb	B.1	20C	B.1
P1000-67_INER	P1000_97			EPI_ISL_1301598	hCoV-19/Mexico/CMX-INER-IBT-7/2020	2020-04-05	Mexico City	Nasopharyngeal swab	M	u	Hosp	B.1.609	20A	B.1.609
P1000-202001010716_IMSS	P1000_12			EPI_ISL_1301509	hCoV-19/Mexico/GUA-IBT-IMSS-437/2020	2020-04-06	Guanajuato	Nasopharyngeal and oropharyngeal swab	F	42	Hosp	B.1	20C	B.1
P1000-202001011347_IMSS	P1000_14			EPI_ISL_1301552	hCoV-19/Mexico/CHH-IBT-IMSS-439/2020	2020-04-06	Chihuahua	Nasopharyngeal and oropharyngeal swab	M	26	Amb	B.1	20C	B.1
P1000-202001010503_IMSS	P1000_11			EPI_ISL_1301626	hCoV-19/Mexico/QUE-IBT-IMSS-436/2020	2020-04-06	Queretaro	Nasopharyngeal and oropharyngeal swab	M	42	Hosp	B.1.609	20A	B.1.609
P1000-202001012532_IMSS	P1000_16			EPI_ISL_1301628	hCoV-19/Mexico/TAB-IBT-IMSS-441/2020	2020-04-06	Tabasco	Nasopharyngeal and oropharyngeal swab	F	45	Amb	B.1	20C	B.1
P1000-202001012533_IMSS	P1000_17			EPI_ISL_1301629	hCoV-19/Mexico/TAB-IBT-IMSS-442/2020	2020-04-06	Tabasco	Nasopharyngeal and oropharyngeal swab	M	49	Amb	B.1	20C	B.1
P1000-12_INER	P1000_309			EPI_ISL_1301605	hCoV-19/Mexico/CMX-INER-IBT-12/2020	2020-04-07	Mexico City	Nasopharyngeal swab	M	u	Hosp	B.1.1	20B	B.1.1
P1000-2317_InDRE	P1000_200			EPI_ISL_1301681	hCoV-19/Mexico/AGU-InDRE-IBT-42/2020	2020-04-07	Aguascalientes	Pharyngeal swab	M	41	Amb	B.1	20C	B.1
P1000-202001011919_IMSS	P1000_15			EPI_ISL_1301627	hCoV-19/Mexico/TLA-IBT-IMSS-440/2020	2020-04-08	Tlaxcala	Nasopharyngeal and oropharyngeal swab	F	39	Amb	B.1	20C	B.1
P1000-202001013566_IMSS	P1000_21			EPI_ISL_1301631	hCoV-19/Mexico/AGU-IBT-IMSS-446/2020	2020-04-08	Aguascalientes	Nasopharyngeal and oropharyngeal swab	M	57	Amb	B.1	20C	B.1
P1000-2318_InDRE	P1000_201			EPI_ISL_1301682	hCoV-19/Mexico/AGU-InDRE-IBT-43/2020	2020-04-09	Aguascalientes	Pharyngeal swab	M	62	Amb	B.1.1.344	20B	B.1.1.344
P1000-100_INER	P1000_102			EPI_ISL_1301490	hCoV-19/Mexico/CMX-INER-IBT-11/2020	2020-04-10	Mexico City	Nasopharyngeal swab	M	u	Hosp	B.1.609	20A	B.1.609
P1000-10_INER	P1000_307			EPI_ISL_1301600	hCoV-19/Mexico/CMX-INER-IBT-10/2020	2020-04-10	Mexico City	Nasopharyngeal swab	M	u	Hosp	B.1.609	20A	B.1.609
P1000-202001012954_IMSS	P1000_20			EPI_ISL_1301630	hCoV-19/Mexico/BCN-IBT-IMSS-445/2020	2020-04-10	Baja California	Nasopharyngeal and oropharyngeal swab	M	33	Amb	B.1	20A	B.1
P1000-202001012882_IMSS	P1000_18			EPI_ISL_1301446	hCoV-19/Mexico/OAX-IBT-IMSS-443/2020	2020-04-11	Oaxaca	Nasopharyngeal and oropharyngeal swab	M	27	Amb	B.1	20A	B.1
P1000-202001012893_IMSS	P1000_19			EPI_ISL_1301467	hCoV-19/Mexico/TLA-IBT-IMSS-444/2020	2020-04-11	Tlaxcala	Nasopharyngeal and oropharyngeal swab	M	66	Hosp	B.1	20C	B.1
P1000-980_InDRE	P1000_198			EPI_ISL_1301679	hCoV-19/Mexico/SLP-InDRE-IBT-40/2020	2020-04-11	San Luis Potosi	Pharyngeal swab	M	31	Amb	B.1	20A	B.1
P1000-981_InDRE	P1000_199			EPI_ISL_1301680	hCoV-19/Mexico/SLP-InDRE-IBT-41/2020	2020-04-11	San Luis Potosi	Pharyngeal swab	F	30	Amb	B.1	20A	B.1
P1000-141_INER	P1000_104			EPI_ISL_1301465	hCoV-19/Mexico/CMX-INER-IBT-13/2020	2020-04-12	Mexico City	Nasopharyngeal swab	M	u	Hosp	B.1	20C	B.1
P1000-202001013570_IMSS	P1000_22			EPI_ISL_1301525	hCoV-19/Mexico/AGU-IBT-IMSS-447/2020	2020-04-12	Aguascalientes	Nasopharyngeal and oropharyngeal swab	F	43	Amb	B.1.1.344	20B	B.1.1.344
P1000-2321_InDRE	P1000_202			EPI_ISL_1301683	hCoV-19/Mexico/AGU-InDRE-IBT-44/2020	2020-04-12	Aguascalientes	Pharyngeal swab	M	u	Unk	B.1.1.344	20B	B.1.1.344
P1000-2322_InDRE	P1000_203			EPI_ISL_1301684	hCoV-19/Mexico/AGU-InDRE-IBT-45/2020	2020-04-12	Aguascalientes	Pharyngeal swab	M	55	Hosp	B.1	20A	B.1
P1000-2324_InDRE	P1000_205			EPI_ISL_1301686	hCoV-19/Mexico/AGU-InDRE-IBT-47/2020	2020-04-12	Aguascalientes	Pharyngeal swab	F	38	Amb	B.1.1.344	20B	B.1.1.344
P1000-202001013987_IMSS	P1000_23			EPI_ISL_1301484	hCoV-19/Mexico/TLA-IBT-IMSS-448/2020	2020-04-13	Tlaxcala	Nasopharyngeal and oropharyngeal swab	F	62	Hosp	B.1.1	20B	B.1.1
P1000-202001017300_IMSS	P1000_28			EPI_ISL_1301636	hCoV-19/Mexico/MOR-IBT-IMSS-453/2020	2020-04-13	Morelos	Nasopharyngeal and oropharyngeal swab	F	46	Amb	B.1	20A	B.1
P1000-2323_InDRE	P1000_204			EPI_ISL_1301685	hCoV-19/Mexico/AGU-InDRE-IBT-46/2020	2020-04-13	Aguascalientes	Pharyngeal swab	F	54	Amb	B.1	20C	B.1
P1000-202001016454_IMSS	P1000_24			EPI_ISL_1301632	hCoV-19/Mexico/PUE-IBT-IMSS-449/2020	2020-04-17	Puebla	Nasopharyngeal and oropharyngeal swab	M	63	Amb	B.1.609	20A	B.1.609
P1000-202001018303_IMSS	P1000_32			EPI_ISL_1301640	hCoV-19/Mexico/PUE-IBT-IMSS-457/2020	2020-04-17	Puebla	Nasopharyngeal and oropharyngeal swab	F	64	Amb	B.1.609	20A	B.1.609
RETRO-0209_CIENI	CIENI_1			EPI_ISL_5196726	hCoV-19/Mexico/CMX-INER-IBT-0957/2020	2020-04-17	Mexico City	unknown	M	36	Released	B.1.609	20A	B.1.609
P1000-202001016459_IMSS	P1000_25			EPI_ISL_1301633	hCoV-19/Mexico/PUE-IBT-IMSS-450/2020	2020-04-18	Puebla	Nasopharyngeal and oropharyngeal swab	F	59	Amb	B.1.609	20A	B.1.609
P1000-202001016462_IMSS	P1000_26			EPI_ISL_1301634	hCoV-19/Mexico/PUE-IBT-IMSS-451/2020	2020-04-18	Puebla	Nasopharyngeal and oropharyngeal swab	M	38	Amb	B.1	20C	B.1
RETRO-0215_CIENI	CIENI_2			EPI_ISL_5196727	hCoV-19/Mexico/CMX-INER-IBT-0958/2020	2020-04-18	Mexico City	unknown	F	62	Unk	B.1	20A	B.1
P1000-14_INER	P1000_311			EPI_ISL_1301606	hCoV-19/Mexico/CMX-INER-IBT-14/2020	2020-04-19	Mexico City	Nasopharyngeal swab	M	u	Hosp	B.1.609	20A	B.1.609
P1000-202001017760_IMSS	P1000_29			EPI_ISL_1301637	hCoV-19/Mexico/PUE-IBT-IMSS-454/2020	2020-04-19	Puebla	Nasopharyngeal and oropharyngeal swab	M	52	Hosp	B.1.189	20A	B.1.189
P1000-233_INER	P1000_108			EPI_ISL_1301608	hCoV-19/Mexico/CMX-INER-IBT-16/2020	2020-04-20	Mexico City	Nasopharyngeal swab	M	u	Hosp	B.1.609	20A	B.1.609
P1000-202001017264_IMSS	P1000_27			EPI_ISL_1301635	hCoV-19/Mexico/PUE-IBT-IMSS-452/2020	2020-04-20	Puebla	Nasopharyngeal and oropharyngeal swab	M	30	Amb	B.1	20C	B.1
P1000-202001018126_IMSS	P1000_30			EPI_ISL_1301638	hCoV-19/Mexico/OAX-IBT-IMSS-455/2020	2020-04-20	Oaxaca	Nasopharyngeal and oropharyngeal swab	M	82	Hosp	B.1	20A	B.1
P1000-202001018402_IMSS	P1000_34			EPI_ISL_1301642	hCoV-19/Mexico/MIC-IBT-IMSS-459/2020	2020-04-20	Michoacan	Nasopharyngeal and oropharyngeal swab	F	25	Amb	B.1.1	20B	B.1.1
P1000-246_INER	P1000_109			EPI_ISL_1301719	hCoV-19/Mexico/CMX-INER-IBT-17/2020	2020-04-20	Mexico City	Pharyngeal swab	M	u	Hosp	B.1.189	20A	B.1.189
P1000-15_INER	P1000_312			EPI_ISL_1301607	hCoV-19/Mexico/CMX-INER-IBT-15/2020	2020-04-21	Mexico City	Nasopharyngeal swab	F	u	Hosp	B.1.609	20A	B.1.609
RETRO-0247_CIENI	CIENI_3			EPI_ISL_5196728	hCoV-19/Mexico/CMX-INER-IBT-0959/2020	2020-04-21	Mexico City	unknown	M	35	Amb	B.1	20A	B.1
P1000-267_INER	P1000_111			EPI_ISL_1301503	hCoV-19/Mexico/CMX-INER-IBT-19/2020	2020-04-22	Mexico City	Pharyngeal swab	M	u	Hosp	B.1.609	20A	B.1.609
P1000-252_INER	P1000_110			EPI_ISL_1301609	hCoV-19/Mexico/CMX-INER-IBT-18/2020	2020-04-22	Mexico City	Nasopharyngeal swab	M	u	Hosp	B.1.609	20A	B.1.609
P1000-202001018258_IMSS	P1000_31			EPI_ISL_1301639	hCoV-19/Mexico/PUE-IBT-IMSS-456/2020	2020-04-22	Puebla	Nasopharyngeal and oropharyngeal swab	M	42	Hosp	B.1	20A	B.1
P1000-202001018385_IMSS	P1000_33			EPI_ISL_1301641	hCoV-19/Mexico/COL-IBT-IMSS-458/2020	2020-04-23	Colima	Nasopharyngeal and oropharyngeal swab	M	40	Amb	B.1.609	20A	B.1.609
P1000-202001018970_IMSS	P1000_35			EPI_ISL_1301643	hCoV-19/Mexico/PUE-IBT-IMSS-460/2020	2020-04-23	Puebla	Nasopharyngeal and oropharyngeal swab	F	47	Amb	B.1	20A	B.1
RETRO-0255_CIENI	CIENI_4			EPI_ISL_5196729	hCoV-19/Mexico/CMX-INER-IBT-0960/2020	2020-04-23	Mexico City	unknown	F	50	Unk	B.1.609	20A	B.1.609
P1000-36302_InDRE	P1000_276			EPI_ISL_1301575	hCoV-19/Mexico/MEX-InDRE-IBT-119/2020	2020-04-24	State of Mexico	Nasopharyngeal swab	M	54	Amb	B.1.1.222	20B	B.1.1.222
P1000-202001019611_IMSS	P1000_36			EPI_ISL_1301644	hCoV-19/Mexico/COL-IBT-IMSS-461/2020	2020-04-24	Colima	Nasopharyngeal and oropharyngeal swab	F	29	Amb	B.1.609	20A	B.1.609
P1000-202001020514_IMSS	P1000_37			EPI_ISL_1301645	hCoV-19/Mexico/PUE-IBT-IMSS-462/2020	2020-04-24	Puebla	Nasopharyngeal and oropharyngeal swab	M	30	Hosp	B.1	20C	B.1
P1000-202001023685_IMSS	P1000_51			EPI_ISL_1301657	hCoV-19/Mexico/BCN-IBT-IMSS-476/2020	2020-04-24	Baja California	Nasopharyngeal and oropharyngeal swab	M	37	Amb	B.1	20A	B.1
P1000-36290_InDRE	P1000_269			EPI_ISL_1301447	hCoV-19/Mexico/MEX-InDRE-IBT-112/2020	2020-04-25	State of Mexico	Nasopharyngeal swab	M	46	Amb	B.1.1	20B	B.1.1
P1000-202001021370_IMSS	P1000_41			EPI_ISL_1301649	hCoV-19/Mexico/PUE-IBT-IMSS-466/2020	2020-04-25	Puebla	Nasopharyngeal and oropharyngeal swab	M	61	Hosp	B.1	20A	B.1
RETRO-0290_CIENI	CIENI_5			EPI_ISL_5196730	hCoV-19/Mexico/CMX-INER-IBT-0961/2020	2020-04-25	Mexico City	unknown	M	30	Unk	B.1.609	20A	B.1.609
P1000-202001021428_IMSS	P1000_43			EPI_ISL_1301593	hCoV-19/Mexico/BCS-IBT-IMSS-468/2020	2020-04-26	Baja California Sur	Nasopharyngeal swab	F	81	Hosp	B.1.609	20A	B.1.609
P1000-202001021438_IMSS	P1000_44			EPI_ISL_1301651	hCoV-19/Mexico/BCS-IBT-IMSS-469/2020	2020-04-26	Baja California Sur	Nasopharyngeal and oropharyngeal swab	F	34	Hosp	B.1.609	20A	B.1.609
P1000-202001021439_IMSS	P1000_45			EPI_ISL_1301652	hCoV-19/Mexico/BCS-IBT-IMSS-470/2020	2020-04-26	Baja California Sur	Nasopharyngeal and oropharyngeal swab	F	28	Amb	B.1.609	20A	B.1.609
P1000-8589_InDRE	P1000_208			EPI_ISL_1301528	hCoV-19/Mexico/SLP-InDRE-IBT-50/2020	2020-04-27	San Luis Potosi	Pharyngeal swab	M	u	Unk	B.1.609	20A	B.1.609
P1000-36310_InDRE	P1000_278			EPI_ISL_1301577	hCoV-19/Mexico/MEX-InDRE-IBT-121/2020	2020-04-27	State of Mexico	Nasopharyngeal swab	M	67	Dec	B.1.1	20B	B.1.1
P1000-316_INER	P1000_112			EPI_ISL_1301610	hCoV-19/Mexico/CMX-INER-IBT-20/2020	2020-04-27	Mexico City	Nasopharyngeal swab	M	u	Hosp	B.1.189	20A	B.1.189
P1000-202001020572_IMSS	P1000_38			EPI_ISL_1301646	hCoV-19/Mexico/COL-IBT-IMSS-463/2020	2020-04-27	Colima	Nasopharyngeal and oropharyngeal swab	M	27	Amb	B.1.609	20A	B.1.609
P1000-202001021355_IMSS	P1000_39			EPI_ISL_1301647	hCoV-19/Mexico/MOR-IBT-IMSS-464/2020	2020-04-27	Morelos	Nasopharyngeal and oropharyngeal swab	M	54	Amb	B.1.609	20A	B.1.609
P1000-202001021359_IMSS	P1000_40			EPI_ISL_1301648	hCoV-19/Mexico/MOR-IBT-IMSS-465/2020	2020-04-27	Morelos	Nasopharyngeal and oropharyngeal swab	F	44	Amb	B.1	20A	B.1
P1000-202001021425_IMSS	P1000_42			EPI_ISL_1301650	hCoV-19/Mexico/MOR-IBT-IMSS-467/2020	2020-04-27	Morelos	Nasopharyngeal and oropharyngeal swab	F	42	Amb	B.1.609	20A	B.1.609
P1000-335_INER	P1000_114			EPI_ISL_1301499	hCoV-19/Mexico/CMX-INER-IBT-22/2020	2020-04-28	Mexico City	Nasopharyngeal swab	M	u	Hosp	B.1.1	20B	B.1.1
P1000-36307_InDRE	P1000_277			EPI_ISL_1301576	hCoV-19/Mexico/MEX-InDRE-IBT-120/2020	2020-04-28	State of Mexico	Nasopharyngeal swab	M	u	Amb	B.1.609	20A	B.1.609
P1000-36316_InDRE	P1000_279			EPI_ISL_1301578	hCoV-19/Mexico/MEX-InDRE-IBT-122/2020	2020-04-28	State of Mexico	Nasopharyngeal swab	M	52	Dec	B.1.243	20A	B.1.243
P1000-39044_InDRE	P1000_290			EPI_ISL_1301591	hCoV-19/Mexico/YUC-InDRE-IBT-135/2020	2020-04-28	Yucatan	Nasopharyngeal swab	F	u	Unk	B.1	20C	B.1
P1000-21_INER	P1000_317			EPI_ISL_1301611	hCoV-19/Mexico/CMX-INER-IBT-21/2020	2020-04-28	Mexico City	Nasopharyngeal swab	M	u	Hosp	B.1.609	20A	B.1.609
P1000-202001023675_IMSS	P1000_49			EPI_ISL_1301655	hCoV-19/Mexico/BCN-IBT-IMSS-474/2020	2020-04-28	Baja California	Nasopharyngeal and oropharyngeal swab	F	54	Amb	B.1	20C	B.1
P1000-202001023677_IMSS	P1000_50			EPI_ISL_1301656	hCoV-19/Mexico/BCN-IBT-IMSS-475/2020	2020-04-28	Baja California	Nasopharyngeal and oropharyngeal swab	M	39	Hosp	B.1	20A	B.1
P1000-344_INER	P1000_115			EPI_ISL_1301515	hCoV-19/Mexico/CMX-INER-IBT-23/2020	2020-04-29	Mexico City	Pharyngeal swab	M	u	Hosp	B.1	20C	B.1
P1000-346_INER	P1000_116			EPI_ISL_1301612	hCoV-19/Mexico/CMX-INER-IBT-24/2020	2020-04-29	Mexico City	Nasopharyngeal swab	F	u	Hosp	B.1	20A	B.1
P1000-359_INER	P1000_117			EPI_ISL_1301613	hCoV-19/Mexico/CMX-INER-IBT-25/2020	2020-04-29	Mexico City	Nasopharyngeal swab	F	u	Hosp	B.1.609	20A	B.1.609
P1000-202001021786_IMSS	P1000_46			EPI_ISL_1301653	hCoV-19/Mexico/MOR-IBT-IMSS-471/2020	2020-04-29	Morelos	Nasopharyngeal and oropharyngeal swab	M	40	Amb	B.1	20C	B.1
P1000-202001023687_IMSS	P1000_52			EPI_ISL_1301658	hCoV-19/Mexico/BCN-IBT-IMSS-477/2020	2020-04-29	Baja California	Nasopharyngeal and oropharyngeal swab	F	42	Amb	B.1	20A	B.1
P1000-202001023688_IMSS	P1000_53			EPI_ISL_1301659	hCoV-19/Mexico/BCN-IBT-IMSS-478/2020	2020-04-29	Baja California	Nasopharyngeal and oropharyngeal swab	F	34	Amb	B.1	20A	B.1
RETRO-0355_CIENI	CIENI_6			EPI_ISL_5196768	hCoV-19/Mexico/CMX-INER-IBT-0962/2020	2020-04-29	Mexico City	unknown	F	1	Amb	B.1.609	20A	B.1.609
P1000-7876_InDRE	P1000_207			EPI_ISL_1301519	hCoV-19/Mexico/ZAC-InDRE-IBT-49/2020	2020-04-30	Zacatecas	Pharyngeal swab	F	65	Dec	A.3	19A	A.3
P1000-202001023689_IMSS	P1000_54			EPI_ISL_1301530	hCoV-19/Mexico/BCN-IBT-IMSS-479/2020	2020-04-30	Baja California	Nasopharyngeal and oropharyngeal swab	M	19	Amb	B.1	20A	B.1
P1000-202001023574_IMSS	P1000_48			EPI_ISL_1301535	hCoV-19/Mexico/BCS-IBT-IMSS-473/2020	2020-04-30	Baja California Sur	Pharyngeal swab	M	38	Amb	B.1.609	20A	B.1.609
P1000-405_INER	P1000_120			EPI_ISL_1301614	hCoV-19/Mexico/CMX-INER-IBT-28/2020	2020-04-30	Mexico City	Nasopharyngeal swab	F	u	Hosp	B.1.1	20B	B.1.1
P1000-202001023692_IMSS	P1000_55			EPI_ISL_1301660	hCoV-19/Mexico/BCN-IBT-IMSS-480/2020	2020-04-30	Baja California	Nasopharyngeal and oropharyngeal swab	M	47	Amb	B.1	20A	B.1
P1000-202001023711_IMSS	P1000_56			EPI_ISL_1301661	hCoV-19/Mexico/BCN-IBT-IMSS-481/2020	2020-04-30	Baja California	Nasopharyngeal and oropharyngeal swab	M	25	Amb	B.1.1.222	20B	B.1.1.222
P1000-202001023747_IMSS	P1000_58			EPI_ISL_1301662	hCoV-19/Mexico/BCN-IBT-IMSS-483/2020	2020-04-30	Baja California	Nasopharyngeal and oropharyngeal swab	M	50	Hosp	B.1.245	20A	B.1.245
P1000-202001023748_IMSS	P1000_59			EPI_ISL_1301663	hCoV-19/Mexico/BCN-IBT-IMSS-484/2020	2020-04-30	Baja California	Nasopharyngeal and oropharyngeal swab	F	76	Hosp	B.1.243	20A	B.1.243
RETRO-0387_CIENI	CIENI_8			EPI_ISL_5196732	hCoV-19/Mexico/CMX-INER-IBT-0964/2020	2020-04-30	Mexico City	unknown	F	55	Unk	B.1.189	20A	B.1.189
RETRO-0394_CIENI	CIENI_9			EPI_ISL_5196733	hCoV-19/Mexico/CMX-INER-IBT-0965/2020	2020-04-30	Mexico City	unknown	F	49	Unk	B.1.189	20A	B.1.189
P1000-444_INER	P1000_121			EPI_ISL_1301524	hCoV-19/Mexico/CMX-INER-IBT-29/2020	2020-05-01	Mexico City	Nasopharyngeal swab	F	u	Hosp	B.1.1.222	20B	B.1.1.222
P1000-202001023716_IMSS	P1000_57			EPI_ISL_1301538	hCoV-19/Mexico/BCN-IBT-IMSS-482/2020	2020-05-01	Baja California	Nasopharyngeal and oropharyngeal swab	F	35	Amb	B.1.241	20A	B.1.241
P1000-202001023326_IMSS	P1000_47			EPI_ISL_1301654	hCoV-19/Mexico/MOR-IBT-IMSS-472/2020	2020-05-01	Morelos	Nasopharyngeal and oropharyngeal swab	F	39	Amb	B.1	20C	B.1
P1000-36329_InDRE	P1000_282			EPI_ISL_1301709	hCoV-19/Mexico/MEX-InDRE-IBT-125/2020	2020-05-01	State of Mexico	Pharyngeal swab	M	74	Dec	B.1.609	20A	B.1.609
RETRO-0473_CIENI	CIENI_10			EPI_ISL_7780427	hCoV-19/Mexico/CMX-INER-IBT-1267/2020	2020-05-01	Mexico City	unknown	M	50	Amb	B.1.1.222	20B	B.1.1.222
P1000-202001025866_IMSS	P1000_61			EPI_ISL_1301665	hCoV-19/Mexico/BCN-IBT-IMSS-486/2020	2020-05-02	Baja California	Nasopharyngeal and oropharyngeal swab	F	30	Amb	B.1.320	20C	B.1.320
P1000-202001025868_IMSS	P1000_62			EPI_ISL_1301666	hCoV-19/Mexico/BCN-IBT-IMSS-487/2020	2020-05-02	Baja California	Nasopharyngeal and oropharyngeal swab	F	37	Amb	B.1.609	20A	B.1.609
P1000-21478_InDRE	P1000_215			EPI_ISL_1301690	hCoV-19/Mexico/ZAC-InDRE-IBT-57/2020	2020-05-02	Zacatecas	Pharyngeal swab	M	27	Hosp	B.1.366	20C	B.1.366
P1000-202001025869_IMSS	P1000_63			EPI_ISL_1301714	hCoV-19/Mexico/BCN-IBT-IMSS-488/2020	2020-05-02	Baja California	Pharyngeal swab	F	43	Amb	B.1.609	20A	B.1.609
P1000-34228_InDRE	P1000_266			EPI_ISL_1301456	hCoV-19/Mexico/DUR-InDRE-IBT-109/2020	2020-05-03	Durango	Nasopharyngeal swab	F	33	Amb	B.1.366	20C	B.1.366
P1000-366_INER	P1000_118			EPI_ISL_1301522	hCoV-19/Mexico/CMX-INER-IBT-26/2020	2020-05-03	Mexico City	Pharyngeal swab	M	u	Hosp	B.1.609	20A	B.1.609
P1000-27472_InDRE	P1000_177			EPI_ISL_1301529	hCoV-19/Mexico/OAX-InDRE-IBT-18/2020	2020-05-03	Oaxaca	Nasopharyngeal swab	M	63	Dec	B.1.609	20A	B.1.609
P1000-202001025871_IMSS	P1000_64			EPI_ISL_1301715	hCoV-19/Mexico/BCN-IBT-IMSS-489/2020	2020-05-03	Baja California	Pharyngeal swab	M	58	Amb	B.1	20A	B.1
P1000-367_INER	P1000_119			EPI_ISL_1301720	hCoV-19/Mexico/CMX-INER-IBT-27/2020	2020-05-03	Mexico City	Pharyngeal swab	M	u	Hosp	B.1.1	20B	B.1.1
RETRO-0361_CIENI	CIENI_7			EPI_ISL_5196731	hCoV-19/Mexico/CMX-INER-IBT-0963/2020	2020-05-03	Mexico City	unknown	M	49	Unk	B.1.1	20B	B.1.1
P1000-36327_InDRE	P1000_281			EPI_ISL_1301494	hCoV-19/Mexico/MEX-InDRE-IBT-124/2020	2020-05-04	State of Mexico	Nasopharyngeal swab	M	40	Dec	B.1.243	20A	B.1.243
P1000-36323_InDRE	P1000_280			EPI_ISL_1301579	hCoV-19/Mexico/MEX-InDRE-IBT-123/2020	2020-05-04	State of Mexico	Nasopharyngeal swab	M	38	Amb	B.1.1	20B	B.1.1
P1000-36334_InDRE	P1000_275			EPI_ISL_1301580	hCoV-19/Mexico/CMX-InDRE-IBT-118/2020	2020-05-04	Mexico City	Nasopharyngeal swab	M	37	Amb	B.1.1.222	20B	B.1.1.222
P1000-36335_InDRE	P1000_270			EPI_ISL_1301581	hCoV-19/Mexico/CMX-InDRE-IBT-113/2020	2020-05-04	Mexico City	Nasopharyngeal swab	M	42	Amb	B.1.1.222	20B	B.1.1.222
P1000-36336_InDRE	P1000_271			EPI_ISL_1301582	hCoV-19/Mexico/CMX-InDRE-IBT-114/2020	2020-05-04	Mexico City	Nasopharyngeal swab	M	42	Amb	B.1.1.222	20B	B.1.1.222
P1000-36337_InDRE	P1000_272			EPI_ISL_1301583	hCoV-19/Mexico/CMX-InDRE-IBT-115/2020	2020-05-04	Mexico City	Nasopharyngeal swab	M	31	Amb	B.1.609	20A	B.1.609
P1000-36338_InDRE	P1000_273			EPI_ISL_1301584	hCoV-19/Mexico/MEX-InDRE-IBT-116/2020	2020-05-04	State of Mexico	Nasopharyngeal swab	F	30	Amb	B.1.609	20A	B.1.609
P1000-202001024355_IMSS	P1000_60			EPI_ISL_1301664	hCoV-19/Mexico/GRO-IBT-IMSS-485/2020	2020-05-04	Guerrero	Nasopharyngeal and oropharyngeal swab	F	33	Amb	B.1	20A	B.1
P1000-202001026282_IMSS	P1000_66			EPI_ISL_1301667	hCoV-19/Mexico/BCS-IBT-IMSS-491/2020	2020-05-04	Baja California Sur	Nasopharyngeal and oropharyngeal swab	F	44	Amb	B.1.609	20A	B.1.609
P1000-202001027164_IMSS	P1000_68			EPI_ISL_1301669	hCoV-19/Mexico/BCS-IBT-IMSS-493/2020	2020-05-05	Baja California Sur	Nasopharyngeal and oropharyngeal swab	F	39	Amb	B.1.609	20A	B.1.609
P1000-202001027168_IMSS	P1000_69			EPI_ISL_1301670	hCoV-19/Mexico/BCS-IBT-IMSS-494/2020	2020-05-05	Baja California Sur	Nasopharyngeal and oropharyngeal swab	F	25	Amb	B.1.609	20A	B.1.609
P1000-26930_InDRE	P1000_175			EPI_ISL_1301540	hCoV-19/Mexico/TLA-InDRE-IBT-16/2020	2020-05-06	Tlaxcala	Pharyngeal swab	M	35	Amb	B.1.609	20A	B.1.609
P1000-479_INER	P1000_127			EPI_ISL_1301550	hCoV-19/Mexico/CMX-INER-IBT-35/2020	2020-05-06	Mexico City	Pharyngeal swab	M	u	Hosp	B.1.189	20A	B.1.189
P1000-202001026205_IMSS	P1000_65			EPI_ISL_1301594	hCoV-19/Mexico/BCS-IBT-IMSS-490/2020	2020-05-06	Baja California Sur	Nasopharyngeal swab	M	37	Amb	B.1.609	20A	B.1.609
P1000-501_INER	P1000_129			EPI_ISL_1301471	hCoV-19/Mexico/CMX-INER-IBT-37/2020	2020-05-07	Mexico City	Nasopharyngeal swab	M	u	Hosp	B.1.189	20A	B.1.189
P1000-531_INER	P1000_130			EPI_ISL_1301488	hCoV-19/Mexico/CMX-INER-IBT-38/2020	2020-05-07	Mexico City	Nasopharyngeal swab	F	u	Hosp	B.1.1	20B	B.1.1
P1000-31642_InDRE	P1000_254			EPI_ISL_1301501	hCoV-19/Mexico/CMX-InDRE-IBT-97/2020	2020-05-07	Mexico City	unknown	M	u	Dec	B.1.1	20B	B.1.1
P1000-547_INER	P1000_131			EPI_ISL_1301510	hCoV-19/Mexico/CMX-INER-IBT-39/2020	2020-05-07	Mexico City	Nasopharyngeal swab	F	u	Hosp	B.1.609	20A	B.1.609
P1000-494_INER	P1000_128			EPI_ISL_1301722	hCoV-19/Mexico/CMX-INER-IBT-36/2020	2020-05-07	Mexico City	Pharyngeal swab	M	u	Hosp	B.1.1	20B	B.1.1
RETRO-0530_CIENI	CIENI_11			EPI_ISL_7780428	hCoV-19/Mexico/CMX-INER-IBT-1268/2020	2020-05-07	Mexico City	unknown	F	68	Unk	B.1.1	20B	B.1.1
RETRO-0534_CIENI	CIENI_12			EPI_ISL_7780429	hCoV-19/Mexico/CMX-INER-IBT-1269/2020	2020-05-07	Mexico City	unknown	F	37	Unk	B.1.1.222	20B	B.1.1.222
RETRO-0542_CIENI	CIENI_13			EPI_ISL_7780430	hCoV-19/Mexico/CMX-INER-IBT-1270/2020	2020-05-07	Mexico City	unknown	F	69	Dec	B.1.1	20B	B.1.1
P1000-549_INER	P1000_132			EPI_ISL_1301445	hCoV-19/Mexico/CMX-INER-IBT-40/2020	2020-05-08	Mexico City	Nasopharyngeal swab	F	u	Hosp	B.1.189	20A	B.1.189
P1000-202001026934_IMSS	P1000_67			EPI_ISL_1301668	hCoV-19/Mexico/CMX-IBT-IMSS-492/2020	2020-05-08	Mexico City	Nasopharyngeal and oropharyngeal swab	F	13	Hosp	B.1.609	20A	B.1.609
P1000-7832_InDRE	P1000_206			EPI_ISL_1301687	hCoV-19/Mexico/CAM-InDRE-IBT-48/2020	2020-05-08	Campeche	Pharyngeal swab	M	33	Amb	B.1	20C	B.1
P1000-202001029670_IMSS	P1000_71			EPI_ISL_1301716	hCoV-19/Mexico/CHH-IBT-IMSS-497/2020	2020-05-08	Chihuahua	Pharyngeal swab	F	23	Amb	B.1	20C	B.1
RETRO-0609_CIENI	CIENI_15			EPI_ISL_6316565	hCoV-19/Mexico/CMX-INER-IBT-1024/2020	2020-05-08	Mexico City	unknown	F	25	Amb	B.1.369	20C	B.1.369
P1000-591_INER	P1000_133			EPI_ISL_1301533	hCoV-19/Mexico/CMX-INER-IBT-41/2020	2020-05-09	Mexico City	Pharyngeal swab	M	u	Hosp	B.1.369	20C	B.1.369
P1000-613_INER	P1000_136			EPI_ISL_1301615	hCoV-19/Mexico/CMX-INER-IBT-44/2020	2020-05-09	Mexico City	Nasopharyngeal swab	F	u	Hosp	B.1.609	20A	B.1.609
RETRO-0611_CIENI	CIENI_16			EPI_ISL_6316566	hCoV-19/Mexico/CMX-INER-IBT-1025/2020	2020-05-09	Mexico City	unknown	F	33	Unk	B.1.189	20A	B.1.189
P1000-202001029733_IMSS	P1000_72			EPI_ISL_1301468	hCoV-19/Mexico/GUA-IBT-IMSS-498/2020	2020-05-11	Guanajuato	Nasopharyngeal and oropharyngeal swab	M	50	Hosp	B.1.1	20B	B.1.1
P1000-202001028894_IMSS	P1000_70			EPI_ISL_1301595	hCoV-19/Mexico/MOR-IBT-IMSS-496/2020	2020-05-11	Morelos	Nasopharyngeal swab	M	42	Amb	B.1	20A	B.1
RETRO-0606_CIENI	CIENI_14			EPI_ISL_6316564	hCoV-19/Mexico/CMX-INER-IBT-1023/2020	2020-05-11	Mexico City	unknown	M	26	Unk	B.1.1	20B	B.1.1
RETRO-0617_CIENI	CIENI_17			EPI_ISL_6316567	hCoV-19/Mexico/CMX-INER-IBT-1026/2020	2020-05-11	Mexico City	unknown	F	72	Unk	B.1.189	20A	B.1.189
RETRO-0622_CIENI	CIENI_18			EPI_ISL_6316568	hCoV-19/Mexico/CMX-INER-IBT-1027/2020	2020-05-11	Mexico City	unknown	M	29	Unk	B.1.1.222	20B	B.1.1.222
RETRO-0648_CIENI	CIENI_19			EPI_ISL_6316813	hCoV-19/Mexico/CMX-INER-IBT-1028/2020	2020-05-11	Mexico City	unknown	M	33	Unk	B.1.319	20C	B.1.319
P1000-24805_InDRE	P1000_166			EPI_ISL_1301480	hCoV-19/Mexico/MOR-InDRE-IBT-7/2020	2020-05-12	Morelos	Pharyngeal swab	M	31	Dec	B.1	20A	B.1
P1000-666_INER	P1000_138			EPI_ISL_1301504	hCoV-19/Mexico/CMX-INER-IBT-46/2020	2020-05-12	Mexico City	Pharyngeal swab	M	u	Hosp	B.1.189	20A	B.1.189
P1000-202001030536_IMSS	P1000_73			EPI_ISL_1301596	hCoV-19/Mexico/BCS-IBT-IMSS-499/2020	2020-05-12	Baja California Sur	Nasopharyngeal swab	F	41	Amb	B.1.609	20A	B.1.609
RETRO-0658_CIENI	CIENI_20			EPI_ISL_6316569	hCoV-19/Mexico/CMX-INER-IBT-1029/2020	2020-05-12	Mexico City	unknown	M	47	Dec	B.1.189	20A	B.1.189
RETRO-0665_CIENI	CIENI_21			EPI_ISL_6316570	hCoV-19/Mexico/CMX-INER-IBT-1030/2020	2020-05-12	Mexico City	unknown	F	31	Unk	B.1.1.222	20B	B.1.1.222
RETRO-0670_CIENI	CIENI_22			EPI_ISL_6316571	hCoV-19/Mexico/CMX-INER-IBT-1031/2020	2020-05-12	Mexico City	unknown	M	56	Unk	B.1.1	20B	B.1.1
P1000-202001031735_IMSS	P1000_74			EPI_ISL_1301516	hCoV-19/Mexico/COL-IBT-IMSS-500/2020	2020-05-13	Colima	Nasopharyngeal and oropharyngeal swab	M	76	Hosp	B.1	20A	B.1
P1000-688_INER	P1000_141			EPI_ISL_1301617	hCoV-19/Mexico/CMX-INER-IBT-49/2020	2020-05-13	Mexico City	Nasopharyngeal swab	M	u	Hosp	B.1	20A	B.1
P1000-717_INER	P1000_142			EPI_ISL_1301545	hCoV-19/Mexico/CMX-INER-IBT-50/2020	2020-05-14	Mexico City	Pharyngeal swab	M	u	Hosp	B.1.609	20A	B.1.609
P1000-202001033434_IMSS	P1000_76			EPI_ISL_1301671	hCoV-19/Mexico/GRO-IBT-IMSS-502/2020	2020-05-14	Guerrero	Nasopharyngeal and oropharyngeal swab	F	49	Amb	B.1.609	20A	B.1.609
P1000-29892_InDRE	P1000_252			EPI_ISL_1301458	hCoV-19/Mexico/GRO-InDRE-IBT-95/2020	2020-05-15	Guerrero	Pharyngeal swab	M	79	Hosp	B.1	20A	B.1
P1000-202001033125_IMSS	P1000_75			EPI_ISL_1301518	hCoV-19/Mexico/COL-IBT-IMSS-501/2020	2020-05-15	Colima	Nasopharyngeal and oropharyngeal swab	M	41	Amb	B.1.609	20A	B.1.609
P1000-202001033444_IMSS	P1000_78			EPI_ISL_1301536	hCoV-19/Mexico/GRO-IBT-IMSS-504/2020	2020-05-15	Guerrero	Nasopharyngeal and oropharyngeal swab	M	39	Amb	B.1	20A	B.1
P1000-202001033435_IMSS	P1000_77			EPI_ISL_1301553	hCoV-19/Mexico/GRO-IBT-IMSS-503/2020	2020-05-15	Guerrero	Pharyngeal swab	F	31	Amb	B.1.609	20A	B.1.609
RETRO-0709_CIENI	CIENI_23			EPI_ISL_6316572	hCoV-19/Mexico/CMX-INER-IBT-1032/2020	2020-05-15	Mexico City	unknown	F	69	Released	B.1	20C	B.1
P1000-202001034147_IMSS	P1000_80			EPI_ISL_1301463	hCoV-19/Mexico/HID-IBT-IMSS-506/2020	2020-05-16	Hidalgo	Nasopharyngeal and oropharyngeal swab	F	24	Amb	B.1.189	20A	B.1.189
P1000-202001033854_IMSS	P1000_79			EPI_ISL_1301672	hCoV-19/Mexico/CMX-IBT-IMSS-505/2020	2020-05-16	Mexico City	Nasopharyngeal and oropharyngeal swab	F	9	Hosp	B.1	20C	B.1
P1000-202001035116_IMSS	P1000_81			EPI_ISL_1301673	hCoV-19/Mexico/QUE-IBT-IMSS-507/2020	2020-05-17	Queretaro	Nasopharyngeal and oropharyngeal swab	F	30	Amb	B.1.111	20A	B.1.111
P1000-202001037786_IMSS	P1000_86			EPI_ISL_1301677	hCoV-19/Mexico/VER-IBT-IMSS-512/2020	2020-05-17	Veracruz	Nasopharyngeal and oropharyngeal swab	M	41	Hosp	B.1	20C	B.1
P1000-202001037787_IMSS	P1000_87			EPI_ISL_1301678	hCoV-19/Mexico/VER-IBT-IMSS-513/2020	2020-05-17	Veracruz	Nasopharyngeal and oropharyngeal swab	F	68	Hosp	B.1	20A	B.1
P1000-736_INER	P1000_143			EPI_ISL_1301725	hCoV-19/Mexico/CMX-INER-IBT-51/2020	2020-05-17	Mexico City	Pharyngeal swab	F	u	Hosp	B.1.1.222	20B	B.1.1.222
P1000-202001037072_IMSS	P1000_83			EPI_ISL_1301597	hCoV-19/Mexico/BCS-IBT-IMSS-509/2020	2020-05-18	Baja California Sur	Nasopharyngeal swab	F	34	Amb	B.1	20A	B.1
P1000-770_INER	P1000_144			EPI_ISL_1301618	hCoV-19/Mexico/CMX-INER-IBT-52/2020	2020-05-18	Mexico City	Nasopharyngeal swab	M	u	Hosp	B.1.243	20A	B.1.243
P1000-202001035880_IMSS	P1000_82			EPI_ISL_1301674	hCoV-19/Mexico/HID-IBT-IMSS-508/2020	2020-05-18	Hidalgo	Nasopharyngeal and oropharyngeal swab	F	41	Amb	B.1.189	20A	B.1.189
P1000-202001037327_IMSS	P1000_84			EPI_ISL_1301675	hCoV-19/Mexico/QUE-IBT-IMSS-510/2020	2020-05-18	Queretaro	Nasopharyngeal and oropharyngeal swab	F	48	Amb	B.1.111	20A	B.1.111
P1000-792_INER	P1000_145			EPI_ISL_1301726	hCoV-19/Mexico/CMX-INER-IBT-53/2020	2020-05-18	Mexico City	Pharyngeal swab	F	u	Hosp	B.1.1	20B	B.1.1
P1000-29829_InDRE	P1000_251			EPI_ISL_1301487	hCoV-19/Mexico/GRO-InDRE-IBT-94/2020	2020-05-19	Guerrero	Pharyngeal swab	F	28	Hosp	B.1.1	20B	B.1.1
P1000-202001037525_IMSS	P1000_85			EPI_ISL_1301676	hCoV-19/Mexico/VER-IBT-IMSS-511/2020	2020-05-19	Veracruz	Nasopharyngeal and oropharyngeal swab	F	66	Hosp	B.1.1.432	20B	B.1.1.432
RETRO-0815_CIENI	CIENI_24			EPI_ISL_6316573	hCoV-19/Mexico/CMX-INER-IBT-1033/2020	2020-05-19	Mexico City	unknown	M	43	Amb	B.1.1	20B	B.1.1
P1000-851_INER	P1000_146			EPI_ISL_1301507	hCoV-19/Mexico/CMX-INER-IBT-54/2020	2020-05-20	Mexico City	Pharyngeal swab	F	u	Hosp	B.1.1.222	20B	B.1.1.222
P1000-855_INER	P1000_147			EPI_ISL_1301551	hCoV-19/Mexico/CMX-INER-IBT-55/2020	2020-05-20	Mexico City	Pharyngeal swab	M	u	Hosp	B.1.189	20A	B.1.189
P1000-871_INER	P1000_148			EPI_ISL_1301732	hCoV-19/Mexico/CMX-INER-IBT-56/2020	2020-05-20	Mexico City	Tracheal aspirate	M	u	Hosp	B.1.609	20A	B.1.609
RETRO-0878_CIENI	CIENI_25			EPI_ISL_6316574	hCoV-19/Mexico/CMX-INER-IBT-1034/2020	2020-05-21	Mexico City	unknown	M	48	Amb	B.1.1.344	20B	B.1.1.344
RETRO-0881_CIENI	CIENI_26			EPI_ISL_6316575	hCoV-19/Mexico/CMX-INER-IBT-1035/2020	2020-05-21	Mexico City	unknown	M	46	Unk	B.1.609	20A	B.1.609
RETRO-0890_CIENI	CIENI_27			EPI_ISL_6316576	hCoV-19/Mexico/CMX-INER-IBT-1036/2020	2020-05-21	Mexico City	unknown	M	37	Unk	B.1.1	20B	B.1.1
P1000-920_INER	P1000_152			EPI_ISL_1301554	hCoV-19/Mexico/CMX-INER-IBT-60/2020	2020-05-22	Mexico City	Pharyngeal swab	M	u	Hosp	B.1.609	20A	B.1.609
P1000-955_INER	P1000_154			EPI_ISL_1301619	hCoV-19/Mexico/CMX-INER-IBT-62/2020	2020-05-22	Mexico City	Nasopharyngeal swab	F	u	Hosp	B.1.1	20B	B.1.1
P1000-908_INER	P1000_150			EPI_ISL_1301727	hCoV-19/Mexico/CMX-INER-IBT-58/2020	2020-05-22	Mexico City	Pharyngeal swab	F	u	Hosp	B.1.609	20A	B.1.609
RETRO-0903_CIENI	CIENI_28			EPI_ISL_6316577	hCoV-19/Mexico/CMX-INER-IBT-1037/2020	2020-05-22	Mexico City	unknown	M	65	Hosp	B.1.1	20B	B.1.1
RETRO-0948_CIENI	CIENI_30			EPI_ISL_6316579	hCoV-19/Mexico/CMX-INER-IBT-1039/2020	2020-05-22	Mexico City	unknown	F	36	Amb	B.1.1	20B	B.1.1
P1000-916_INER	P1000_151			EPI_ISL_1301506	hCoV-19/Mexico/CMX-INER-IBT-59/2020	2020-05-23	Mexico City	Nasopharyngeal swab	F	u	Hosp	B.1.609	20A	B.1.609
P1000-937_INER	P1000_153			EPI_ISL_1301728	hCoV-19/Mexico/CMX-INER-IBT-61/2020	2020-05-23	Mexico City	Pharyngeal swab	F	u	Hosp	B.1.609	20A	B.1.609
P1000-901_INER	P1000_149			EPI_ISL_1301733	hCoV-19/Mexico/CMX-INER-IBT-57/2020	2020-05-23	Mexico City	Tracheal aspirate	F	u	Hosp	B.1.189	20A	B.1.189
RETRO-0938_CIENI	CIENI_29			EPI_ISL_6316578	hCoV-19/Mexico/CMX-INER-IBT-1038/2020	2020-05-23	Mexico City	unknown	F	23	Released	B.1.189	20A	B.1.189
RETRO-0950_CIENI	CIENI_31			EPI_ISL_6316580	hCoV-19/Mexico/CMX-INER-IBT-1040/2020	2020-05-23	Mexico City	unknown	F	48	Unk	B.1.1.222	20B	B.1.1.222
P1000-18523_InDRE	P1000_209			EPI_ISL_1301469	hCoV-19/Mexico/ZAC-InDRE-IBT-51/2020	2020-05-25	Zacatecas	Pharyngeal swab	M	40	Hosp	B.1	20A	B.1
P1000-18526_InDRE	P1000_210			EPI_ISL_1301491	hCoV-19/Mexico/ZAC-InDRE-IBT-52/2020	2020-05-25	Zacatecas	Pharyngeal swab	M	54	Hosp	B.1.333	20C	B.1.333
P1000-33001_InDRE	P1000_263			EPI_ISL_1301513	hCoV-19/Mexico/SON-InDRE-IBT-106/2020	2020-05-25	Sonora	Pharyngeal swab	M	60	Amb	B.1	20C	B.1
P1000-992_INER	P1000_155			EPI_ISL_1301729	hCoV-19/Mexico/CMX-INER-IBT-63/2020	2020-05-25	Mexico City	Pharyngeal swab	M	u	Hosp	B.1	20A	B.1
RETRO-0972_CIENI	CIENI_32			EPI_ISL_6316581	hCoV-19/Mexico/CMX-INER-IBT-1041/2020	2020-05-25	Mexico City	unknown	M	25	Unk	B.1	20A	B.1
P1000-1005_INER	P1000_122			EPI_ISL_1301472	hCoV-19/Mexico/CMX-INER-IBT-30/2020	2020-05-26	Mexico City	Tracheal aspirate	M	u	Hosp	B.1.189	20A	B.1.189
P1000-1_INER	P1000_299			EPI_ISL_1301601	hCoV-19/Mexico/CMX-INER-IBT-64/2020	2020-05-26	Mexico City	Nasopharyngeal swab	F	u	Hosp	B.1.1.222	20B	B.1.1.222
P1000-1008_INER	P1000_123			EPI_ISL_1301602	hCoV-19/Mexico/CMX-INER-IBT-31/2020	2020-05-26	Mexico City	Nasopharyngeal swab	F	u	Hosp	B.1.1.222	20B	B.1.1.222
P1000-1009_INER	P1000_124			EPI_ISL_1301603	hCoV-19/Mexico/CMX-INER-IBT-32/2020	2020-05-26	Mexico City	Nasopharyngeal swab	M	u	Hosp	B.1.1	20B	B.1.1
P1000-1032_INER	P1000_125			EPI_ISL_1301604	hCoV-19/Mexico/CMX-INER-IBT-33/2020	2020-05-27	Mexico City	Nasopharyngeal swab	M	u	Hosp	B.1.609	20A	B.1.609
RETRO-1031_CIENI	CIENI_33			EPI_ISL_6316582	hCoV-19/Mexico/CMX-INER-IBT-1042/2020	2020-05-27	Mexico City	unknown	F	51	Unk	B.1.1	20B	B.1.1
RETRO-1047_CIENI	CIENI_34			EPI_ISL_6316583	hCoV-19/Mexico/CMX-INER-IBT-1043/2020	2020-05-28	Mexico City	unknown	F	49	Unk	B.1.609	20A	B.1.609
P1000-27632_InDRE	P1000_188			EPI_ISL_1301444	hCoV-19/Mexico/TAB-InDRE-IBT-29/2020	2020-05-29	Tabasco	Pharyngeal swab	M	u	Hosp	B.1	20C	B.1
P1000-27634_InDRE	P1000_190			EPI_ISL_1301537	hCoV-19/Mexico/TAB-InDRE-IBT-31/2020	2020-05-29	Tabasco	Nasopharyngeal swab	M	u	Hosp	B.1	20C	B.1
P1000-27633_InDRE	P1000_189			EPI_ISL_1301701	hCoV-19/Mexico/TAB-InDRE-IBT-30/2020	2020-05-29	Tabasco	Pharyngeal swab	M	u	Hosp	B.1.1	20B	B.1.1
RETRO-1087_CIENI	CIENI_37			EPI_ISL_6316586	hCoV-19/Mexico/CMX-INER-IBT-1046/2020	2020-05-29	Mexico City	unknown	M	45	Dec	B.1	20A	B.1
RETRO-1089_CIENI	CIENI_38			EPI_ISL_6316587	hCoV-19/Mexico/CMX-INER-IBT-1047/2020	2020-05-29	Mexico City	unknown	F	43	Released	B.1.1.222	20B	B.1.1.222
RETRO-1100_CIENI	CIENI_41			EPI_ISL_6316589	hCoV-19/Mexico/CMX-INER-IBT-1050/2020	2020-05-29	Mexico City	unknown	M	34	Unk	B.1	20A	B.1
RETRO-1104_CIENI	CIENI_43			EPI_ISL_6316591	hCoV-19/Mexico/CMX-INER-IBT-1052/2020	2020-05-29	Mexico City	unknown	F	51	Unk	B.1.1.222	20B	B.1.1.222
P1000-27629_InDRE	P1000_187			EPI_ISL_1301700	hCoV-19/Mexico/TAB-InDRE-IBT-28/2020	2020-05-30	Tabasco	Pharyngeal swab	M	u	Hosp	B.1	20C	B.1
RETRO-1120_CIENI	CIENI_45			EPI_ISL_6316593	hCoV-19/Mexico/CMX-INER-IBT-1054/2020	2020-05-30	Mexico City	unknown	F	29	Unk	B.1.609	20A	B.1.609
RETRO-1123_CIENI	CIENI_46			EPI_ISL_6316834	hCoV-19/Mexico/CMX-INER-IBT-1055/2020	2020-05-30	Mexico City	unknown	M	40	Unk	B.1.189	20A	B.1.189
P1000-32240_InDRE	P1000_255			EPI_ISL_1301478	hCoV-19/Mexico/MOR-InDRE-IBT-98/2020	2020-05-31	Morelos	Pharyngeal swab	M	26	Hosp	B.1	20A	B.1
P1000-28814_InDRE	P1000_246			EPI_ISL_1301705	hCoV-19/Mexico/CHH-InDRE-IBT-89/2020	2020-05-31	Chihuahua	Pharyngeal swab	F	38	Amb	B.1	20C	B.1
RETRO-1096_CIENI	CIENI_39			EPI_ISL_6316588	hCoV-19/Mexico/CMX-INER-IBT-1048/2020	2020-05-31	Mexico City	unknown	M	71	Dec	B.1.1	20B	B.1.1
RETRO-1109_CIENI	CIENI_44			EPI_ISL_6316592	hCoV-19/Mexico/CMX-INER-IBT-1053/2020	2020-05-31	Mexico City	unknown	F	52	Unk	B.1.609	20A	B.1.609
P1000-21579_InDRE	P1000_218			EPI_ISL_1301451	hCoV-19/Mexico/BCS-InDRE-IBT-60/2020	2020-06-01	Baja California Sur	Nasopharyngeal swab	F	29	Amb	B.1.609	20A	B.1.609
P1000-22138_InDRE	P1000_222			EPI_ISL_1301461	hCoV-19/Mexico/YUC-InDRE-IBT-64/2020	2020-06-01	Yucatan	Nasopharyngeal swab	F	55	Amb	B.1	20A	B.1
P1000-21578_InDRE	P1000_217			EPI_ISL_1301483	hCoV-19/Mexico/ZAC-InDRE-IBT-59/2020	2020-06-01	Zacatecas	Nasopharyngeal swab	M	53	Amb	B.1.609	20A	B.1.609
P1000-24392_InDRE	P1000_162			EPI_ISL_1301532	hCoV-19/Mexico/BCN-InDRE-IBT-3/2020	2020-06-01	Baja California	Pharyngeal swab	F	70	Dec	B.1.399	20A	B.1.399
P1000-24010_InDRE	P1000_228			EPI_ISL_1301546	hCoV-19/Mexico/TLA-InDRE-IBT-70/2020	2020-06-01	Tlaxcala	unknown	F	53	Hosp	B.1.609	20A	B.1.609
P1000-21581_InDRE	P1000_220			EPI_ISL_1301555	hCoV-19/Mexico/BCS-InDRE-IBT-62/2020	2020-06-01	Baja California Sur	unknown	M	35	Hosp	B.1.1	20B	B.1.1
P1000-24007_InDRE	P1000_226			EPI_ISL_1301556	hCoV-19/Mexico/TLA-InDRE-IBT-68/2020	2020-06-01	Tlaxcala	unknown	M	25	Amb	B.1.243	20A	B.1.243
P1000-24008_InDRE	P1000_227			EPI_ISL_1301557	hCoV-19/Mexico/TLA-InDRE-IBT-69/2020	2020-06-01	Tlaxcala	unknown	M	41	Amb	B.1.1.222	20B	B.1.1.222
P1000-24283_InDRE	P1000_237			EPI_ISL_1301559	hCoV-19/Mexico/NAY-InDRE-IBT-80/2020	2020-06-01	Nayarit	unknown	M	71	Dec	B.1	20A	B.1
P1000-21576_InDRE	P1000_216			EPI_ISL_1301567	hCoV-19/Mexico/BCS-InDRE-IBT-58/2020	2020-06-01	Baja California Sur	Nasopharyngeal swab	M	40	Hosp	B.1	20A	B.1
P1000-21583_InDRE	P1000_221			EPI_ISL_1301568	hCoV-19/Mexico/BCS-InDRE-IBT-63/2020	2020-06-01	Baja California Sur	Nasopharyngeal swab	F	44	Amb	B.1.1	20B	B.1.1
P1000-24365_InDRE	P1000_245			EPI_ISL_1301573	hCoV-19/Mexico/SIN-InDRE-IBT-88/2020	2020-06-01	Sinaloa	Nasopharyngeal swab	F	79	Amb	B.1	20A	B.1
P1000-24405_InDRE	P1000_164			EPI_ISL_1301695	hCoV-19/Mexico/BCN-InDRE-IBT-5/2020	2020-06-01	Baja California	Pharyngeal swab	F	92	Dec	B.1.320	20C	B.1.320
P1000-21580_InDRE	P1000_219			EPI_ISL_1301730	hCoV-19/Mexico/BCS-InDRE-IBT-61/2020	2020-06-01	Baja California Sur	Nasopharyngeal and oropharyngeal swab	M	32	Amb	B.1	20A	B.1
RETRO-1069_CIENI	CIENI_35			EPI_ISL_6316584	hCoV-19/Mexico/CMX-INER-IBT-1044/2020	2020-06-01	Mexico City	unknown	M	31	Unk	B.1	20A	B.1
RETRO-1074_CIENI	CIENI_36			EPI_ISL_6316585	hCoV-19/Mexico/CMX-INER-IBT-1045/2020	2020-06-01	Mexico City	unknown	F	65	Hosp	B.1.609	20A	B.1.609
RETRO-1102_CIENI	CIENI_42			EPI_ISL_6316590	hCoV-19/Mexico/CMX-INER-IBT-1051/2020	2020-06-01	Mexico City	unknown	M	50	Released	B.1	20A	B.1
RETRO-1128_CIENI	CIENI_47			EPI_ISL_6316594	hCoV-19/Mexico/CMX-INER-IBT-1056/2020	2020-06-01	Mexico City	unknown	M	24	Unk	B.1.243	20A	B.1.243
RETRO-1098_CIENI	CIENI_40			EPI_ISL_6316863	hCoV-19/Mexico/CMX-INER-IBT-1049/2020	2020-06-01	Mexico City	unknown	M	26	Amb	B.1	20A	B.1
P1000-25261_InDRE	P1000_171			EPI_ISL_1301486	hCoV-19/Mexico/ROO-InDRE-IBT-12/2020	2020-06-02	Quintana Roo	Pharyngeal swab	M	41	Dec	B.1.189	20A	B.1.189
P1000-25258_InDRE	P1000_169			EPI_ISL_1301493	hCoV-19/Mexico/ROO-InDRE-IBT-10/2020	2020-06-02	Quintana Roo	Pharyngeal swab	F	49	Amb	B.1	20A	B.1
P1000-24386_InDRE	P1000_160			EPI_ISL_1301495	hCoV-19/Mexico/BCN-InDRE-IBT-1/2020	2020-06-02	Baja California	Pharyngeal swab	F	u	Amb	B.1.243	20A	B.1.243
P1000-26808_InDRE	P1000_174			EPI_ISL_1301512	hCoV-19/Mexico/OAX-InDRE-IBT-15/2020	2020-06-02	Oaxaca	Nasopharyngeal swab	F	53	Dec	B.1.609	20A	B.1.609
P1000-24388_InDRE	P1000_161			EPI_ISL_1301521	hCoV-19/Mexico/BCN-InDRE-IBT-2/2020	2020-06-02	Baja California	Pharyngeal swab	F	25	Amb	B.1.243	20A	B.1.243
P1000-21065_InDRE	P1000_211			EPI_ISL_1301541	hCoV-19/Mexico/QUE-InDRE-IBT-53/2020	2020-06-02	Queretaro	Pharyngeal swab	M	30	Hosp	B.1.243	20A	B.1.243
P1000-23551_InDRE	P1000_224			EPI_ISL_1301549	hCoV-19/Mexico/HID-InDRE-IBT-66/2020	2020-06-02	Hidalgo	Pharyngeal swab	M	66	Hosp	B.1.1	20B	B.1.1
P1000-24284_InDRE	P1000_238			EPI_ISL_1301560	hCoV-19/Mexico/NAY-InDRE-IBT-81/2020	2020-06-02	Nayarit	unknown	M	27	Hosp	B.1.241	20A	B.1.241
P1000-23550_InDRE	P1000_223			EPI_ISL_1301569	hCoV-19/Mexico/HID-InDRE-IBT-65/2020	2020-06-02	Hidalgo	Nasopharyngeal swab	F	50	Dec	B.1.1	20B	B.1.1
P1000-21475_InDRE	P1000_213			EPI_ISL_1301688	hCoV-19/Mexico/ZAC-InDRE-IBT-55/2020	2020-06-02	Zacatecas	Pharyngeal swab	F	36	Amb	B.1	20C	B.1
P1000-21477_InDRE	P1000_214			EPI_ISL_1301689	hCoV-19/Mexico/ZAC-InDRE-IBT-56/2020	2020-06-02	Zacatecas	Pharyngeal swab	M	73	Dec	B.1.1.222	20B	B.1.1.222
P1000-25260_InDRE	P1000_170			EPI_ISL_1301696	hCoV-19/Mexico/ROO-InDRE-IBT-11/2020	2020-06-02	Quintana Roo	Pharyngeal swab	F	55	Dec	B.1.1.329	20B	B.1.1.329
RETRO-1146_CIENI	CIENI_48			EPI_ISL_6316595	hCoV-19/Mexico/CMX-INER-IBT-1057/2020	2020-06-02	Mexico City	unknown	M	25	Unk	B.1.1.222	20B	B.1.1.222
RETRO-1148_CIENI	CIENI_49			EPI_ISL_6316596	hCoV-19/Mexico/CMX-INER-IBT-1058/2020	2020-06-02	Mexico City	unknown	M	56	Released	B.1.609	20A	B.1.609
P1000-35595_InDRE	P1000_268			EPI_ISL_1301455	hCoV-19/Mexico/GRO-InDRE-IBT-111/2020	2020-06-03	Guerrero	unknown	u	u	Dec	B.1.1	20B	B.1.1
P1000-24406_InDRE	P1000_165			EPI_ISL_1301460	hCoV-19/Mexico/BCS-InDRE-IBT-6/2020	2020-06-03	Baja California Sur	Pharyngeal swab	F	45	Amb	B.1.609	20A	B.1.609
P1000-32736_InDRE	P1000_262			EPI_ISL_1301500	hCoV-19/Mexico/COA-InDRE-IBT-105/2020	2020-06-03	Coahuila	Pharyngeal swab	M	u	Amb	B.1.1.432	20B	B.1.1.432
P1000-25268_InDRE	P1000_172			EPI_ISL_1301526	hCoV-19/Mexico/ROO-InDRE-IBT-13/2020	2020-06-03	Quintana Roo	Pharyngeal swab	M	29	Hosp	B.1	20A	B.1
P1000-21068_InDRE	P1000_212			EPI_ISL_1301566	hCoV-19/Mexico/QUE-InDRE-IBT-54/2020	2020-06-03	Queretaro	Nasopharyngeal swab	F	42	Dec	B.1	20A	B.1
P1000-24279_InDRE	P1000_235			EPI_ISL_1301694	hCoV-19/Mexico/NAY-InDRE-IBT-77/2020	2020-06-03	Nayarit	Pharyngeal swab	M	u	Unk	B.1.241	20A	B.1.241
RETRO-1158_CIENI	CIENI_50			EPI_ISL_6316597	hCoV-19/Mexico/CMX-INER-IBT-1059/2020	2020-06-03	Mexico City	unknown	M	19	Unk	B.1.369	20C	B.1.369
RETRO-1159_CIENI	CIENI_51			EPI_ISL_6316598	hCoV-19/Mexico/CMX-INER-IBT-1060/2020	2020-06-03	Mexico City	unknown	F	60	Unk	B.1.1.222	20B	B.1.1.222
RETRO-1172_CIENI	CIENI_52			EPI_ISL_6316599	hCoV-19/Mexico/CMX-INER-IBT-1061/2020	2020-06-03	Mexico City	unknown	F	52	Unk	B.1.1	20B	B.1.1
RETRO-1173_CIENI	CIENI_53			EPI_ISL_6316600	hCoV-19/Mexico/CMX-INER-IBT-1062/2020	2020-06-03	Mexico City	unknown	M	34	Unk	B.1.1.222	20B	B.1.1.222
P1000-25037_InDRE	P1000_167			EPI_ISL_1301449	hCoV-19/Mexico/YUC-InDRE-IBT-8/2020	2020-06-04	Yucatan	Pharyngeal swab	M	24	Amb	B.1	20A	B.1
P1000-28173_InDRE	P1000_192			EPI_ISL_1301457	hCoV-19/Mexico/CAM-InDRE-IBT-34/2020	2020-06-04	Campeche	Pharyngeal swab	M	44	Amb	B.1.1.222	20B	B.1.1.222
P1000-24394_InDRE	P1000_163			EPI_ISL_1301470	hCoV-19/Mexico/BCN-InDRE-IBT-4/2020	2020-06-04	Baja California	Pharyngeal swab	F	83	Dec	B.1.243	20A	B.1.243
P1000-23558_InDRE	P1000_225			EPI_ISL_1301476	hCoV-19/Mexico/HID-InDRE-IBT-67/2020	2020-06-04	Hidalgo	Nasopharyngeal swab	M	25	Amb	B.1.243	20A	B.1.243
P1000-27478_InDRE	P1000_179			EPI_ISL_1301492	hCoV-19/Mexico/OAX-InDRE-IBT-20/2020	2020-06-04	Oaxaca	Pharyngeal swab	F	38	Hosp	B.1.1.222	20B	B.1.1.222
P1000-27479_InDRE	P1000_180			EPI_ISL_1301502	hCoV-19/Mexico/OAX-InDRE-IBT-21/2020	2020-06-04	Oaxaca	Pharyngeal swab	M	71	Hosp	B.1.1.222	20B	B.1.1.222
P1000-25269_InDRE	P1000_173			EPI_ISL_1301505	hCoV-19/Mexico/ROO-InDRE-IBT-14/2020	2020-06-04	Quintana Roo	Pharyngeal swab	M	65	Dec	B.1.1	20B	B.1.1
P1000-35594_InDRE	P1000_267			EPI_ISL_1301508	hCoV-19/Mexico/GRO-InDRE-IBT-110/2020	2020-06-04	Guerrero	Pharyngeal swab	F	u	Hosp	B.1	20C	B.1
P1000-32368_InDRE	P1000_256			EPI_ISL_1301511	hCoV-19/Mexico/GUA-InDRE-IBT-99/2020	2020-06-04	Guanajuato	Pharyngeal swab	F	77	Hosp	B.1.609	20A	B.1.609
P1000-28172_InDRE	P1000_191			EPI_ISL_1301527	hCoV-19/Mexico/CAM-InDRE-IBT-33/2020	2020-06-04	Campeche	Pharyngeal swab	F	35	Amb	B.1.1.222	20B	B.1.1.222
P1000-24280_InDRE	P1000_236			EPI_ISL_1301534	hCoV-19/Mexico/NAY-InDRE-IBT-79/2020	2020-06-04	Nayarit	unknown	F	49	Amb	B.1.1	20B	B.1.1
P1000-32375_InDRE	P1000_258			EPI_ISL_1301548	hCoV-19/Mexico/GUA-InDRE-IBT-101/2020	2020-06-04	Guanajuato	Pharyngeal swab	F	17	Amb	B.1.1	20B	B.1.1
P1000-24016_InDRE	P1000_229			EPI_ISL_1301558	hCoV-19/Mexico/TLA-InDRE-IBT-71/2020	2020-06-04	Tlaxcala	unknown	F	u	Hosp	B.1	20C	B.1
P1000-24338_InDRE	P1000_241			EPI_ISL_1301570	hCoV-19/Mexico/CHP-InDRE-IBT-84/2020	2020-06-04	Chiapas	Nasopharyngeal swab	M	46	Dec	B.1	20A	B.1
P1000-27470_InDRE	P1000_176			EPI_ISL_1301697	hCoV-19/Mexico/OAX-InDRE-IBT-17/2020	2020-06-04	Oaxaca	Pharyngeal swab	F	46	Amb	B.1	20A	B.1
P1000-27476_InDRE	P1000_178			EPI_ISL_1301698	hCoV-19/Mexico/OAX-InDRE-IBT-19/2020	2020-06-04	Oaxaca	Pharyngeal swab	M	56	Hosp	B.1	20C	B.1
P1000-28174_InDRE	P1000_193			EPI_ISL_1301702	hCoV-19/Mexico/CAM-InDRE-IBT-35/2020	2020-06-04	Campeche	Pharyngeal swab	F	30	Amb	B.1.609	20A	B.1.609
P1000-28175_InDRE	P1000_194			EPI_ISL_1301703	hCoV-19/Mexico/CAM-InDRE-IBT-36/2020	2020-06-04	Campeche	Pharyngeal swab	M	50	Amb	B.1.609	20A	B.1.609
P1000-28176_InDRE	P1000_195			EPI_ISL_1301704	hCoV-19/Mexico/CAM-InDRE-IBT-37/2020	2020-06-04	Campeche	Pharyngeal swab	M	52	Amb	B.1	20C	B.1
P1000-32372_InDRE	P1000_257			EPI_ISL_1301707	hCoV-19/Mexico/GUA-InDRE-IBT-100/2020	2020-06-04	Guanajuato	Pharyngeal swab	M	57	Amb	B.1.1	20B	B.1.1
RETRO-1174_CIENI	CIENI_54			EPI_ISL_6316601	hCoV-19/Mexico/CMX-INER-IBT-1063/2020	2020-06-04	Mexico City	unknown	F	22	Unk	B.1.1	20B	B.1.1
RETRO-1181_CIENI	CIENI_55			EPI_ISL_6316602	hCoV-19/Mexico/CMX-INER-IBT-1064/2020	2020-06-04	Mexico City	unknown	F	25	Amb	B.1.1.222	20B	B.1.1.222
RETRO-1184_CIENI	CIENI_56			EPI_ISL_6316603	hCoV-19/Mexico/CMX-INER-IBT-1065/2020	2020-06-04	Mexico City	unknown	F	64	Dec	B.1.1.222	20B	B.1.1.222
RETRO-1185_CIENI	CIENI_57			EPI_ISL_6316604	hCoV-19/Mexico/CMX-INER-IBT-1066/2020	2020-06-04	Mexico City	unknown	F	37	Amb	B.1.1.222	20B	B.1.1.222
RETRO-1191_CIENI	CIENI_58			EPI_ISL_6316605	hCoV-19/Mexico/CMX-INER-IBT-1067/2020	2020-06-04	Mexico City	unknown	M	54	Unk	B.1.609	20A	B.1.609
P1000-27481_InDRE	P1000_181			EPI_ISL_1301474	hCoV-19/Mexico/OAX-InDRE-IBT-22/2020	2020-06-05	Oaxaca	unknown	F	29	Amb	B.1.609	20A	B.1.609
P1000-25041_InDRE	P1000_168			EPI_ISL_1301479	hCoV-19/Mexico/YUC-InDRE-IBT-9/2020	2020-06-05	Yucatan	Pharyngeal swab	F	u	Unk	B.1	20A	B.1
P1000-27578_InDRE	P1000_183			EPI_ISL_1301543	hCoV-19/Mexico/SIN-InDRE-IBT-24/2020	2020-06-05	Sinaloa	unknown	F	57	Hosp	B.1.609	20A	B.1.609
P1000-27581_InDRE	P1000_185			EPI_ISL_1301544	hCoV-19/Mexico/SIN-InDRE-IBT-26/2020	2020-06-05	Sinaloa	unknown	M	49	Hosp	B.1.609	20A	B.1.609
P1000-24333_InDRE	P1000_240			EPI_ISL_1301562	hCoV-19/Mexico/CHP-InDRE-IBT-83/2020	2020-06-05	Chiapas	unknown	M	54	Amb	B.1	20A	B.1
P1000-24340_InDRE	P1000_242			EPI_ISL_1301571	hCoV-19/Mexico/CHP-InDRE-IBT-85/2020	2020-06-05	Chiapas	Nasopharyngeal swab	F	71	Amb	B.1.609	20A	B.1.609
P1000-27582_InDRE	P1000_186			EPI_ISL_1301699	hCoV-19/Mexico/SIN-InDRE-IBT-27/2020	2020-06-05	Sinaloa	Pharyngeal swab	M	73	Dec	B.1.609	20A	B.1.609
P1000-32385_InDRE	P1000_259			EPI_ISL_1301708	hCoV-19/Mexico/GUA-InDRE-IBT-102/2020	2020-06-05	Guanajuato	Pharyngeal swab	F	26	Amb	B.1.243	20A	B.1.243
P1000-24343_InDRE	P1000_244			EPI_ISL_1301448	hCoV-19/Mexico/CHP-InDRE-IBT-87/2020	2020-06-06	Chiapas	Nasopharyngeal swab	F	57	Hosp	B.1	20A	B.1
P1000-29403_InDRE	P1000_247			EPI_ISL_1301464	hCoV-19/Mexico/SON-InDRE-IBT-90/2020	2020-06-06	Sonora	Pharyngeal swab	F	31	Amb	B.1.609	20A	B.1.609
P1000-32400_InDRE	P1000_260			EPI_ISL_1301485	hCoV-19/Mexico/GUA-InDRE-IBT-103/2020	2020-06-06	Guanajuato	Pharyngeal swab	M	36	Amb	B.1.189	20A	B.1.189
P1000-29405_InDRE	P1000_248			EPI_ISL_1301565	hCoV-19/Mexico/SON-InDRE-IBT-91/2020	2020-06-06	Sonora	unknown	M	57	Hosp	B.1	20A	B.1
P1000-24342_InDRE	P1000_243			EPI_ISL_1301572	hCoV-19/Mexico/CHP-InDRE-IBT-86/2020	2020-06-06	Chiapas	Nasopharyngeal swab	M	83	Hosp	B.1	20A	B.1
P1000-36814_InDRE	P1000_274			EPI_ISL_1301585	hCoV-19/Mexico/GRO-InDRE-IBT-117/2020	2020-06-06	Guerrero	Nasopharyngeal swab	M	47	Amb	B.1.609	20A	B.1.609
P1000-24020_InDRE	P1000_230			EPI_ISL_1301691	hCoV-19/Mexico/TLA-InDRE-IBT-72/2020	2020-06-06	Tlaxcala	Pharyngeal swab	F	64	Dec	B.1.1	20B	B.1.1
P1000-24222_InDRE	P1000_231			EPI_ISL_1301692	hCoV-19/Mexico/TLA-InDRE-IBT-73/2020	2020-06-06	Tlaxcala	Pharyngeal swab	M	60	Dec	B.1.189	20A	B.1.189
P1000-29411_InDRE	P1000_250			EPI_ISL_1301706	hCoV-19/Mexico/SON-InDRE-IBT-93/2020	2020-06-06	Sonora	Pharyngeal swab	F	80	Dec	B.1.609	20A	B.1.609
RETRO-1225_CIENI	CIENI_60			EPI_ISL_6316607	hCoV-19/Mexico/CMX-INER-IBT-1069/2020	2020-06-06	Mexico City	unknown	M	54	Unk	B.1	20C	B.1
RETRO-1236_CIENI	CIENI_62			EPI_ISL_6316609	hCoV-19/Mexico/CMX-INER-IBT-1071/2020	2020-06-06	Mexico City	unknown	M	40	Unk	B.1.609	20A	B.1.609
P1000-24223_InDRE	P1000_232			EPI_ISL_1301542	hCoV-19/Mexico/TLA-InDRE-IBT-74/2020	2020-06-07	Tlaxcala	Pharyngeal swab	F	55	Hosp	B.1.609	20A	B.1.609
P1000-24286_InDRE	P1000_239			EPI_ISL_1301561	hCoV-19/Mexico/NAY-InDRE-IBT-82/2020	2020-06-07	Nayarit	unknown	M	75	Hosp	B.1.1.344	20B	B.1.1.344
RETRO-1203_CIENI	CIENI_59			EPI_ISL_6316606	hCoV-19/Mexico/CMX-INER-IBT-1068/2020	2020-06-07	Mexico City	unknown	F	46	Unk	B.1.243	20A	B.1.243
RETRO-1230_CIENI	CIENI_61			EPI_ISL_6316608	hCoV-19/Mexico/CMX-INER-IBT-1070/2020	2020-06-07	Mexico City	unknown	F	49	Unk	B.1	20A	B.1
P1000-27580_InDRE	P1000_184			EPI_ISL_1301459	hCoV-19/Mexico/SIN-InDRE-IBT-25/2020	2020-06-08	Sinaloa	Nasopharyngeal swab	F	56	Dec	B.1.243	20A	B.1.243
P1000-34210_InDRE	P1000_265			EPI_ISL_1301475	hCoV-19/Mexico/DUR-InDRE-IBT-108/2020	2020-06-08	Durango	Nasopharyngeal swab	F	32	Amb	B.1.558	20A	B.1.558
P1000-29409_InDRE	P1000_249			EPI_ISL_1301517	hCoV-19/Mexico/SON-InDRE-IBT-92/2020	2020-06-08	Sonora	Pharyngeal swab	F	78	Amb	B.1	20A	B.1
P1000-24227_InDRE	P1000_233			EPI_ISL_1301531	hCoV-19/Mexico/TLA-InDRE-IBT-75/2020	2020-06-08	Tlaxcala	Pharyngeal swab	M	68	Hosp	B.1	20A	B.1
P1000-38449_InDRE	P1000_287			EPI_ISL_1301547	hCoV-19/Mexico/GRO-InDRE-IBT-130/2020	2020-06-08	Guerrero	Nasopharyngeal swab	M	34	Amb	B.1.1.222	20B	B.1.1.222
P1000-38447_InDRE	P1000_286			EPI_ISL_1301589	hCoV-19/Mexico/GRO-InDRE-IBT-129/2020	2020-06-08	Guerrero	Nasopharyngeal swab	M	41	Amb	B.1.1.222	20B	B.1.1.222
P1000-24228_InDRE	P1000_234			EPI_ISL_1301693	hCoV-19/Mexico/TLA-InDRE-IBT-76/2020	2020-06-08	Tlaxcala	Pharyngeal swab	M	82	Amb	B.1	20A	B.1
RETRO-1259_CIENI	CIENI_63			EPI_ISL_6316610	hCoV-19/Mexico/CMX-INER-IBT-1072/2020	2020-06-08	Mexico City	unknown	M	50	Unk	B.1.609	20A	B.1.609
P1000-28351_InDRE	P1000_197			EPI_ISL_1301477	hCoV-19/Mexico/CMX-InDRE-IBT-39/2020	2020-06-09	Mexico City	Pharyngeal swab	M	58	Hosp	B.1.243	20A	B.1.243
P1000-28259_InDRE	P1000_196			EPI_ISL_1301497	hCoV-19/Mexico/CMX-InDRE-IBT-38/2020	2020-06-09	Mexico City	Pharyngeal swab	M	50	Hosp	B.1	20C	B.1
RETRO-1291_CIENI	CIENI_66			EPI_ISL_6316613	hCoV-19/Mexico/CMX-INER-IBT-1075/2020	2020-06-09	Mexico City	unknown	M	55	Unk	B.1.243	20A	B.1.243
RETRO-1293_CIENI	CIENI_67			EPI_ISL_6316614	hCoV-19/Mexico/CMX-INER-IBT-1076/2020	2020-06-09	Mexico City	unknown	M	17	Unk	B.1	20C	B.1
RETRO-1296_CIENI	CIENI_68			EPI_ISL_6316615	hCoV-19/Mexico/CMX-INER-IBT-1077/2020	2020-06-09	Mexico City	unknown	F	29	Unk	B.1.1.222	20B	B.1.1.222
RETRO-1297_CIENI	CIENI_69			EPI_ISL_6316616	hCoV-19/Mexico/CMX-INER-IBT-1078/2020	2020-06-09	Mexico City	unknown	F	70	Unk	B.1.1.222	20B	B.1.1.222
RETRO-1299_CIENI	CIENI_70			EPI_ISL_6316617	hCoV-19/Mexico/CMX-INER-IBT-1079/2020	2020-06-09	Mexico City	unknown	M	30	Unk	B.1.1.222	20B	B.1.1.222
RETRO-1302_CIENI	CIENI_71			EPI_ISL_6316618	hCoV-19/Mexico/CMX-INER-IBT-1080/2020	2020-06-09	Mexico City	unknown	M	40	Unk	B.1	20A	B.1
RETRO-1308_CIENI	CIENI_72			EPI_ISL_6316619	hCoV-19/Mexico/CMX-INER-IBT-1081/2020	2020-06-09	Mexico City	unknown	F	25	Amb	B.1.243	20A	B.1.243
P1000-38619_InDRE	P1000_289			EPI_ISL_1301523	hCoV-19/Mexico/GRO-InDRE-IBT-132/2020	2020-06-10	Guerrero	Nasopharyngeal swab	M	48	Amb	B.1.1.222	20B	B.1.1.222
P1000-38572_InDRE	P1000_288			EPI_ISL_1301590	hCoV-19/Mexico/GRO-InDRE-IBT-131/2020	2020-06-10	Guerrero	Nasopharyngeal swab	F	37	Amb	B.1.1.322	20B	B.1.1.322
RETRO-1271_CIENI	CIENI_65			EPI_ISL_6316612	hCoV-19/Mexico/CMX-INER-IBT-1074/2020	2020-06-10	Mexico City	unknown	F	42	Amb	B.1.1	20B	B.1.1
RETRO-1316_CIENI	CIENI_73			EPI_ISL_6316620	hCoV-19/Mexico/CMX-INER-IBT-1082/2020	2020-06-10	Mexico City	unknown	F	68	Dec	B.1.1.222	20B	B.1.1.222
RETRO-1268_CIENI	CIENI_64			EPI_ISL_6316611	hCoV-19/Mexico/CMX-INER-IBT-1073/2020	2020-06-11	Mexico City	unknown	F	47	Unk	B.1.1.222	20B	B.1.1.222
RETRO-1349_CIENI	CIENI_74			EPI_ISL_6316621	hCoV-19/Mexico/CMX-INER-IBT-1083/2020	2020-06-13	Mexico City	unknown	F	60	Amb	B.1.1.222	20B	B.1.1.222
RETRO-1365_CIENI	CIENI_75			EPI_ISL_6316622	hCoV-19/Mexico/CMX-INER-IBT-1084/2020	2020-06-14	Mexico City	unknown	F	50	Unk	B.1	20A	B.1
RETRO-1384_CIENI	CIENI_76			EPI_ISL_6316623	hCoV-19/Mexico/CMX-INER-IBT-1085/2020	2020-06-15	Mexico City	unknown	F	68	Unk	B.1.1	20B	B.1.1
RETRO-1388_CIENI	CIENI_77			EPI_ISL_6316821	hCoV-19/Mexico/CMX-INER-IBT-1086/2020	2020-06-15	Mexico City	unknown	M	27	Hosp	B.1.1.222	20B	B.1.1.222
RETRO-1445_CIENI	CIENI_79			EPI_ISL_6316624	hCoV-19/Mexico/CMX-INER-IBT-1088/2020	2020-06-17	Mexico City	unknown	F	24	Unk	B.1.1.222	20B	B.1.1.222
RETRO-1449_CIENI	CIENI_80			EPI_ISL_6316625	hCoV-19/Mexico/CMX-INER-IBT-1089/2020	2020-06-17	Mexico City	unknown	F	42	Unk	B.1.1	20B	B.1.1
RETRO-1435_CIENI	CIENI_78			EPI_ISL_6316795	hCoV-19/Mexico/CMX-INER-IBT-1087/2020	2020-06-17	Mexico City	unknown	F	77	Dec	B.1.609	20A	B.1.609
RETRO-1493_CIENI	CIENI_83			EPI_ISL_6316628	hCoV-19/Mexico/CMX-INER-IBT-1092/2020	2020-06-19	Mexico City	unknown	M	44	Unk	B.1.609	20A	B.1.609
RETRO-1518_CIENI	CIENI_85			EPI_ISL_6316629	hCoV-19/Mexico/CMX-INER-IBT-1094/2020	2020-06-20	Mexico City	unknown	F	53	Unk	B.1.1	20B	B.1.1
RETRO-1519_CIENI	CIENI_86			EPI_ISL_6316630	hCoV-19/Mexico/CMX-INER-IBT-1095/2020	2020-06-20	Mexico City	unknown	M	84	Unk	B.1.609	20A	B.1.609
RETRO-1500_CIENI	CIENI_84			EPI_ISL_6316842	hCoV-19/Mexico/CMX-INER-IBT-1093/2020	2020-06-20	Mexico City	unknown	M	47	Released	B.1.189	20A	B.1.189
RETRO-1469_CIENI	CIENI_81			EPI_ISL_6316626	hCoV-19/Mexico/CMX-INER-IBT-1090/2020	2020-06-21	Mexico City	unknown	M	48	Unk	B.1.609	20A	B.1.609
RETRO-1481_CIENI	CIENI_82			EPI_ISL_6316627	hCoV-19/Mexico/CMX-INER-IBT-1091/2020	2020-06-21	Mexico City	unknown	F	30	Unk	B.1.1	20B	B.1.1
RETRO-1523_CIENI	CIENI_87			EPI_ISL_6316631	hCoV-19/Mexico/CMX-INER-IBT-1096/2020	2020-06-22	Mexico City	unknown	F	32	Amb	B.1.609	20A	B.1.609
RETRO-1534_CIENI	CIENI_88			EPI_ISL_6316632	hCoV-19/Mexico/CMX-INER-IBT-1097/2020	2020-06-22	Mexico City	unknown	M	32	Amb	B.1.1.222	20B	B.1.1.222
RETRO-1536_CIENI	CIENI_89			EPI_ISL_6316633	hCoV-19/Mexico/CMX-INER-IBT-1098/2020	2020-06-22	Mexico City	unknown	F	58	Unk	B.1.1	20B	B.1.1
RETRO-1548_CIENI	CIENI_90			EPI_ISL_6316634	hCoV-19/Mexico/CMX-INER-IBT-1099/2020	2020-06-23	Mexico City	unknown	M	53	Unk	B.1.609	20A	B.1.609
RETRO-1549_CIENI	CIENI_91			EPI_ISL_6316635	hCoV-19/Mexico/CMX-INER-IBT-1100/2020	2020-06-23	Mexico City	unknown	M	52	Amb	B.1.1.222	20B	B.1.1.222
RETRO-1554_CIENI	CIENI_92			EPI_ISL_6316636	hCoV-19/Mexico/CMX-INER-IBT-1101/2020	2020-06-23	Mexico City	unknown	F	43	Unk	B.1.1	20B	B.1.1
RETRO-1555_CIENI	CIENI_93			EPI_ISL_6316637	hCoV-19/Mexico/CMX-INER-IBT-1102/2020	2020-06-23	Mexico City	unknown	F	53	Unk	B.1.609	20A	B.1.609
RETRO-1559_CIENI	CIENI_94			EPI_ISL_6316638	hCoV-19/Mexico/CMX-INER-IBT-1103/2020	2020-06-23	Mexico City	unknown	F	72	Unk	B.1.1.222	20B	B.1.1.222
RETRO-1599_CIENI	CIENI_97			EPI_ISL_6316641	hCoV-19/Mexico/CMX-INER-IBT-1106/2020	2020-06-24	Mexico City	unknown	M	47	Released	B.1.609	20A	B.1.609
P1000-33380_InDRE	P1000_264			EPI_ISL_1301574	hCoV-19/Mexico/GRO-InDRE-IBT-107/2020	2020-06-25	Guerrero	Nasopharyngeal swab	M	40	Amb	B.1	20A	B.1
RETRO-1578_CIENI	CIENI_95			EPI_ISL_6316639	hCoV-19/Mexico/CMX-INER-IBT-1104/2020	2020-06-25	Mexico City	unknown	F	59	Released	B.1.609	20A	B.1.609
RETRO-1581_CIENI	CIENI_96			EPI_ISL_6316640	hCoV-19/Mexico/CMX-INER-IBT-1105/2020	2020-06-25	Mexico City	unknown	F	42	Unk	B.1.1.222	20B	B.1.1.222
P1000-27564_InDRE	P1000_182			EPI_ISL_1301563	hCoV-19/Mexico/SIN-InDRE-IBT-23/2020	2020-06-26	Sinaloa	unknown	M	38	Amb	B.1.1.344	20B	B.1.1.344
RETRO-1637_CIENI	CIENI_101			EPI_ISL_6316644	hCoV-19/Mexico/CMX-INER-IBT-1110/2020	2020-06-26	Mexico City	unknown	M	49	Unk	B.1.189	20A	B.1.189
RETRO-1640_CIENI	CIENI_103			EPI_ISL_6316645	hCoV-19/Mexico/CMX-INER-IBT-1112/2020	2020-06-26	Mexico City	unknown	M	54	Unk	B.1.189	20A	B.1.189
RETRO-1639_CIENI	CIENI_102			EPI_ISL_6316844	hCoV-19/Mexico/CMX-INER-IBT-1111/2020	2020-06-26	Mexico City	unknown	F	79	Amb	B.1.1.222	20B	B.1.1.222
RETRO-1609_CIENI	CIENI_99			EPI_ISL_6316853	hCoV-19/Mexico/CMX-INER-IBT-1108/2020	2020-06-26	Mexico City	unknown	F	51	Dec	B.1.1	20B	B.1.1
P1000-30686_InDRE	P1000_253			EPI_ISL_1301514	hCoV-19/Mexico/VER-InDRE-IBT-96/2020	2020-06-27	Veracruz	Pharyngeal swab	F	39	Amb	B.1	20A	B.1
RETRO-1650_CIENI	CIENI_104			EPI_ISL_6316646	hCoV-19/Mexico/CMX-INER-IBT-1113/2020	2020-06-27	Mexico City	unknown	M	76	Dec	B.1.243	20A	B.1.243
RETRO-1653_CIENI	CIENI_105			EPI_ISL_6316647	hCoV-19/Mexico/CMX-INER-IBT-1114/2020	2020-06-27	Mexico City	unknown	M	34	Dec	B.1.609	20A	B.1.609
RETRO-1655_CIENI	CIENI_106			EPI_ISL_6316648	hCoV-19/Mexico/CMX-INER-IBT-1115/2020	2020-06-27	Mexico City	unknown	F	23	Unk	B.1.1.222	20B	B.1.1.222
RETRO-1608_CIENI	CIENI_98			EPI_ISL_6316642	hCoV-19/Mexico/CMX-INER-IBT-1107/2020	2020-06-28	Mexico City	unknown	F	74	Unk	B.1.1.222	20B	B.1.1.222
RETRO-1629_CIENI	CIENI_100			EPI_ISL_6316643	hCoV-19/Mexico/CMX-INER-IBT-1109/2020	2020-06-28	Mexico City	unknown	M	64	Dec	B.1.1	20B	B.1.1
RETRO-1672_CIENI	CIENI_107			EPI_ISL_6316649	hCoV-19/Mexico/CMX-INER-IBT-1116/2020	2020-06-29	Mexico City	unknown	F	46	Unk	B.1.1	20B	B.1.1
RETRO-1674_CIENI	CIENI_108			EPI_ISL_6316650	hCoV-19/Mexico/CMX-INER-IBT-1117/2020	2020-06-29	Mexico City	unknown	F	74	Released	B.1.1.222	20B	B.1.1.222
RETRO-1689_CIENI	CIENI_109			EPI_ISL_6316651	hCoV-19/Mexico/CMX-INER-IBT-1118/2020	2020-06-30	Mexico City	unknown	F	43	Unk	B.1.1.222	20B	B.1.1.222
RETRO-1693_CIENI	CIENI_110			EPI_ISL_6316652	hCoV-19/Mexico/CMX-INER-IBT-1119/2020	2020-06-30	Mexico City	unknown	F	63	Unk	B.1.1	20B	B.1.1
RETRO-1697_CIENI	CIENI_111			EPI_ISL_6316653	hCoV-19/Mexico/CMX-INER-IBT-1120/2020	2020-06-30	Mexico City	unknown	M	45	Released	B.1.1	20B	B.1.1
RETRO-1700_CIENI	CIENI_112			EPI_ISL_6316862	hCoV-19/Mexico/CMX-INER-IBT-1121/2020	2020-06-30	Mexico City	unknown	M	27	Unk	B.1.1	20B	B.1.1
RETRO-1717_CIENI	CIENI_113			EPI_ISL_6316654	hCoV-19/Mexico/CMX-INER-IBT-1122/2020	2020-07-01	Mexico City	unknown	M	62	Dec	B.1.1	20B	B.1.1
RETRO-1720_CIENI	CIENI_114			EPI_ISL_6316655	hCoV-19/Mexico/CMX-INER-IBT-1123/2020	2020-07-01	Mexico City	unknown	F	60	Released	B.1.189	20A	B.1.189
RETRO-1721_CIENI	CIENI_115			EPI_ISL_6316656	hCoV-19/Mexico/CMX-INER-IBT-1124/2020	2020-07-01	Mexico City	unknown	M	35	Amb	B.1	20A	B.1
RETRO-1725_CIENI	CIENI_116			EPI_ISL_6316802	hCoV-19/Mexico/CMX-INER-IBT-1125/2020	2020-07-01	Mexico City	unknown	F	55	Amb	B.1.1.222	20B	B.1.1.222
RETRO-1730_CIENI	CIENI_117			EPI_ISL_6316657	hCoV-19/Mexico/CMX-INER-IBT-1126/2020	2020-07-02	Mexico City	unknown	F	51	Unk	B.1.189	20A	B.1.189
RETRO-1748_CIENI	CIENI_118			EPI_ISL_6316658	hCoV-19/Mexico/CMX-INER-IBT-1127/2020	2020-07-02	Mexico City	unknown	F	35	Unk	B.1	20C	B.1
RETRO-1750_CIENI	CIENI_119			EPI_ISL_6316659	hCoV-19/Mexico/CMX-INER-IBT-1128/2020	2020-07-02	Mexico City	unknown	F	68	Unk	B.1.1	20B	B.1.1
P1000-32588_InDRE	P1000_261			EPI_ISL_1301481	hCoV-19/Mexico/CHH-InDRE-IBT-104/2020	2020-07-03	Chihuahua	Pharyngeal swab	M	36	Amb	B.1.189	20A	B.1.189
RETRO-1757_CIENI	CIENI_122			EPI_ISL_6316661	hCoV-19/Mexico/CMX-INER-IBT-1131/2020	2020-07-03	Mexico City	unknown	M	60	Dec	B.1.243	20A	B.1.243
RETRO-1759_CIENI	CIENI_123			EPI_ISL_6316662	hCoV-19/Mexico/CMX-INER-IBT-1132/2020	2020-07-03	Mexico City	unknown	F	36	Amb	B.1.243	20A	B.1.243
RETRO-1761_CIENI	CIENI_124			EPI_ISL_6316663	hCoV-19/Mexico/CMX-INER-IBT-1133/2020	2020-07-03	Mexico City	unknown	F	77	Released	B.1.1.432	20B	B.1.1.432
RETRO-1777_CIENI	CIENI_126			EPI_ISL_6316665	hCoV-19/Mexico/CMX-INER-IBT-1135/2020	2020-07-03	Mexico City	unknown	F	64	Released	B.1	20A	B.1
RETRO-1781_CIENI	CIENI_127			EPI_ISL_6316666	hCoV-19/Mexico/CMX-INER-IBT-1136/2020	2020-07-03	Mexico City	unknown	M	43	Unk	B.1.1.222	20B	B.1.1.222
RETRO-1753_CIENI	CIENI_121			EPI_ISL_6316805	hCoV-19/Mexico/CMX-INER-IBT-1130/2020	2020-07-03	Mexico City	unknown	M	32	Amb	B.1	20C	B.1
RETRO-1752_CIENI	CIENI_120			EPI_ISL_6316660	hCoV-19/Mexico/CMX-INER-IBT-1129/2020	2020-07-04	Mexico City	unknown	F	26	Amb	B.1.1	20B	B.1.1
RETRO-1771_CIENI	CIENI_125			EPI_ISL_6316664	hCoV-19/Mexico/CMX-INER-IBT-1134/2020	2020-07-04	Mexico City	unknown	F	69	Unk	B.1.609	20A	B.1.609
RETRO-1782_CIENI	CIENI_128			EPI_ISL_6316667	hCoV-19/Mexico/CMX-INER-IBT-1137/2020	2020-07-05	Mexico City	unknown	M	70	Dec	B.1.1	20B	B.1.1
RETRO-1791_CIENI	CIENI_129			EPI_ISL_6316827	hCoV-19/Mexico/CMX-INER-IBT-1138/2020	2020-07-05	Mexico City	unknown	F	56	Unk	B.1.1	20B	B.1.1
RETRO-1793_CIENI	CIENI_130			EPI_ISL_6316668	hCoV-19/Mexico/CMX-INER-IBT-1139/2020	2020-07-06	Mexico City	unknown	F	82	Dec	B.1.609	20A	B.1.609
RETRO-1809_CIENI	CIENI_131			EPI_ISL_6316675	hCoV-19/Mexico/CMX-INER-IBT-1140/2020	2020-07-06	Mexico City	unknown	F	37	Amb	B.1.1.222	20B	B.1.1.222
RETRO-1812_CIENI	CIENI_132			EPI_ISL_6316681	hCoV-19/Mexico/CMX-INER-IBT-1141/2020	2020-07-06	Mexico City	unknown	F	38	Amb	B.1.1.222	20B	B.1.1.222
RETRO-1818_CIENI	CIENI_133			EPI_ISL_6316690	hCoV-19/Mexico/CMX-INER-IBT-1142/2020	2020-07-06	Mexico City	unknown	F	58	Unk	B.1.609	20A	B.1.609
RETRO-1820_CIENI	CIENI_134			EPI_ISL_6316696	hCoV-19/Mexico/CMX-INER-IBT-1143/2020	2020-07-06	Mexico City	unknown	F	56	Unk	B.1.1.244	20B	B.1.1.244
P1000-39792_InDRE	P1000_291			EPI_ISL_1301564	hCoV-19/Mexico/COL-InDRE-IBT-136/2020	2020-07-07	Colima	unknown	F	u	Unk	B.1.243	20A	B.1.243
RETRO-1824_CIENI	CIENI_135			EPI_ISL_6316705	hCoV-19/Mexico/CMX-INER-IBT-1144/2020	2020-07-07	Mexico City	unknown	M	72	Amb	B.1.1	20B	B.1.1
RETRO-1832_CIENI	CIENI_136			EPI_ISL_6316709	hCoV-19/Mexico/CMX-INER-IBT-1145/2020	2020-07-07	Mexico City	unknown	M	49	Dec	B.1.1.222	20B	B.1.1.222
P1000-39905_InDRE	P1000_292			EPI_ISL_1301482	hCoV-19/Mexico/COL-InDRE-IBT-137/2020	2020-07-08	Colima	Pharyngeal swab	F	u	Unk	B.1	20A	B.1
RETRO-1855_CIENI	CIENI_137			EPI_ISL_6316716	hCoV-19/Mexico/CMX-INER-IBT-1146/2020	2020-07-08	Mexico City	unknown	M	57	Unk	B.1.1.222	20B	B.1.1.222
RETRO-1859_CIENI	CIENI_138			EPI_ISL_6316724	hCoV-19/Mexico/CMX-INER-IBT-1147/2020	2020-07-08	Mexico City	unknown	M	82	Hosp	B.1.1.222	20B	B.1.1.222
RETRO-1866_CIENI	CIENI_139			EPI_ISL_6316728	hCoV-19/Mexico/CMX-INER-IBT-1148/2020	2020-07-09	Mexico City	unknown	F	62	Unk	B.1.609	20A	B.1.609
RETRO-1867_CIENI	CIENI_140			EPI_ISL_6316733	hCoV-19/Mexico/CMX-INER-IBT-1149/2020	2020-07-09	Mexico City	unknown	M	47	Released	B.1.189	20A	B.1.189
RETRO-1868_CIENI	CIENI_141			EPI_ISL_6316739	hCoV-19/Mexico/CMX-INER-IBT-1150/2020	2020-07-09	Mexico City	unknown	F	21	Amb	B.1.1.222	20B	B.1.1.222
RETRO-1882_CIENI	CIENI_142			EPI_ISL_6316741	hCoV-19/Mexico/CMX-INER-IBT-1151/2020	2020-07-09	Mexico City	unknown	M	80	Dec	B.1	20A	B.1
RETRO-1918_CIENI	CIENI_147			EPI_ISL_6316774	hCoV-19/Mexico/CMX-INER-IBT-1156/2020	2020-07-10	Mexico City	unknown	M	38	Unk	B.1.1.432	20B	B.1.1.432
RETRO-1919_CIENI	CIENI_148			EPI_ISL_6316784	hCoV-19/Mexico/CMX-INER-IBT-1157/2020	2020-07-10	Mexico City	unknown	F	21	Unk	B.1.1.432	20B	B.1.1.432
RETRO-1926_CIENI	CIENI_150			EPI_ISL_6316814	hCoV-19/Mexico/CMX-INER-IBT-1159/2020	2020-07-10	Mexico City	unknown	M	30	Amb	B.1.1.222	20B	B.1.1.222
RETRO-1955_CIENI	CIENI_153			EPI_ISL_7780433	hCoV-19/Mexico/CMX-INER-IBT-1273/2020	2020-07-10	Mexico City	unknown	M	41	Amb	B.1.1.222	20B	B.1.1.222
RETRO-1960_CIENI	CIENI_154			EPI_ISL_7780434	hCoV-19/Mexico/CMX-INER-IBT-1274/2020	2020-07-10	Mexico City	unknown	M	67	Dec	B.1.1.222	20B	B.1.1.222
P1000-39975_InDRE	P1000_293			EPI_ISL_1301710	hCoV-19/Mexico/JAL-InDRE-IBT-138/2020	2020-07-11	Jalisco	Pharyngeal swab	F	u	Unk	B.1.609	20A	B.1.609
RETRO-1891_CIENI	CIENI_143			EPI_ISL_6316746	hCoV-19/Mexico/CMX-INER-IBT-1152/2020	2020-07-11	Mexico City	unknown	F	91	Unk	B.1	20C	B.1
RETRO-1900_CIENI	CIENI_144			EPI_ISL_6316753	hCoV-19/Mexico/CMX-INER-IBT-1153/2020	2020-07-11	Mexico City	unknown	F	43	Amb	B.1.1	20B	B.1.1
RETRO-1903_CIENI	CIENI_145			EPI_ISL_6316760	hCoV-19/Mexico/CMX-INER-IBT-1154/2020	2020-07-12	Mexico City	unknown	F	32	Released	B.1	20A	B.1
RETRO-1906_CIENI	CIENI_146			EPI_ISL_6316765	hCoV-19/Mexico/CMX-INER-IBT-1155/2020	2020-07-12	Mexico City	unknown	M	75	Released	B.1	20C	B.1
RETRO-1920_CIENI	CIENI_149			EPI_ISL_6316787	hCoV-19/Mexico/CMX-INER-IBT-1158/2020	2020-07-12	Mexico City	unknown	F	39	Unk	B.1.1.222	20B	B.1.1.222
RETRO-1942_CIENI	CIENI_151			EPI_ISL_7780431	hCoV-19/Mexico/CMX-INER-IBT-1271/2020	2020-07-13	Mexico City	unknown	M	62	Amb	B.1	20C	B.1
RETRO-1944_CIENI	CIENI_152			EPI_ISL_7780432	hCoV-19/Mexico/CMX-INER-IBT-1272/2020	2020-07-13	Mexico City	unknown	M	u	Unk	B.1	20A	B.1
RETRO-1971_CIENI	CIENI_155			EPI_ISL_7780435	hCoV-19/Mexico/CMX-INER-IBT-1275/2020	2020-07-14	Mexico City	unknown	M	21	Amb	B.1.1	20B	B.1.1
RETRO-1973_CIENI	CIENI_156			EPI_ISL_7780436	hCoV-19/Mexico/CMX-INER-IBT-1276/2020	2020-07-14	Mexico City	unknown	M	31	Amb	B.1.1.222	20B	B.1.1.222
RETRO-1974_CIENI	CIENI_157			EPI_ISL_7780437	hCoV-19/Mexico/CMX-INER-IBT-1277/2020	2020-07-14	Mexico City	unknown	M	41	Unk	B.1	20C	B.1
RETRO-1975_CIENI	CIENI_158			EPI_ISL_7780438	hCoV-19/Mexico/CMX-INER-IBT-1278/2020	2020-07-14	Mexico City	unknown	F	29	Amb	B.1.558	20A	B.1.558
RETRO-1976_CIENI	CIENI_159			EPI_ISL_7780439	hCoV-19/Mexico/CMX-INER-IBT-1279/2020	2020-07-14	Mexico City	unknown	M	u	Unk	B.1.609	20A	B.1.609
RETRO-1993_CIENI	CIENI_161			EPI_ISL_7780441	hCoV-19/Mexico/CMX-INER-IBT-1281/2020	2020-07-15	Mexico City	unknown	M	70	Hosp	B.1	20A	B.1
RETRO-1994_CIENI	CIENI_162			EPI_ISL_7780442	hCoV-19/Mexico/CMX-INER-IBT-1282/2020	2020-07-15	Mexico City	unknown	M	69	Dec	B.1.1	20B	B.1.1
RETRO-1996_CIENI	CIENI_163			EPI_ISL_7780443	hCoV-19/Mexico/CMX-INER-IBT-1283/2020	2020-07-15	Mexico City	unknown	M	51	Released	B.1.1.222	20B	B.1.1.222
P1000-37520_InDRE	P1000_283			EPI_ISL_1301586	hCoV-19/Mexico/CMX-InDRE-IBT-126/2020	2020-07-16	Mexico City	Nasopharyngeal swab	F	u	Amb	B.1.1.222	20B	B.1.1.222
RETRO-2009_CIENI	CIENI_164			EPI_ISL_5196734	hCoV-19/Mexico/CMX-INER-IBT-0966/2020	2020-07-16	Mexico City	unknown	M	69	Released	B.1	20C	B.1
RETRO-1980_CIENI	CIENI_160			EPI_ISL_7780440	hCoV-19/Mexico/CMX-INER-IBT-1280/2020	2020-07-16	Mexico City	unknown	M	55	Hosp	B.1	20A	B.1
RETRO-2039_CIENI	CIENI_167			EPI_ISL_5196736	hCoV-19/Mexico/CMX-INER-IBT-0969/2020	2020-07-17	Mexico City	unknown	F	47	Unk	B.1	20A	B.1
RETRO-2046_CIENI	CIENI_168			EPI_ISL_5196737	hCoV-19/Mexico/CMX-INER-IBT-0970/2020	2020-07-17	Mexico City	unknown	F	25	Unk	B.1.1.222	20B	B.1.1.222
RETRO-2052_CIENI	CIENI_169			EPI_ISL_5196738	hCoV-19/Mexico/CMX-INER-IBT-0971/2020	2020-07-17	Mexico City	unknown	F	63	Unk	B.1.1.222	20B	B.1.1.222
RETRO-2031_CIENI	CIENI_166			EPI_ISL_5196773	hCoV-19/Mexico/CMX-INER-IBT-0968/2020	2020-07-17	Mexico City	unknown	M	74	Unk	B.1.1	20B	B.1.1
RETRO-2069_CIENI	CIENI_249			EPI_ISL_4496544	hCoV-19/Mexico/CMX-INER-IBT-0590/2020	2020-07-18	Mexico City	unknown	F	65	Unk	B.1.1	20B	B.1.1
RETRO-2018_CIENI	CIENI_165			EPI_ISL_5196735	hCoV-19/Mexico/CMX-INER-IBT-0967/2020	2020-07-18	Mexico City	unknown	M	46	Unk	B.1.1.222	20B	B.1.1.222
RETRO-2057_CIENI	CIENI_170			EPI_ISL_5196767	hCoV-19/Mexico/CMX-INER-IBT-0972/2020	2020-07-18	Mexico City	unknown	M	20	Unk	B.1	20A	B.1
RETRO-2067_CIENI	CIENI_248			EPI_ISL_4496543	hCoV-19/Mexico/CMX-INER-IBT-0589/2020	2020-07-19	Mexico City	unknown	M	81	Dec	B.1.609	20A	B.1.609
P1000-37581_InDRE	P1000_284			EPI_ISL_1301587	hCoV-19/Mexico/CMX-InDRE-IBT-127/2020	2020-07-20	Mexico City	Nasopharyngeal swab	F	34	Amb	B.1.1.222	20B	B.1.1.222
RETRO-2076_CIENI	CIENI_250			EPI_ISL_4496545	hCoV-19/Mexico/CMX-INER-IBT-0591/2020	2020-07-20	Mexico City	unknown	F	62	Released	B.1.1.222	20B	B.1.1.222
RETRO-2092_CIENI	CIENI_251			EPI_ISL_4496546	hCoV-19/Mexico/CMX-INER-IBT-0592/2020	2020-07-20	Mexico City	unknown	M	61	Released	B.1.1	20B	B.1.1
RETRO-2104_CIENI	CIENI_252			EPI_ISL_4496547	hCoV-19/Mexico/CMX-INER-IBT-0593/2020	2020-07-21	Mexico City	unknown	F	61	Amb	B.1.1.222	20B	B.1.1.222
RETRO-2105_CIENI	CIENI_253			EPI_ISL_4496548	hCoV-19/Mexico/CMX-INER-IBT-0594/2020	2020-07-21	Mexico City	unknown	F	67	Dec	B.1.1.222	20B	B.1.1.222
RETRO-2111_CIENI	CIENI_255			EPI_ISL_4496550	hCoV-19/Mexico/CMX-INER-IBT-0596/2020	2020-07-21	Mexico City	unknown	M	47	Unk	B.1	20A	B.1
RETRO-2114_CIENI	CIENI_256			EPI_ISL_4496551	hCoV-19/Mexico/CMX-INER-IBT-0597/2020	2020-07-21	Mexico City	unknown	F	55	Unk	B.1.1	20B	B.1.1
RETRO-2108_CIENI	CIENI_254			EPI_ISL_4496549	hCoV-19/Mexico/CMX-INER-IBT-0595/2020	2020-07-22	Mexico City	unknown	M	51	Unk	B.1.1.222	20B	B.1.1.222
RETRO-2144_CIENI	CIENI_257			EPI_ISL_4496552	hCoV-19/Mexico/CMX-INER-IBT-0598/2020	2020-07-23	Mexico City	unknown	F	69	Unk	B.1.1.33	20B	B.1.1.33
RETRO-2148_CIENI	CIENI_258			EPI_ISL_4496553	hCoV-19/Mexico/CMX-INER-IBT-0599/2020	2020-07-23	Mexico City	unknown	M	27	Unk	B.1.1.222	20B	B.1.1.222
RETRO-2166_CIENI	CIENI_259			EPI_ISL_4496554	hCoV-19/Mexico/CMX-INER-IBT-0600/2020	2020-07-24	Mexico City	unknown	F	71	Unk	B.1.1.222	20B	B.1.1.222
RETRO-2176_CIENI	CIENI_260			EPI_ISL_4496555	hCoV-19/Mexico/CMX-INER-IBT-0601/2020	2020-07-25	Mexico City	unknown	M	36	Amb	B.1.1.222	20B	B.1.1.222
RETRO-2202_CIENI	CIENI_262			EPI_ISL_4496557	hCoV-19/Mexico/CMX-INER-IBT-0603/2020	2020-07-25	Mexico City	unknown	M	66	Amb	B.1.609	20A	B.1.609
RETRO-2199_CIENI	CIENI_261			EPI_ISL_4496556	hCoV-19/Mexico/CMX-INER-IBT-0602/2020	2020-07-26	Mexico City	unknown	M	62	Released	B.1.1.222	20B	B.1.1.222
RETRO-2203_CIENI	CIENI_263			EPI_ISL_4496558	hCoV-19/Mexico/CMX-INER-IBT-0604/2020	2020-07-26	Mexico City	unknown	M	49	Unk	B.1.1	20B	B.1.1
RETRO-2208_CIENI	CIENI_264			EPI_ISL_4496559	hCoV-19/Mexico/CMX-INER-IBT-0605/2020	2020-07-27	Mexico City	unknown	F	84	Unk	B.1.1	20B	B.1.1
RETRO-2210_CIENI	CIENI_265			EPI_ISL_4496560	hCoV-19/Mexico/CMX-INER-IBT-0606/2020	2020-07-27	Mexico City	unknown	M	25	Unk	B.1.1.222	20B	B.1.1.222
RETRO-2293_CIENI	CIENI_276			EPI_ISL_4496571	hCoV-19/Mexico/CMX-INER-IBT-0617/2020	2020-07-28	Mexico City	unknown	F	55	Unk	B.1.1.222	20B	B.1.1.222
RETRO-2312_CIENI	CIENI_277			EPI_ISL_4496572	hCoV-19/Mexico/CMX-INER-IBT-0618/2020	2020-07-28	Mexico City	unknown	M	69	Unk	B.1	20C	B.1
P1000-43034_InDRE	P1000_297			EPI_ISL_1301713	hCoV-19/Mexico/JAL-InDRE-IBT-142/2020	2020-07-30	Jalisco	Pharyngeal swab	F	75	Hosp	B.1.558	20A	B.1.558
RETRO-2252_CIENI	CIENI_272			EPI_ISL_4496567	hCoV-19/Mexico/CMX-INER-IBT-0613/2020	2020-07-30	Mexico City	unknown	F	23	Amb	B.1	20C	B.1
RETRO-2258_CIENI	CIENI_273			EPI_ISL_4496568	hCoV-19/Mexico/CMX-INER-IBT-0614/2020	2020-07-30	Mexico City	unknown	F	46	Unk	B.1	20A	B.1
RETRO-2264_CIENI	CIENI_274			EPI_ISL_4496569	hCoV-19/Mexico/CMX-INER-IBT-0615/2020	2020-07-30	Mexico City	unknown	M	53	Released	B.1.1.222	20B	B.1.1.222
RETRO-2224_CIENI	CIENI_268			EPI_ISL_4496563	hCoV-19/Mexico/CMX-INER-IBT-0609/2020	2020-07-31	Mexico City	unknown	F	31	Unk	B.1.1	20B	B.1.1
RETRO-2229_CIENI	CIENI_270			EPI_ISL_4496565	hCoV-19/Mexico/CMX-INER-IBT-0611/2020	2020-07-31	Mexico City	unknown	F	30	Unk	B.1.1.222	20B	B.1.1.222
P1000-43030_InDRE	P1000_294			EPI_ISL_1301711	hCoV-19/Mexico/JAL-InDRE-IBT-139/2020	2020-08-01	Jalisco	Pharyngeal swab	F	47	Amb	B.1.1.222	20B	B.1.1.222
RETRO-2219_CIENI	CIENI_266			EPI_ISL_4496561	hCoV-19/Mexico/CMX-INER-IBT-0607/2020	2020-08-01	Mexico City	unknown	F	69	Unk	B.1.1.222	20B	B.1.1.222
RETRO-2222_CIENI	CIENI_267			EPI_ISL_4496562	hCoV-19/Mexico/CMX-INER-IBT-0608/2020	2020-08-01	Mexico City	unknown	M	62	Unk	B.1.241	20A	B.1.241
RETRO-2228_CIENI	CIENI_269			EPI_ISL_4496564	hCoV-19/Mexico/CMX-INER-IBT-0610/2020	2020-08-01	Mexico City	unknown	M	57	Unk	B.1.1.228	20B	B.1.1.228
RETRO-2232_CIENI	CIENI_271			EPI_ISL_4496566	hCoV-19/Mexico/CMX-INER-IBT-0612/2020	2020-08-01	Mexico City	unknown	F	31	Unk	B.1.1	20B	B.1.1
P1000-43032_InDRE	P1000_295			EPI_ISL_1301712	hCoV-19/Mexico/JAL-InDRE-IBT-140/2020	2020-08-02	Jalisco	Pharyngeal swab	F	31	Amb	B.1	20A	B.1
P1000-43033_InDRE	P1000_296			EPI_ISL_1301454	hCoV-19/Mexico/JAL-InDRE-IBT-141/2020	2020-08-03	Jalisco	Pharyngeal swab	M	39	Amb	B.1.189	20A	B.1.189
P1000-43036_InDRE	P1000_298			EPI_ISL_1301592	hCoV-19/Mexico/JAL-InDRE-IBT-143/2020	2020-08-03	Jalisco	Nasopharyngeal swab	M	46	Amb	B.1	20A	B.1
P1000-2283_INER	P1000_371			EPI_ISL_1302229	hCoV-19/Mexico/CMX-INER-IBT-134/2020	2020-08-04	Mexico City	Nasopharyngeal and oropharyngeal swab	F	u	Hosp	B.1.499	20C	B.1.499
P1000-2286_INER	P1000_372			EPI_ISL_1302328	hCoV-19/Mexico/CMX-INER-IBT-135/2020	2020-08-04	Mexico City	Nasopharyngeal and oropharyngeal swab	F	u	Hosp	B.1	20A	B.1
RETRO-2284_CIENI	CIENI_275			EPI_ISL_4496570	hCoV-19/Mexico/CMX-INER-IBT-0616/2020	2020-08-04	Mexico City	unknown	F	36	Unk	B.1.1.222	20B	B.1.1.222
RETRO-2316_CIENI	CIENI_278			EPI_ISL_4496573	hCoV-19/Mexico/CMX-INER-IBT-0619/2020	2020-08-04	Mexico City	unknown	F	48	Released	B.1.1.222	20B	B.1.1.222
RETRO-2318_CIENI	CIENI_279			EPI_ISL_4496574	hCoV-19/Mexico/CMX-INER-IBT-0620/2020	2020-08-04	Mexico City	unknown	F	30	Amb	B.1.1.222	20B	B.1.1.222
RETRO-2319_CIENI	CIENI_280			EPI_ISL_4496575	hCoV-19/Mexico/CMX-INER-IBT-0621/2020	2020-08-05	Mexico City	unknown	M	30	Amb	B.1	20A	B.1
P1000-2334_INER	P1000_373			EPI_ISL_1302280	hCoV-19/Mexico/CMX-INER-IBT-136/2020	2020-08-06	Mexico City	Nasopharyngeal and oropharyngeal swab	F	u	Hosp	B.1.1	20B	B.1.1
RETRO-2323_CIENI	CIENI_281			EPI_ISL_4496576	hCoV-19/Mexico/CMX-INER-IBT-0622/2020	2020-08-06	Mexico City	unknown	F	38	Amb	B.1.1.222	20B	B.1.1.222
RETRO-2324_CIENI	CIENI_282			EPI_ISL_4496577	hCoV-19/Mexico/CMX-INER-IBT-0623/2020	2020-08-06	Mexico City	unknown	M	27	Amb	B.1.1.222	20B	B.1.1.222
RETRO-2336_CIENI	CIENI_171			EPI_ISL_5196739	hCoV-19/Mexico/CMX-INER-IBT-0973/2020	2020-08-06	Mexico City	unknown	F	38	Unk	B.1.499	20C	B.1.499
RETRO-2337_CIENI	CIENI_172			EPI_ISL_5196740	hCoV-19/Mexico/CMX-INER-IBT-0974/2020	2020-08-06	Mexico City	unknown	M	10	Unk	B.1.499	20C	B.1.499
RETRO-2338_CIENI	CIENI_173			EPI_ISL_5196741	hCoV-19/Mexico/CMX-INER-IBT-0975/2020	2020-08-06	Mexico City	unknown	M	68	Released	B.1.499	20C	B.1.499
RETRO-2325_CIENI	CIENI_283			EPI_ISL_7780444	hCoV-19/Mexico/CMX-INER-IBT-1284/2020	2020-08-06	Mexico City	unknown	M	27	Amb	B.1.1.222	20B	B.1.1.222
P1000-2350_INER	P1000_375			EPI_ISL_1302155	hCoV-19/Mexico/CMX-INER-IBT-138/2020	2020-08-07	Mexico City	Nasopharyngeal and oropharyngeal swab	M	u	Hosp	B.1	20A	B.1
RETRO-2362_CIENI	CIENI_176			EPI_ISL_5196744	hCoV-19/Mexico/CMX-INER-IBT-0978/2020	2020-08-07	Mexico City	unknown	M	56	Released	B.1.369	20C	B.1.369
RETRO-2365_CIENI	CIENI_177			EPI_ISL_5196745	hCoV-19/Mexico/CMX-INER-IBT-0979/2020	2020-08-07	Mexico City	unknown	M	47	Dec	B.1.189	20A	B.1.189
P1000-2342_INER	P1000_374			EPI_ISL_1302291	hCoV-19/Mexico/CMX-INER-IBT-137/2020	2020-08-08	Mexico City	Nasopharyngeal and oropharyngeal swab	F	u	Hosp	B.1.609	20A	B.1.609
RETRO-2355_CIENI	CIENI_175			EPI_ISL_5196743	hCoV-19/Mexico/CMX-INER-IBT-0977/2020	2020-08-08	Mexico City	unknown	F	43	Unk	B.1.1	20B	B.1.1
RETRO-2346_CIENI	CIENI_174			EPI_ISL_5196742	hCoV-19/Mexico/CMX-INER-IBT-0976/2020	2020-08-09	Mexico City	unknown	M	60	Released	B.1	20A	B.1
P1000-2376_INER	P1000_376			EPI_ISL_1302271	hCoV-19/Mexico/CMX-INER-IBT-139/2020	2020-08-10	Mexico City	Pharyngeal swab	F	u	Hosp	B.1.1.222	20B	B.1.1.222
RETRO-2378_CIENI	CIENI_178			EPI_ISL_5196746	hCoV-19/Mexico/CMX-INER-IBT-0980/2020	2020-08-10	Mexico City	unknown	M	53	Released	B.1.189	20A	B.1.189
RETRO-2383_CIENI	CIENI_179			EPI_ISL_5196747	hCoV-19/Mexico/CMX-INER-IBT-0981/2020	2020-08-10	Mexico City	unknown	M	88	Dec	B.1.1.222	20B	B.1.1.222
RETRO-2397_CIENI	CIENI_181			EPI_ISL_5196749	hCoV-19/Mexico/CMX-INER-IBT-0983/2020	2020-08-10	Mexico City	unknown	F	72	Dec	B.1.243	20A	B.1.243
RETRO-2396_CIENI	CIENI_180			EPI_ISL_5196748	hCoV-19/Mexico/CMX-INER-IBT-0982/2020	2020-08-11	Mexico City	unknown	F	45	Unk	B.1	20A	B.1
RETRO-2404_CIENI	CIENI_183			EPI_ISL_5196750	hCoV-19/Mexico/CMX-INER-IBT-0985/2020	2020-08-11	Mexico City	unknown	M	86	Dec	B.1.1.222	20B	B.1.1.222
RETRO-2420_CIENI	CIENI_186			EPI_ISL_5196753	hCoV-19/Mexico/CMX-INER-IBT-0988/2020	2020-08-11	Mexico City	unknown	F	80	Dec	B.1.243	20A	B.1.243
RETRO-2399_CIENI	CIENI_182			EPI_ISL_5196770	hCoV-19/Mexico/CMX-INER-IBT-0984/2020	2020-08-11	Mexico City	unknown	M	47	Released	B.1.609	20A	B.1.609
RETRO-2414_CIENI	CIENI_184			EPI_ISL_5196751	hCoV-19/Mexico/CMX-INER-IBT-0986/2020	2020-08-12	Mexico City	unknown	M	20	Unk	B.1	20A	B.1
RETRO-2419_CIENI	CIENI_185			EPI_ISL_5196752	hCoV-19/Mexico/CMX-INER-IBT-0987/2020	2020-08-12	Mexico City	unknown	F	2	Unk	B.1.243	20A	B.1.243
RETRO-2429_CIENI	CIENI_188			EPI_ISL_5196754	hCoV-19/Mexico/CMX-INER-IBT-0990/2020	2020-08-13	Mexico City	unknown	M	32	Unk	B.1.1	20B	B.1.1
RETRO-2427_CIENI	CIENI_187			EPI_ISL_5196771	hCoV-19/Mexico/CMX-INER-IBT-0989/2020	2020-08-13	Mexico City	unknown	M	66	Dec	B.1.1	20B	B.1.1
P1000-37633_InDRE	P1000_285			EPI_ISL_1301588	hCoV-19/Mexico/CMX-InDRE-IBT-128/2020	2020-08-14	Mexico City	Nasopharyngeal swab	M	39	Amb	B.1	20A	B.1
P1000-2458_INER	P1000_377			EPI_ISL_1302338	hCoV-19/Mexico/CMX-INER-IBT-140/2020	2020-08-14	Mexico City	Nasopharyngeal and oropharyngeal swab	F	u	Hosp	B.1.609	20A	B.1.609
RETRO-2452_CIENI	CIENI_191			EPI_ISL_5196757	hCoV-19/Mexico/CMX-INER-IBT-0993/2020	2020-08-14	Mexico City	unknown	F	51	Amb	B.1.1.432	20B	B.1.1.432
RETRO-2455_CIENI	CIENI_192			EPI_ISL_5196758	hCoV-19/Mexico/CMX-INER-IBT-0994/2020	2020-08-14	Mexico City	unknown	F	21	Released	B.1	20A	B.1
RETRO-2442_CIENI	CIENI_189			EPI_ISL_5196755	hCoV-19/Mexico/CMX-INER-IBT-0991/2020	2020-08-15	Mexico City	unknown	M	58	Released	B.1.1	20B	B.1.1
RETRO-2443_CIENI	CIENI_190			EPI_ISL_5196756	hCoV-19/Mexico/CMX-INER-IBT-0992/2020	2020-08-15	Mexico City	unknown	F	23	Amb	B.1.1.222	20B	B.1.1.222
P1000-2462_INER	P1000_378			EPI_ISL_1302160	hCoV-19/Mexico/CMX-INER-IBT-141/2020	2020-08-16	Mexico City	Nasopharyngeal and oropharyngeal swab	M	u	Hosp	B.1.243	20A	B.1.243
RETRO-2464_CIENI	CIENI_193			EPI_ISL_5196772	hCoV-19/Mexico/CMX-INER-IBT-0995/2020	2020-08-16	Mexico City	unknown	M	79	Dec	B.1	20C	B.1
RETRO-2483_CIENI	CIENI_195			EPI_ISL_5196759	hCoV-19/Mexico/CMX-INER-IBT-0997/2020	2020-08-17	Mexico City	unknown	F	31	Unk	B.1	20A	B.1
RETRO-2484_CIENI	CIENI_196			EPI_ISL_5196760	hCoV-19/Mexico/CMX-INER-IBT-0998/2020	2020-08-17	Mexico City	unknown	M	37	Amb	B.1.243	20A	B.1.243
RETRO-2480_CIENI	CIENI_194			EPI_ISL_5196769	hCoV-19/Mexico/CMX-INER-IBT-0996/2020	2020-08-17	Mexico City	unknown	M	60	Amb	B.1.1	20B	B.1.1
P1000-2489_INER	P1000_379			EPI_ISL_1302185	hCoV-19/Mexico/CMX-INER-IBT-142/2020	2020-08-18	Mexico City	Pharyngeal swab	F	u	Hosp	B.1.1.222	20B	B.1.1.222
RETRO-2486_CIENI	CIENI_197			EPI_ISL_5196761	hCoV-19/Mexico/CMX-INER-IBT-0999/2020	2020-08-18	Mexico City	unknown	F	27	Amb	B.1.1.222	20B	B.1.1.222
RETRO-2499_CIENI	CIENI_198			EPI_ISL_5196762	hCoV-19/Mexico/CMX-INER-IBT-1000/2020	2020-08-18	Mexico City	unknown	M	57	Unk	B.1.1	20B	B.1.1
RETRO-2505_CIENI	CIENI_199			EPI_ISL_5196763	hCoV-19/Mexico/CMX-INER-IBT-1001/2020	2020-08-19	Mexico City	unknown	F	27	Amb	B.1	20C	B.1
RETRO-2510_CIENI	CIENI_200			EPI_ISL_5196764	hCoV-19/Mexico/CMX-INER-IBT-1002/2020	2020-08-19	Mexico City	unknown	F	38	Amb	B.1	20A	B.1
P1000-2527_INER	P1000_380			EPI_ISL_1302312	hCoV-19/Mexico/CMX-INER-IBT-143/2020	2020-08-20	Mexico City	Pharyngeal swab	F	u	Hosp	B.1	20A	B.1
RETRO-2512_CIENI	CIENI_201			EPI_ISL_5196765	hCoV-19/Mexico/CMX-INER-IBT-1003/2020	2020-08-20	Mexico City	unknown	F	24	Unk	B.1.1.222	20B	B.1.1.222
RETRO-2513_CIENI	CIENI_202			EPI_ISL_5196766	hCoV-19/Mexico/CMX-INER-IBT-1004/2020	2020-08-20	Mexico City	unknown	F	31	Unk	B.1.243	20A	B.1.243
RETRO-2521_CIENI	CIENI_203			EPI_ISL_7780445	hCoV-19/Mexico/CMX-INER-IBT-1285/2020	2020-08-20	Mexico City	unknown	M	77	Dec	B.1.1.222	20B	B.1.1.222
RETRO-2528_CIENI	CIENI_204			EPI_ISL_7780446	hCoV-19/Mexico/CMX-INER-IBT-1286/2020	2020-08-20	Mexico City	unknown	M	34	Amb	B.1	20A	B.1
RETRO-2542_CIENI	CIENI_206			EPI_ISL_7780448	hCoV-19/Mexico/CMX-INER-IBT-1288/2020	2020-08-20	Mexico City	unknown	M	57	Released	B.1	20A	B.1
RETRO-2577_CIENI	CIENI_214			EPI_ISL_7780456	hCoV-19/Mexico/CMX-INER-IBT-1296/2020	2020-08-20	Mexico City	unknown	M	34	Hosp	B.1	20A	B.1
RETRO-2551_CIENI	CIENI_208			EPI_ISL_7780450	hCoV-19/Mexico/CMX-INER-IBT-1290/2020	2020-08-21	Mexico City	unknown	M	52	Released	B.1.1.222	20B	B.1.1.222
RETRO-2552_CIENI	CIENI_209			EPI_ISL_7780451	hCoV-19/Mexico/CMX-INER-IBT-1291/2020	2020-08-21	Mexico City	unknown	M	40	Released	B.1.1.222	20B	B.1.1.222
RETRO-2561_CIENI	CIENI_210			EPI_ISL_7780452	hCoV-19/Mexico/CMX-INER-IBT-1292/2020	2020-08-21	Mexico City	unknown	M	56	Released	B.1.1.222	20B	B.1.1.222
RETRO-2565_CIENI	CIENI_211			EPI_ISL_7780453	hCoV-19/Mexico/CMX-INER-IBT-1293/2020	2020-08-21	Mexico City	unknown	M	56	Released	B.1.243	20A	B.1.243
RETRO-2566_CIENI	CIENI_212			EPI_ISL_7780454	hCoV-19/Mexico/CMX-INER-IBT-1294/2020	2020-08-21	Mexico City	unknown	M	38	Released	B.1.1	20B	B.1.1
RETRO-2573_CIENI	CIENI_213			EPI_ISL_7780455	hCoV-19/Mexico/CMX-INER-IBT-1295/2020	2020-08-21	Mexico City	unknown	M	37	Amb	B.1.1.222	20B	B.1.1.222
RETRO-2550_CIENI	CIENI_207			EPI_ISL_7780449	hCoV-19/Mexico/CMX-INER-IBT-1289/2020	2020-08-22	Mexico City	unknown	M	27	Amb	B.1.1	20B	B.1.1
RETRO-2529_CIENI	CIENI_205			EPI_ISL_7780447	hCoV-19/Mexico/CMX-INER-IBT-1287/2020	2020-08-23	Mexico City	unknown	M	44	Released	B.1.396	20A	B.1.396
RETRO-2585_CIENI	CIENI_215			EPI_ISL_7780457	hCoV-19/Mexico/CMX-INER-IBT-1297/2020	2020-08-24	Mexico City	unknown	M	56	Unk	B.1.1.222	20B	B.1.1.222
RETRO-2589_CIENI	CIENI_216			EPI_ISL_7780458	hCoV-19/Mexico/CMX-INER-IBT-1298/2020	2020-08-24	Mexico City	unknown	F	66	Unk	B.1.609	20A	B.1.609
RETRO-2594_CIENI	CIENI_217			EPI_ISL_7780459	hCoV-19/Mexico/CMX-INER-IBT-1299/2020	2020-08-25	Mexico City	unknown	F	50	Amb	B.1.1	20B	B.1.1
P1000-2616_INER	P1000_381			EPI_ISL_1302303	hCoV-19/Mexico/CMX-INER-IBT-144/2020	2020-08-26	Mexico City	Nasopharyngeal and oropharyngeal swab	F	u	Hosp	B.1	20C	B.1
RETRO-2615_CIENI	CIENI_218			EPI_ISL_7780460	hCoV-19/Mexico/CMX-INER-IBT-1300/2020	2020-08-26	Mexico City	unknown	M	55	Dec	B.1.1.222	20B	B.1.1.222
RETRO-2620_CIENI	CIENI_219			EPI_ISL_7780461	hCoV-19/Mexico/CMX-INER-IBT-1301/2020	2020-08-26	Mexico City	unknown	F	67	Unk	B.1.1.222	20B	B.1.1.222
RETRO-2623_CIENI	CIENI_220			EPI_ISL_7780462	hCoV-19/Mexico/CMX-INER-IBT-1302/2020	2020-08-26	Mexico City	unknown	M	57	Released	B.1	20A	B.1
RETRO-2669_CIENI	CIENI_222			EPI_ISL_7780464	hCoV-19/Mexico/CMX-INER-IBT-1304/2020	2020-08-28	Mexico City	unknown	M	46	Amb	B.1.1	20B	B.1.1
P1000-2661_INER	P1000_382			EPI_ISL_1302277	hCoV-19/Mexico/CMX-INER-IBT-145/2020	2020-08-29	Mexico City	Nasopharyngeal and oropharyngeal swab	M	u	Hosp	B.1.1.222	20B	B.1.1.222
RETRO-2658_CIENI	CIENI_221			EPI_ISL_7780463	hCoV-19/Mexico/CMX-INER-IBT-1303/2020	2020-08-29	Mexico City	unknown	M	48	Unk	B.1.147	20A	B.1.147
P1000-2675_INER	P1000_383			EPI_ISL_1302381	hCoV-19/Mexico/CMX-INER-IBT-146/2020	2020-09-02	Mexico City	Pharyngeal swab	M	u	Hosp	B.1.1.222	20B	B.1.1.222
P1000-2702_INER	P1000_385			EPI_ISL_1302205	hCoV-19/Mexico/CMX-INER-IBT-148/2020	2020-09-04	Mexico City	Pharyngeal swab	F	u	Hosp	B.1.1.512	20B	B.1.1.512
P1000-2694_INER	P1000_384			EPI_ISL_1302257	hCoV-19/Mexico/CMX-INER-IBT-147/2020	2020-09-07	Mexico City	Pharyngeal swab	F	u	Hosp	B.1.396	20A	B.1.396
RETRO-2697_CIENI	CIENI_223			EPI_ISL_7780465	hCoV-19/Mexico/CMX-INER-IBT-1305/2020	2020-09-07	Mexico City	unknown	M	43	Unk	B.1.1.322	20B	B.1.1.322
P1000-600_INER	P1000_135			EPI_ISL_1301453	hCoV-19/Mexico/CMX-INER-IBT-43/2020	2020-09-08	Mexico City	Nasopharyngeal swab	M	u	Hosp	B.1	20C	B.1
P1000-599_INER	P1000_134			EPI_ISL_1301539	hCoV-19/Mexico/CMX-INER-IBT-42/2020	2020-09-08	Mexico City	Nasopharyngeal swab	F	u	Hosp	B.1.189	20A	B.1.189
P1000-2706_INER	P1000_386			EPI_ISL_1302206	hCoV-19/Mexico/CMX-INER-IBT-149/2020	2020-09-09	Mexico City	Pharyngeal swab	F	u	Hosp	B.1.1	20B	B.1.1
P1000-2713_INER	P1000_387			EPI_ISL_1302207	hCoV-19/Mexico/CMX-INER-IBT-150/2020	2020-09-10	Mexico City	Pharyngeal swab	M	u	Hosp	B.1.1	20B	B.1.1
RETRO-2722_CIENI	CIENI_284			EPI_ISL_2839299	hCoV-19/Mexico/CMX-INER-IBT-0312/2020	2020-09-11	Mexico City	unknown	F	60	Amb	B.1.1	20B	B.1.1
RETRO-2723_CIENI	CIENI_285			EPI_ISL_2839301	hCoV-19/Mexico/CMX-INER-IBT-0313/2020	2020-09-11	Mexico City	unknown	M	48	Amb	B.1.1.222	20B	B.1.1.222
RETRO-2724_CIENI	CIENI_286			EPI_ISL_2839303	hCoV-19/Mexico/CMX-INER-IBT-0314/2020	2020-09-11	Mexico City	unknown	M	54	Amb	B.1.1	20B	B.1.1
RETRO-2725_CIENI	CIENI_287			EPI_ISL_2839305	hCoV-19/Mexico/CMX-INER-IBT-0315/2020	2020-09-11	Mexico City	unknown	F	69	Amb	B.1	20A	B.1
RETRO-2726_CIENI	CIENI_288			EPI_ISL_2839307	hCoV-19/Mexico/CMX-INER-IBT-0316/2020	2020-09-13	Mexico City	unknown	F	55	Unk	B.1.397	20A	B.1.397
RETRO-2727_CIENI	CIENI_289			EPI_ISL_2839309	hCoV-19/Mexico/CMX-INER-IBT-0317/2020	2020-09-13	Mexico City	unknown	F	32	Amb	B.1	20A	B.1
RETRO-2729_CIENI	CIENI_290			EPI_ISL_2839311	hCoV-19/Mexico/CMX-INER-IBT-0318/2020	2020-09-14	Mexico City	unknown	M	72	Amb	B.1.189	20A	B.1.189
RETRO-2730_CIENI	CIENI_291			EPI_ISL_2839314	hCoV-19/Mexico/CMX-INER-IBT-0319/2020	2020-09-14	Mexico City	unknown	M	42	Unk	B.1.1	20B	B.1.1
RETRO-2731_CIENI	CIENI_292			EPI_ISL_2839315	hCoV-19/Mexico/CMX-INER-IBT-0320/2020	2020-09-14	Mexico City	unknown	F	37	Amb	B.1	20A	B.1
P1000-2734_INER	P1000_388			EPI_ISL_1302255	hCoV-19/Mexico/CMX-INER-IBT-151/2020	2020-09-15	Mexico City	Nasopharyngeal and oropharyngeal swab	F	u	Hosp	B.1	20A	B.1
P1000-2739_INER	P1000_389			EPI_ISL_1302249	hCoV-19/Mexico/CMX-INER-IBT-152/2020	2020-09-17	Mexico City	Nasopharyngeal and oropharyngeal swab	M	u	Hosp	B.1.1.432	20B	B.1.1.432
P1000-2744_INER	P1000_390			EPI_ISL_1302319	hCoV-19/Mexico/CMX-INER-IBT-153/2020	2020-09-21	Mexico City	Nasopharyngeal and oropharyngeal swab	F	u	Hosp	B.1.239	20A	B.1.239
P1000-2752_INER	P1000_391			EPI_ISL_1302247	hCoV-19/Mexico/CMX-INER-IBT-154/2020	2020-09-24	Mexico City	Pharyngeal swab	M	u	Hosp	B.1.243	20A	B.1.243
P1000-2756_INER	P1000_392			EPI_ISL_1302180	hCoV-19/Mexico/CMX-INER-IBT-155/2020	2020-09-25	Mexico City	Nasopharyngeal and oropharyngeal swab	F	u	Hosp	B.1.1	20B	B.1.1
P1000-2760_INER	P1000_393			EPI_ISL_1302230	hCoV-19/Mexico/CMX-INER-IBT-156/2020	2020-09-29	Mexico City	Nasopharyngeal and oropharyngeal swab	M	u	Hosp	B.1	20A	B.1
P1000-2794_INER	P1000_397			EPI_ISL_1302297	hCoV-19/Mexico/CMX-INER-IBT-160/2020	2020-09-30	Mexico City	Nasopharyngeal and oropharyngeal swab	F	u	Hosp	B.1.1	20B	B.1.1
P1000-2792_INER	P1000_396			EPI_ISL_1302193	hCoV-19/Mexico/CMX-INER-IBT-159/2020	2020-10-01	Mexico City	Nasopharyngeal and oropharyngeal swab	F	u	Hosp	B.1.1.222	20B	B.1.1.222
P1000-2802_INER	P1000_398			EPI_ISL_1302231	hCoV-19/Mexico/CMX-INER-IBT-161/2020	2020-10-02	Mexico City	Nasopharyngeal and oropharyngeal swab	M	u	Hosp	B.1.1.432	20B	B.1.1.432
RETRO-2786_CIENI	CIENI_298			EPI_ISL_2839327	hCoV-19/Mexico/CMX-INER-IBT-0326/2020	2020-10-05	Mexico City	unknown	M	52	Released	B.1	20A	B.1
P1000-2783_INER	P1000_395			EPI_ISL_1302152	hCoV-19/Mexico/CMX-INER-IBT-158/2020	2020-10-06	Mexico City	Nasopharyngeal and oropharyngeal swab	M	u	Hosp	B.1.1.222	20B	B.1.1.222
RETRO-2780_CIENI	CIENI_293			EPI_ISL_2839317	hCoV-19/Mexico/CMX-INER-IBT-0321/2020	2020-10-06	Mexico City	unknown	F	51	Unk	B.1.1.222	20B	B.1.1.222
RETRO-2781_CIENI	CIENI_294			EPI_ISL_2839319	hCoV-19/Mexico/CMX-INER-IBT-0322/2020	2020-10-06	Mexico City	unknown	F	50	Dec	B.1.1	20B	B.1.1
RETRO-2782_CIENI	CIENI_295			EPI_ISL_2839321	hCoV-19/Mexico/CMX-INER-IBT-0323/2020	2020-10-06	Mexico City	unknown	M	36	Amb	B.1.1.222	20B	B.1.1.222
RETRO-2784_CIENI	CIENI_296			EPI_ISL_2839323	hCoV-19/Mexico/CMX-INER-IBT-0324/2020	2020-10-06	Mexico City	unknown	F	21	Amb	B.1.1.222	20B	B.1.1.222
RETRO-2785_CIENI	CIENI_297			EPI_ISL_2839325	hCoV-19/Mexico/CMX-INER-IBT-0325/2020	2020-10-06	Mexico City	unknown	M	58	Dec	B.1	20A	B.1
RETRO-2787_CIENI	CIENI_299			EPI_ISL_2839329	hCoV-19/Mexico/CMX-INER-IBT-0327/2020	2020-10-06	Mexico City	unknown	F	56	Amb	B.1.1.222	20B	B.1.1.222
P1000-157_INER	P1000_105			EPI_ISL_1302349	hCoV-19/Mexico/CMX-INER-IBT-157/2020	2020-10-07	Mexico City	Nasopharyngeal and oropharyngeal swab	M	u	Hosp	B.1.609	20A	B.1.609
P1000-2812_INER	P1000_399			EPI_ISL_1302326	hCoV-19/Mexico/CMX-INER-IBT-162/2020	2020-10-09	Mexico City	Pharyngeal swab	M	u	Hosp	B.1.1.222	20B	B.1.1.222
RETRO-2825_CIENI	CIENI_300			EPI_ISL_4496578	hCoV-19/Mexico/CMX-INER-IBT-0624/2020	2020-10-12	Mexico City	unknown	M	83	Amb	B.1	20A	B.1
RETRO-2827_CIENI	CIENI_301			EPI_ISL_4496579	hCoV-19/Mexico/CMX-INER-IBT-0625/2020	2020-10-13	Mexico City	unknown	M	63	Unk	B.1.243	20A	B.1.243
P1000-2823_INER	P1000_400			EPI_ISL_1302256	hCoV-19/Mexico/CMX-INER-IBT-163/2020	2020-10-14	Mexico City	Nasopharyngeal and oropharyngeal swab	M	u	Hosp	B.1	20A	B.1
P1000-2847_INER	P1000_405			EPI_ISL_1302292	hCoV-19/Mexico/CMX-INER-IBT-168/2020	2020-10-15	Mexico City	Nasopharyngeal and oropharyngeal swab	F	u	Hosp	B.1.1.222	20B	B.1.1.222
RETRO-2840_CIENI	CIENI_302			EPI_ISL_4496580	hCoV-19/Mexico/CMX-INER-IBT-0626/2020	2020-10-15	Mexico City	unknown	M	63	Unk	B.1.1	20B	B.1.1
RETRO-2842_CIENI	CIENI_304			EPI_ISL_4496582	hCoV-19/Mexico/CMX-INER-IBT-0628/2020	2020-10-15	Mexico City	unknown	F	58	Released	B.1	20A	B.1
RETRO-2843_CIENI	CIENI_305			EPI_ISL_4496583	hCoV-19/Mexico/CMX-INER-IBT-0629/2020	2020-10-15	Mexico City	unknown	M	67	Unk	B.1.1.222	20B	B.1.1.222
RETRO-2844_CIENI	CIENI_306			EPI_ISL_4496584	hCoV-19/Mexico/CMX-INER-IBT-0630/2020	2020-10-15	Mexico City	unknown	F	41	Amb	B.1.1.222	20B	B.1.1.222
RETRO-2846_CIENI	CIENI_307			EPI_ISL_4496585	hCoV-19/Mexico/CMX-INER-IBT-0631/2020	2020-10-15	Mexico City	unknown	M	53	Amb	B.1.1.222	20B	B.1.1.222
P1000-2845_INER	P1000_404			EPI_ISL_1302194	hCoV-19/Mexico/CMX-INER-IBT-167/2020	2020-10-17	Mexico City	Nasopharyngeal and oropharyngeal swab	M	u	Hosp	B.1.1.222	20B	B.1.1.222
P1000-2831_INER	P1000_401			EPI_ISL_1302298	hCoV-19/Mexico/CMX-INER-IBT-164/2020	2020-10-20	Mexico City	Nasopharyngeal and oropharyngeal swab	M	u	Hosp	B.1.1.222	20B	B.1.1.222
P1000-2834_INER	P1000_402			EPI_ISL_1302250	hCoV-19/Mexico/CMX-INER-IBT-165/2020	2020-10-23	Mexico City	Pharyngeal swab	F	u	Hosp	B.1.1.222	20B	B.1.1.222
RETRO-2853_CIENI	CIENI_311			EPI_ISL_4496589	hCoV-19/Mexico/CMX-INER-IBT-0635/2020	2020-10-23	Mexico City	unknown	M	61	Unk	B.1.1.322	20B	B.1.1.322
RETRO-2861_CIENI	CIENI_317			EPI_ISL_4496595	hCoV-19/Mexico/CMX-INER-IBT-0641/2020	2020-10-23	Mexico City	unknown	M	32	Amb	B.1	20A	B.1
P1000-2835_INER	P1000_403			EPI_ISL_1302170	hCoV-19/Mexico/CMX-INER-IBT-166/2020	2020-10-24	Mexico City	Nasopharyngeal and oropharyngeal swab	M	u	Hosp	B.1.1.222	20B	B.1.1.222
P1000-2854_INER	P1000_407			EPI_ISL_1302246	hCoV-19/Mexico/CMX-INER-IBT-170/2020	2020-10-26	Mexico City	Nasopharyngeal and oropharyngeal swab	F	u	Hosp	B.1	20A	B.1
RETRO-2850_CIENI	CIENI_310			EPI_ISL_4496588	hCoV-19/Mexico/CMX-INER-IBT-0634/2020	2020-10-26	Mexico City	unknown	M	67	Amb	B.1	20A	B.1
RETRO-2858_CIENI	CIENI_315			EPI_ISL_4496593	hCoV-19/Mexico/CMX-INER-IBT-0639/2020	2020-10-26	Mexico City	unknown	M	57	Dec	B.1.1	20B	B.1.1
RETRO-2862_CIENI	CIENI_318			EPI_ISL_4496596	hCoV-19/Mexico/CMX-INER-IBT-0642/2020	2020-10-26	Mexico City	unknown	F	47	Unk	B.1.551	20A	B.1.551
P1000-2864_INER	P1000_408			EPI_ISL_1302208	hCoV-19/Mexico/CMX-INER-IBT-171/2020	2020-10-28	Mexico City	Pharyngeal swab	F	u	Hosp	B.1.1.222	20B	B.1.1.222
RETRO-2848_CIENI	CIENI_308			EPI_ISL_4496586	hCoV-19/Mexico/CMX-INER-IBT-0632/2020	2020-10-28	Mexico City	unknown	F	23	Unk	B.1.1.222	20B	B.1.1.222
RETRO-2857_CIENI	CIENI_314			EPI_ISL_4496592	hCoV-19/Mexico/CMX-INER-IBT-0638/2020	2020-10-28	Mexico City	unknown	F	29	Unk	B.1	20A	B.1
RETRO-2863_CIENI	CIENI_319			EPI_ISL_4496597	hCoV-19/Mexico/CMX-INER-IBT-0643/2020	2020-10-28	Mexico City	unknown	M	52	Unk	B.1	20A	B.1
RETRO-2906_CIENI	CIENI_242			EPI_ISL_4888475	hCoV-19/Mexico/CMX-INER-IBT-0802/2020	2020-10-28	Mexico City	unknown	M	61	Hosp	B.1.1.222	20B	B.1.1.222
RETRO-2856_CIENI	CIENI_313			EPI_ISL_4496591	hCoV-19/Mexico/CMX-INER-IBT-0637/2020	2020-10-29	Mexico City	unknown	F	54	Dec	B.1.1.222	20B	B.1.1.222
RETRO-2841_CIENI	CIENI_303			EPI_ISL_4496581	hCoV-19/Mexico/CMX-INER-IBT-0627/2020	2020-10-30	Mexico City	unknown	F	62	Unk	B.1.1.222	20B	B.1.1.222
RETRO-2890_CIENI	CIENI_232			EPI_ISL_4496608	hCoV-19/Mexico/CMX-INER-IBT-0654/2020	2020-10-30	Mexico City	unknown	F	29	Unk	B.1.1.322	20B	B.1.1.322
P1000-2851_INER	P1000_406			EPI_ISL_1302290	hCoV-19/Mexico/CMX-INER-IBT-169/2020	2020-11-01	Mexico City	Pharyngeal swab	M	u	Hosp	B.1.239	20A	B.1.239
RETRO-2849_CIENI	CIENI_309			EPI_ISL_4496587	hCoV-19/Mexico/CMX-INER-IBT-0633/2020	2020-11-01	Mexico City	unknown	F	32	Amb	B.1	20C	B.1
RETRO-2855_CIENI	CIENI_312			EPI_ISL_4496590	hCoV-19/Mexico/CMX-INER-IBT-0636/2020	2020-11-02	Mexico City	unknown	F	67	Dec	B.1.1	20B	B.1.1
RETRO-2859_CIENI	CIENI_316			EPI_ISL_4496594	hCoV-19/Mexico/CMX-INER-IBT-0640/2020	2020-11-02	Mexico City	unknown	M	69	Dec	B.1.1.432	20B	B.1.1.432
P1000-2868_INER	P1000_409			EPI_ISL_1302329	hCoV-19/Mexico/CMX-INER-IBT-172/2020	2020-11-03	Mexico City	Nasopharyngeal and oropharyngeal swab	M	u	Hosp	B.1.1	20B	B.1.1
RETRO-2895_CIENI	CIENI_328			EPI_ISL_4496609	hCoV-19/Mexico/CMX-INER-IBT-0655/2020	2020-11-03	Mexico City	unknown	M	35	Unk	B.1.2	20G	B.1.2
RETRO-2886_CIENI	CIENI_229			EPI_ISL_4888465	hCoV-19/Mexico/CMX-INER-IBT-0792/2020	2020-11-03	Mexico City	unknown	M	38	Unk	B.1	20A	B.1
RETRO-2907_CIENI	CIENI_243			EPI_ISL_4888476	hCoV-19/Mexico/CMX-INER-IBT-0803/2020	2020-11-03	Mexico City	unknown	F	28	Unk	B.1.2	20G	B.1.2
P1000-2873_INER	P1000_411			EPI_ISL_1302186	hCoV-19/Mexico/CMX-INER-IBT-174/2020	2020-11-04	Mexico City	Pharyngeal swab	F	u	Hosp	B.1	20A	B.1
RETRO-2872_CIENI	CIENI_324			EPI_ISL_4496603	hCoV-19/Mexico/CMX-INER-IBT-0649/2020	2020-11-04	Mexico City	unknown	M	25	Unk	B.1.1.222	20B	B.1.1.222
RETRO-2879_CIENI	CIENI_224			EPI_ISL_4888460	hCoV-19/Mexico/CMX-INER-IBT-0787/2020	2020-11-04	Mexico City	unknown	F	52	Amb	B.1.1.222	20B	B.1.1.222
RETRO-2904_CIENI	CIENI_240			EPI_ISL_4888473	hCoV-19/Mexico/CMX-INER-IBT-0800/2020	2020-11-04	Mexico City	unknown	F	27	Unk	B.1.1	20B	B.1.1
RETRO-2913_CIENI	CIENI_247			EPI_ISL_4888480	hCoV-19/Mexico/CMX-INER-IBT-0807/2020	2020-11-04	Mexico City	unknown	M	48	Unk	B.1.1.222	20B	B.1.1.222
RETRO-2899_CIENI	CIENI_235			EPI_ISL_4888468	hCoV-19/Mexico/CMX-INER-IBT-0795/2020	2020-11-06	Mexico City	unknown	M	18	Unk	B.1.1.222	20B	B.1.1.222
RETRO-2867_CIENI	CIENI_322			EPI_ISL_4496600	hCoV-19/Mexico/CMX-INER-IBT-0646/2020	2020-11-07	Mexico City	unknown	F	52	Amb	B.1.1.222	20B	B.1.1.222
RETRO-2865_CIENI	CIENI_320			EPI_ISL_4496598	hCoV-19/Mexico/CMX-INER-IBT-0644/2020	2020-11-09	Mexico City	unknown	M	46	Unk	B.1.1.222	20B	B.1.1.222
RETRO-2880_CIENI	CIENI_225			EPI_ISL_4888461	hCoV-19/Mexico/CMX-INER-IBT-0788/2020	2020-11-09	Mexico City	unknown	M	24	Amb	B.1.243	20A	B.1.243
RETRO-2903_CIENI	CIENI_239			EPI_ISL_4888472	hCoV-19/Mexico/CMX-INER-IBT-0799/2020	2020-11-09	Mexico City	unknown	M	45	Unk	B.1.243	20A	B.1.243
RETRO-2909_CIENI	CIENI_244			EPI_ISL_4888477	hCoV-19/Mexico/CMX-INER-IBT-0804/2020	2020-11-09	Mexico City	unknown	F	54	Dec	B.1.1.222	20B	B.1.1.222
RETRO-2910_CIENI	CIENI_245			EPI_ISL_4888478	hCoV-19/Mexico/CMX-INER-IBT-0805/2020	2020-11-09	Mexico City	unknown	F	23	Unk	B.1.1.222	20B	B.1.1.222
P1000-2870_INER	P1000_410			EPI_ISL_1302336	hCoV-19/Mexico/CMX-INER-IBT-173/2020	2020-11-10	Mexico City	Nasopharyngeal and oropharyngeal swab	M	u	Hosp	B.1.1.222	20B	B.1.1.222
RETRO-2866_CIENI	CIENI_321			EPI_ISL_4496599	hCoV-19/Mexico/CMX-INER-IBT-0645/2020	2020-11-10	Mexico City	unknown	M	23	Unk	B.1.1.222	20B	B.1.1.222
RETRO-2877_CIENI	CIENI_327			EPI_ISL_4496606	hCoV-19/Mexico/CMX-INER-IBT-0652/2020	2020-11-10	Mexico City	unknown	F	65	Unk	B.1.1.222	20B	B.1.1.222
RETRO-2881_CIENI	CIENI_226			EPI_ISL_4888462	hCoV-19/Mexico/CMX-INER-IBT-0789/2020	2020-11-10	Mexico City	unknown	F	66	Dec	B.1	20A	B.1
RETRO-2883_CIENI	CIENI_227			EPI_ISL_4888463	hCoV-19/Mexico/CMX-INER-IBT-0790/2020	2020-11-10	Mexico City	unknown	M	35	Amb	B.1.241	20A	B.1.241
RETRO-2885_CIENI	CIENI_228			EPI_ISL_4888464	hCoV-19/Mexico/CMX-INER-IBT-0791/2020	2020-11-10	Mexico City	unknown	M	29	Amb	B.1.1.519	20B	B.1.1.519
RETRO-2888_CIENI	CIENI_230			EPI_ISL_4888466	hCoV-19/Mexico/CMX-INER-IBT-0793/2020	2020-11-10	Mexico City	unknown	M	59	Unk	B.1.1.222	20B	B.1.1.222
RETRO-2889_CIENI	CIENI_231			EPI_ISL_4888467	hCoV-19/Mexico/CMX-INER-IBT-0794/2020	2020-11-10	Mexico City	unknown	F	80	Dec	B.1	20A	B.1
RETRO-2901_CIENI	CIENI_237			EPI_ISL_4888470	hCoV-19/Mexico/CMX-INER-IBT-0797/2020	2020-11-10	Mexico City	unknown	M	57	Unk	B.1	20A	B.1
RETRO-2902_CIENI	CIENI_238			EPI_ISL_4888471	hCoV-19/Mexico/CMX-INER-IBT-0798/2020	2020-11-10	Mexico City	unknown	F	34	Unk	B.1.1.222	20B	B.1.1.222
RETRO-2892_CIENI	CIENI_233			EPI_ISL_3758055	hCoV-19/Mexico/CMX-INER-IBT-0505/2020	2020-11-11	Mexico City	unknown	F	27	Unk	B.1	20A	B.1
RETRO-2898_CIENI	CIENI_331			EPI_ISL_4496612	hCoV-19/Mexico/CMX-INER-IBT-0658/2020	2020-11-11	Mexico City	unknown	F	30	Unk	B.1.1	20B	B.1.1
RETRO-2900_CIENI	CIENI_236			EPI_ISL_4888469	hCoV-19/Mexico/CMX-INER-IBT-0796/2020	2020-11-11	Mexico City	unknown	M	20	Unk	B.1.1.222	20B	B.1.1.222
RETRO-2905_CIENI	CIENI_241			EPI_ISL_4888474	hCoV-19/Mexico/CMX-INER-IBT-0801/2020	2020-11-11	Mexico City	unknown	F	61	Unk	B.1.1	20B	B.1.1
RETRO-2911_CIENI	CIENI_246			EPI_ISL_4888479	hCoV-19/Mexico/CMX-INER-IBT-0806/2020	2020-11-11	Mexico City	unknown	F	78	Amb	B.1.1.432	20B	B.1.1.432
P1000-2876_INER	P1000_412			EPI_ISL_1302339	hCoV-19/Mexico/CMX-INER-IBT-175/2020	2020-11-12	Mexico City	Nasopharyngeal and oropharyngeal swab	M	u	Hosp	B.1.243	20A	B.1.243
RETRO-2893_CIENI	CIENI_234			EPI_ISL_3758056	hCoV-19/Mexico/CMX-INER-IBT-0506/2020	2020-11-12	Mexico City	unknown	F	26	Amb	B.1.1.222	20B	B.1.1.222
RETRO-2871_CIENI	CIENI_323			EPI_ISL_4496602	hCoV-19/Mexico/CMX-INER-IBT-0648/2020	2020-11-12	Mexico City	unknown	M	25	Unk	B.1	20C	B.1
RETRO-2874_CIENI	CIENI_325			EPI_ISL_4496604	hCoV-19/Mexico/CMX-INER-IBT-0650/2020	2020-11-12	Mexico City	unknown	M	31	Unk	B.1.1.222	20B	B.1.1.222
RETRO-2875_CIENI	CIENI_326			EPI_ISL_4496605	hCoV-19/Mexico/CMX-INER-IBT-0651/2020	2020-11-12	Mexico City	unknown	M	42	Dec	B.1.1	20B	B.1.1
RETRO-2896_CIENI	CIENI_329			EPI_ISL_4496610	hCoV-19/Mexico/CMX-INER-IBT-0656/2020	2020-11-12	Mexico City	unknown	M	52	Amb	B.1.1.222	20B	B.1.1.222
RETRO-2897_CIENI	CIENI_330			EPI_ISL_4496611	hCoV-19/Mexico/CMX-INER-IBT-0657/2020	2020-11-12	Mexico City	unknown	M	30	Amb	B.1.1.222	20B	B.1.1.222
RETRO-53_INER	CIENI_728			EPI_ISL_4496625	hCoV-19/Mexico/CMX-INER-IBT-0671/2020	2020-11-13	Mexico City	unknown	F	43	Unk	B.1	20A	B.1
P1000-13_INER	P1000_310			EPI_ISL_1302385	hCoV-19/Mexico/CMX-INER-IBT-66/2020	2020-11-14	Mexico City	Nasopharyngeal and oropharyngeal swab	M	u	Hosp	B.1.609	20A	B.1.609
RETRO-13_INER	CIENI_702			EPI_ISL_4496613	hCoV-19/Mexico/CMX-INER-IBT-0659/2020	2020-11-14	Mexico City	unknown	M	28	Amb	B.1.609	20A	B.1.609
P1000-16_INER	P1000_313			EPI_ISL_1302263	hCoV-19/Mexico/CMX-INER-IBT-67/2020	2020-11-15	Mexico City	Nasopharyngeal and oropharyngeal swab	M	u	Hosp	B.1	20C	B.1
RETRO-40_INER	CIENI_724			EPI_ISL_4496621	hCoV-19/Mexico/CMX-INER-IBT-0667/2020	2020-11-15	Mexico City	unknown	M	25	Unk	B.1.1.519	20B	B.1.1.519
RETRO-17_INER	CIENI_716			EPI_ISL_4496614	hCoV-19/Mexico/CMX-INER-IBT-0660/2020	2020-11-16	Mexico City	unknown	M	56	Unk	B.1.1	20B	B.1.1
RETRO-68_INER	CIENI_735			EPI_ISL_4496632	hCoV-19/Mexico/CMX-INER-IBT-0678/2020	2020-11-16	Mexico City	unknown	F	27	Amb	B.1.1.222	20B	B.1.1.222
P1000-1049_INER	P1000_159			EPI_ISL_1302269	hCoV-19/Mexico/CMX-INER-IBT-65/2020	2020-11-17	Mexico City	Nasopharyngeal and oropharyngeal swab	M	u	Hosp	B.1.1.222	20B	B.1.1.222
RETRO-36_INER	CIENI_723			EPI_ISL_4496620	hCoV-19/Mexico/CMX-INER-IBT-0666/2020	2020-11-17	Mexico City	unknown	F	50	Dec	B.1.1.222	20B	B.1.1.222
P1000-19_INER	P1000_315			EPI_ISL_1302365	hCoV-19/Mexico/CMX-INER-IBT-69/2020	2020-11-18	Mexico City	Nasopharyngeal and oropharyngeal swab	F	u	Hosp	B.1.1.222	20B	B.1.1.222
P1000-20_INER	P1000_316			EPI_ISL_1302369	hCoV-19/Mexico/CMX-INER-IBT-70/2020	2020-11-18	Mexico City	Nasopharyngeal and oropharyngeal swab	F	u	Hosp	B.1.1.222	20B	B.1.1.222
RETRO-19_INER	CIENI_718			EPI_ISL_4496615	hCoV-19/Mexico/CMX-INER-IBT-0661/2020	2020-11-18	Mexico City	unknown	F	34	Amb	B.1.1.222	20B	B.1.1.222
RETRO-43_INER	CIENI_725			EPI_ISL_4496622	hCoV-19/Mexico/CMX-INER-IBT-0668/2020	2020-11-19	Mexico City	unknown	F	54	Unk	B.1	20C	B.1
RETRO-49_INER	CIENI_727			EPI_ISL_4496624	hCoV-19/Mexico/CMX-INER-IBT-0670/2020	2020-11-19	Mexico City	unknown	F	30	Amb	B.1.1.432	20B	B.1.1.432
RETRO-60_INER	CIENI_732			EPI_ISL_4496629	hCoV-19/Mexico/CMX-INER-IBT-0675/2020	2020-11-19	Mexico City	unknown	M	76	Dec	B.1.1.222	20B	B.1.1.222
P1000-23_INER	P1000_319			EPI_ISL_1302253	hCoV-19/Mexico/CMX-INER-IBT-72/2020	2020-11-20	Mexico City	Nasopharyngeal and oropharyngeal swab	F	u	Hosp	B.1.1.432	20B	B.1.1.432
P1000-22_INER	P1000_318			EPI_ISL_1302301	hCoV-19/Mexico/CMX-INER-IBT-71/2020	2020-11-21	Mexico City	Nasopharyngeal and oropharyngeal swab	M	u	Hosp	B.1.1.519	20B	B.1.1.519
P1000-25_INER	P1000_320			EPI_ISL_1302307	hCoV-19/Mexico/CMX-INER-IBT-74/2020	2020-11-23	Mexico City	Nasopharyngeal and oropharyngeal swab	M	u	Hosp	B.1.1.519	20B	B.1.1.519
P1000-26_INER	P1000_321			EPI_ISL_1302325	hCoV-19/Mexico/CMX-INER-IBT-75/2020	2020-11-23	Mexico City	Nasopharyngeal and oropharyngeal swab	F	u	Hosp	B.1.1.222	20B	B.1.1.222
RETRO-25_INER	CIENI_719			EPI_ISL_4496616	hCoV-19/Mexico/CMX-INER-IBT-0662/2020	2020-11-23	Mexico City	unknown	M	60	Dec	B.1.1.519	20B	B.1.1.519
RETRO-26_INER	CIENI_720			EPI_ISL_4496617	hCoV-19/Mexico/CMX-INER-IBT-0663/2020	2020-11-23	Mexico City	unknown	F	11	Unk	B.1.1.222	20B	B.1.1.222
RETRO-58_INER	CIENI_731			EPI_ISL_4496628	hCoV-19/Mexico/CMX-INER-IBT-0674/2020	2020-11-23	Mexico City	unknown	M	46	Unk	B.1.1.222	20B	B.1.1.222
RETRO-62_INER	CIENI_733			EPI_ISL_4496630	hCoV-19/Mexico/CMX-INER-IBT-0676/2020	2020-11-23	Mexico City	unknown	F	29	Unk	B.1.1.222	20B	B.1.1.222
P1000-29_INER	P1000_324			EPI_ISL_1302299	hCoV-19/Mexico/CMX-INER-IBT-77/2020	2020-11-24	Mexico City	Nasopharyngeal and oropharyngeal swab	F	u	Hosp	B.1.1.222	20B	B.1.1.222
P1000-28_INER	P1000_323			EPI_ISL_1302357	hCoV-19/Mexico/CMX-INER-IBT-76/2020	2020-11-24	Mexico City	Nasopharyngeal and oropharyngeal swab	M	u	Hosp	B.1.1.222	20B	B.1.1.222
P1000-78_INER	P1000_327			EPI_ISL_1302366	hCoV-19/Mexico/CMX-INER-IBT-81/2020	2020-11-24	Mexico City	Nasopharyngeal and oropharyngeal swab	M	u	Hosp	B.1.1.222	20B	B.1.1.222
RETRO-28_INER	CIENI_721			EPI_ISL_4496618	hCoV-19/Mexico/CMX-INER-IBT-0664/2020	2020-11-24	Mexico City	unknown	M	65	Unk	B.1.1.222	20B	B.1.1.222
RETRO-66_INER	CIENI_734			EPI_ISL_4496631	hCoV-19/Mexico/CMX-INER-IBT-0677/2020	2020-11-24	Mexico City	unknown	F	28	Unk	B.1.396	20A	B.1.396
RETRO-30_INER	CIENI_722			EPI_ISL_4496619	hCoV-19/Mexico/CMX-INER-IBT-0665/2020	2020-11-26	Mexico City	unknown	F	77	Released	B.1.1.222	20B	B.1.1.222
RETRO-45_INER	CIENI_726			EPI_ISL_4496623	hCoV-19/Mexico/CMX-INER-IBT-0669/2020	2020-11-26	Mexico City	unknown	M	40	Released	B.1.1.519	20B	B.1.1.519
RETRO-54_INER	CIENI_729			EPI_ISL_4496626	hCoV-19/Mexico/CMX-INER-IBT-0672/2020	2020-11-26	Mexico City	unknown	M	29	Unk	B.1.551	20A	B.1.551
RETRO-56_INER	CIENI_730			EPI_ISL_4496627	hCoV-19/Mexico/CMX-INER-IBT-0673/2020	2020-11-26	Mexico City	unknown	M	46	Amb	B.1.1.222	20B	B.1.1.222
P1000-77_INER	P1000_326			EPI_ISL_1302346	hCoV-19/Mexico/CMX-INER-IBT-80/2020	2020-11-27	Mexico City	Nasopharyngeal and oropharyngeal swab	F	u	Hosp	B.1.1.222	20B	B.1.1.222
P1000-31_INER	P1000_325			EPI_ISL_1302159	hCoV-19/Mexico/CMX-INER-IBT-79/2020	2020-11-28	Mexico City	Nasopharyngeal and oropharyngeal swab	F	u	Hosp	B.1.1.519	20B	B.1.1.519
RETRO-115_INER	CIENI_690			EPI_ISL_4496653	hCoV-19/Mexico/CMX-INER-IBT-0699/2020	2020-12-01	Mexico City	unknown	M	64	Released	B.1.1.519	20B	B.1.1.519
RETRO-122_INER	CIENI_696			EPI_ISL_4496659	hCoV-19/Mexico/CMX-INER-IBT-0705/2020	2020-12-01	Mexico City	unknown	M	24	Unk	B.1.609	20A	B.1.609
RETRO-133_INER	CIENI_703			EPI_ISL_4496665	hCoV-19/Mexico/CMX-INER-IBT-0711/2020	2020-12-01	Mexico City	unknown	F	65	Unk	B.1	20A	B.1
RETRO-0141_INER	CIENI_664			EPI_ISL_5194956	hCoV-19/Mexico/CMX-INER-IBT-0936/2020	2020-12-01	Mexico City	unknown	M	29	Unk	B.1.1.519	20B	B.1.1.519
RETRO-113_INER	CIENI_688			EPI_ISL_4496651	hCoV-19/Mexico/CMX-INER-IBT-0697/2020	2020-12-02	Mexico City	unknown	F	24	Unk	B.1.1.519	20B	B.1.1.519
RETRO-125_INER	CIENI_698			EPI_ISL_4496661	hCoV-19/Mexico/CMX-INER-IBT-0707/2020	2020-12-02	Mexico City	unknown	M	31	Amb	B.1.1.222	20B	B.1.1.222
P1000-120_INER	P1000_348			EPI_ISL_1302191	hCoV-19/Mexico/CMX-INER-IBT-107/2020	2020-12-03	Mexico City	Nasopharyngeal and oropharyngeal swab	F	u	Hosp	B.1.243	20A	B.1.243
P1000-119_INER	P1000_347			EPI_ISL_1302377	hCoV-19/Mexico/CMX-INER-IBT-106/2020	2020-12-03	Mexico City	Nasopharyngeal and oropharyngeal swab	F	u	Hosp	B.1.239	20A	B.1.239
P1000-109_INER	P1000_343			EPI_ISL_1302389	hCoV-19/Mexico/CMX-INER-IBT-102/2020	2020-12-03	Mexico City	Nasopharyngeal and oropharyngeal swab	M	u	Hosp	B.1.1.519	20B	B.1.1.519
RETRO-107_INER	CIENI_684			EPI_ISL_4496647	hCoV-19/Mexico/CMX-INER-IBT-0693/2020	2020-12-03	Mexico City	unknown	M	45	Amb	B.1.1.222	20B	B.1.1.222
RETRO-111_INER	CIENI_686			EPI_ISL_4496649	hCoV-19/Mexico/CMX-INER-IBT-0695/2020	2020-12-03	Mexico City	unknown	M	49	Unk	B.1.1.222	20B	B.1.1.222
RETRO-117_INER	CIENI_691			EPI_ISL_4496654	hCoV-19/Mexico/CMX-INER-IBT-0700/2020	2020-12-03	Mexico City	unknown	F	31	Unk	B.1.1.432	20B	B.1.1.432
RETRO-118_INER	CIENI_692			EPI_ISL_4496655	hCoV-19/Mexico/CMX-INER-IBT-0701/2020	2020-12-03	Mexico City	unknown	M	29	Amb	B.1.1.222	20B	B.1.1.222
RETRO-135_INER	CIENI_704			EPI_ISL_4496666	hCoV-19/Mexico/CMX-INER-IBT-0712/2020	2020-12-03	Mexico City	unknown	F	67	Dec	B.1.1.519	20B	B.1.1.519
RETRO-0145_INER	CIENI_666			EPI_ISL_5194958	hCoV-19/Mexico/CMX-INER-IBT-0938/2020	2020-12-03	Mexico City	unknown	F	60	Unk	B.1.1.519	20B	B.1.1.519
P1000-99_INER	P1000_339			EPI_ISL_1302234	hCoV-19/Mexico/CMX-INER-IBT-96/2020	2020-12-04	Mexico City	Nasopharyngeal and oropharyngeal swab	F	u	Hosp	B.1.243	20A	B.1.243
P1000-114_INER	P1000_346			EPI_ISL_1302345	hCoV-19/Mexico/CMX-INER-IBT-105/2020	2020-12-04	Mexico City	Nasopharyngeal and oropharyngeal swab	M	u	Hosp	B.1.1.222	20B	B.1.1.222
P1000-106_INER	P1000_341			EPI_ISL_1302391	hCoV-19/Mexico/CMX-INER-IBT-100/2020	2020-12-04	Mexico City	Nasopharyngeal and oropharyngeal swab	M	u	Hosp	B.1.1.519	20B	B.1.1.519
RETRO-97_INER	CIENI_744			EPI_ISL_4496641	hCoV-19/Mexico/CMX-INER-IBT-0687/2020	2020-12-04	Mexico City	unknown	M	72	Dec	B.1	20A	B.1
RETRO-103_INER	CIENI_682			EPI_ISL_4496645	hCoV-19/Mexico/CMX-INER-IBT-0691/2020	2020-12-04	Mexico City	unknown	M	25	Unk	B.1	20A	B.1
RETRO-112_INER	CIENI_687			EPI_ISL_4496650	hCoV-19/Mexico/CMX-INER-IBT-0696/2020	2020-12-04	Mexico City	unknown	M	24	Unk	B.1.1.222	20B	B.1.1.222
RETRO-124_INER	CIENI_697			EPI_ISL_4496660	hCoV-19/Mexico/CMX-INER-IBT-0706/2020	2020-12-04	Mexico City	unknown	M	40	Unk	B.1.1.519	20B	B.1.1.519
RETRO-127_INER	CIENI_700			EPI_ISL_4496663	hCoV-19/Mexico/CMX-INER-IBT-0709/2020	2020-12-04	Mexico City	unknown	F	74	Released	B.1.1.222	20B	B.1.1.222
RETRO-142_INER	CIENI_705			EPI_ISL_4496667	hCoV-19/Mexico/CMX-INER-IBT-0713/2020	2020-12-04	Mexico City	unknown	M	34	Unk	B.1.1.322	20B	B.1.1.322
RETRO-0093_INER	CIENI_660			EPI_ISL_5194952	hCoV-19/Mexico/CMX-INER-IBT-0932/2020	2020-12-04	Mexico City	unknown	F	57	Unk	B.1.400	20A	B.1.400
RETRO-126_INER	CIENI_699			EPI_ISL_4496662	hCoV-19/Mexico/CMX-INER-IBT-0708/2020	2020-12-05	Mexico City	unknown	F	54	Released	B.1.1.519	20B	B.1.1.519
P1000-84_INER	P1000_331			EPI_ISL_1302302	hCoV-19/Mexico/CMX-INER-IBT-86/2020	2020-12-06	Mexico City	Nasopharyngeal and oropharyngeal swab	F	u	Hosp	B.1.1.222	20B	B.1.1.222
RETRO-92_INER	CIENI_741			EPI_ISL_4496638	hCoV-19/Mexico/CMX-INER-IBT-0684/2020	2020-12-06	Mexico City	unknown	F	36	Amb	B.1.1.222	20B	B.1.1.222
RETRO-146_INER	CIENI_706			EPI_ISL_4496668	hCoV-19/Mexico/CMX-INER-IBT-0714/2020	2020-12-06	Mexico City	unknown	M	63	Unk	B.1.1.222	20B	B.1.1.222
P1000-88_INER	P1000_334			EPI_ISL_1302258	hCoV-19/Mexico/CMX-INER-IBT-89/2020	2020-12-08	Mexico City	Nasopharyngeal and oropharyngeal swab	F	u	Hosp	B.1.1.222	20B	B.1.1.222
P1000-80_INER	P1000_328			EPI_ISL_1302317	hCoV-19/Mexico/CMX-INER-IBT-83/2020	2020-12-08	Mexico City	Nasopharyngeal and oropharyngeal swab	F	u	Hosp	B.1.243	20A	B.1.243
P1000-83_INER	P1000_330			EPI_ISL_1302320	hCoV-19/Mexico/CMX-INER-IBT-85/2020	2020-12-08	Mexico City	Nasopharyngeal and oropharyngeal swab	M	u	Hosp	B.1	20C	B.1
P1000-91_INER	P1000_336			EPI_ISL_1302330	hCoV-19/Mexico/CMX-INER-IBT-92/2020	2020-12-08	Mexico City	Nasopharyngeal and oropharyngeal swab	M	u	Hosp	B.1.551	20A	B.1.551
P1000-108_INER	P1000_342			EPI_ISL_1302364	hCoV-19/Mexico/CMX-INER-IBT-101/2020	2020-12-08	Mexico City	Nasopharyngeal and oropharyngeal swab	M	u	Hosp	B.1.1.222	20B	B.1.1.222
P1000-110_INER	P1000_344			EPI_ISL_1302375	hCoV-19/Mexico/CMX-INER-IBT-103/2020	2020-12-08	Mexico City	Nasopharyngeal and oropharyngeal swab	F	u	Hosp	B.1.1.222	20B	B.1.1.222
P1000-101_INER	P1000_340			EPI_ISL_1302383	hCoV-19/Mexico/CMX-INER-IBT-98/2020	2020-12-08	Mexico City	Nasopharyngeal and oropharyngeal swab	M	u	Hosp	B.1.1.519	20B	B.1.1.519
P1000-121_INER	P1000_349			EPI_ISL_1302384	hCoV-19/Mexico/CMX-INER-IBT-108/2020	2020-12-08	Mexico City	Nasopharyngeal and oropharyngeal swab	F	u	Hosp	B.1.1.222	20B	B.1.1.222
P1000-112_INER	P1000_345			EPI_ISL_1302399	hCoV-19/Mexico/CMX-INER-IBT-104/2020	2020-12-08	Mexico City	Nasopharyngeal and oropharyngeal swab	F	u	Hosp	B.1.1.222	20B	B.1.1.222
RETRO-89_INER	CIENI_740			EPI_ISL_4496637	hCoV-19/Mexico/CMX-INER-IBT-0683/2020	2020-12-08	Mexico City	unknown	F	25	Amb	B.1.1	20B	B.1.1
RETRO-95_INER	CIENI_742			EPI_ISL_4496639	hCoV-19/Mexico/CMX-INER-IBT-0685/2020	2020-12-08	Mexico City	unknown	M	61	Dec	B.1.1.222	20B	B.1.1.222
RETRO-96_INER	CIENI_743			EPI_ISL_4496640	hCoV-19/Mexico/CMX-INER-IBT-0686/2020	2020-12-08	Mexico City	unknown	M	43	Unk	B.1.243	20A	B.1.243
RETRO-99_INER	CIENI_746			EPI_ISL_4496643	hCoV-19/Mexico/CMX-INER-IBT-0689/2020	2020-12-08	Mexico City	unknown	F	47	Amb	B.1.243	20A	B.1.243
RETRO-101_INER	CIENI_681			EPI_ISL_4496644	hCoV-19/Mexico/CMX-INER-IBT-0690/2020	2020-12-08	Mexico City	unknown	M	29	Amb	B.1.400	20A	B.1.400
RETRO-106_INER	CIENI_683			EPI_ISL_4496646	hCoV-19/Mexico/CMX-INER-IBT-0692/2020	2020-12-08	Mexico City	unknown	M	27	Unk	B.1.1.222	20B	B.1.1.222
RETRO-108_INER	CIENI_685			EPI_ISL_4496648	hCoV-19/Mexico/CMX-INER-IBT-0694/2020	2020-12-08	Mexico City	unknown	M	32	Unk	B.1.1.222	20B	B.1.1.222
RETRO-114_INER	CIENI_689			EPI_ISL_4496652	hCoV-19/Mexico/CMX-INER-IBT-0698/2020	2020-12-08	Mexico City	unknown	M	63	Released	B.1.1.222	20B	B.1.1.222
RETRO-119_INER	CIENI_693			EPI_ISL_4496656	hCoV-19/Mexico/CMX-INER-IBT-0702/2020	2020-12-08	Mexico City	unknown	F	34	Amb	B.1.1.222	20B	B.1.1.222
RETRO-0081_INER	CIENI_658			EPI_ISL_5194950	hCoV-19/Mexico/CMX-INER-IBT-0930/2020	2020-12-08	Mexico City	unknown	F	25	Unk	B.1.243	20A	B.1.243
P1000-85_INER	P1000_332			EPI_ISL_1302308	hCoV-19/Mexico/CMX-INER-IBT-87/2020	2020-12-09	Mexico City	Nasopharyngeal and oropharyngeal swab	M	u	Hosp	B.1.551	20A	B.1.551
P1000-81_INER	P1000_329			EPI_ISL_1302395	hCoV-19/Mexico/CMX-INER-IBT-84/2020	2020-12-09	Mexico City	Nasopharyngeal and oropharyngeal swab	F	u	Hosp	B.1.1	20B	B.1.1
RETRO-77_INER	CIENI_736			EPI_ISL_4496633	hCoV-19/Mexico/CMX-INER-IBT-0679/2020	2020-12-09	Mexico City	unknown	F	51	Unk	B.1.1.222	20B	B.1.1.222
RETRO-83_INER	CIENI_737			EPI_ISL_4496634	hCoV-19/Mexico/CMX-INER-IBT-0680/2020	2020-12-09	Mexico City	unknown	M	60	Released	B.1.243	20A	B.1.243
RETRO-121_INER	CIENI_695			EPI_ISL_4496658	hCoV-19/Mexico/CMX-INER-IBT-0704/2020	2020-12-09	Mexico City	unknown	F	64	Amb	B.1.239	20A	B.1.239
RETRO-0100_INER	CIENI_661			EPI_ISL_5194953	hCoV-19/Mexico/CMX-INER-IBT-0933/2020	2020-12-09	Mexico City	unknown	F	54	Amb	B.1.1.222	20B	B.1.1.222
RETRO-0175_INER	CIENI_671			EPI_ISL_5194965	hCoV-19/Mexico/CMX-INER-IBT-0943/2020	2020-12-09	Mexico City	unknown	M	35	Unk	B.1.1.222	20B	B.1.1.222
RETRO-0138_INER	CIENI_663			EPI_ISL_5194955	hCoV-19/Mexico/CMX-INER-IBT-0935/2020	2020-12-10	Mexico City	unknown	F	43	Amb	B.1.1.519	20B	B.1.1.519
RETRO-0144_INER	CIENI_665			EPI_ISL_5194957	hCoV-19/Mexico/CMX-INER-IBT-0937/2020	2020-12-10	Mexico City	unknown	M	53	Amb	B.1.1.519	20B	B.1.1.519
RETRO-0172_INER	CIENI_670			EPI_ISL_5194962	hCoV-19/Mexico/CMX-INER-IBT-0942/2020	2020-12-10	Mexico City	unknown	M	61	Released	B.1.1.222	20B	B.1.1.222
RETRO-0134_INER	CIENI_662			EPI_ISL_5194954	hCoV-19/Mexico/CMX-INER-IBT-0934/2020	2020-12-12	Mexico City	unknown	F	45	Unk	B.1.243	20A	B.1.243
RETRO-0154_INER	CIENI_667			EPI_ISL_5194959	hCoV-19/Mexico/CMX-INER-IBT-0939/2020	2020-12-12	Mexico City	unknown	M	40	Unk	B.1.1.222	20B	B.1.1.222
RETRO-0160_INER	CIENI_668			EPI_ISL_5194960	hCoV-19/Mexico/CMX-INER-IBT-0940/2020	2020-12-12	Mexico City	unknown	F	39	Amb	B.1	20A	B.1
RETRO-0170_INER	CIENI_669			EPI_ISL_5194961	hCoV-19/Mexico/CMX-INER-IBT-0941/2020	2020-12-12	Mexico City	unknown	M	73	Dec	B.1.1.519	20B	B.1.1.519
P1000-86_INER	P1000_333			EPI_ISL_1302350	hCoV-19/Mexico/CMX-INER-IBT-88/2020	2020-12-14	Mexico City	Nasopharyngeal and oropharyngeal swab	M	u	Hosp	B.1.1.222	20B	B.1.1.222
RETRO-84_INER	CIENI_738			EPI_ISL_4496635	hCoV-19/Mexico/CMX-INER-IBT-0681/2020	2020-12-14	Mexico City	unknown	F	60	Unk	B.1.551	20A	B.1.551
RETRO-98_INER	CIENI_745			EPI_ISL_4496642	hCoV-19/Mexico/CMX-INER-IBT-0688/2020	2020-12-14	Mexico City	unknown	F	57	Unk	B.1.1.519	20B	B.1.1.519
RETRO-120_INER	CIENI_694			EPI_ISL_4496657	hCoV-19/Mexico/CMX-INER-IBT-0703/2020	2020-12-14	Mexico City	unknown	F	59	Unk	B.1.551	20A	B.1.551
RETRO-0090_INER	CIENI_659			EPI_ISL_5194951	hCoV-19/Mexico/CMX-INER-IBT-0931/2020	2020-12-14	Mexico City	unknown	F	26	Amb	B.1.1.519	20B	B.1.1.519
P1000-308045_InDRE	P1000_496			EPI_ISL_1302211	hCoV-19/Mexico/PUE-InDRE-IBT-156/2020	2020-12-15	Puebla	Pharyngeal swab	F	36	Amb	B.1.1.519	20B	B.1.1.519
P1000-308374_InDRE	P1000_539			EPI_ISL_1302183	hCoV-19/Mexico/AGU-InDRE-IBT-201/2020	2020-12-17	Aguascalientes	Pharyngeal swab	M	19	Amb	B.1	20G	B.1
P1000-308048_InDRE	P1000_497			EPI_ISL_1302174	hCoV-19/Mexico/PUE-InDRE-IBT-157/2020	2020-12-18	Puebla	unknown	M	38	Amb	B.1.1.519	20B	B.1.1.519
P1000-308436_InDRE	P1000_546			EPI_ISL_1302176	hCoV-19/Mexico/PUE-InDRE-IBT-208/2020	2020-12-18	Puebla	Pharyngeal swab	M	54	Amb	B.1.243	20A	B.1.243
P1000-308392_InDRE	P1000_543			EPI_ISL_1302218	hCoV-19/Mexico/PUE-InDRE-IBT-205/2020	2020-12-18	Puebla	Pharyngeal swab	M	21	Amb	B.1.1.519	20B	B.1.1.519
P1000-308049_InDRE	P1000_498			EPI_ISL_1302380	hCoV-19/Mexico/PUE-InDRE-IBT-158/2020	2020-12-18	Puebla	Pharyngeal swab	F	49	Amb	B.1.1.519	20B	B.1.1.519
P1000-89_INER	P1000_335			EPI_ISL_1302386	hCoV-19/Mexico/CMX-INER-IBT-90/2020	2020-12-18	Mexico City	Nasopharyngeal and oropharyngeal swab	F	u	Hosp	B.1.243	20A	B.1.243
RETRO-87_INER	CIENI_739			EPI_ISL_4496636	hCoV-19/Mexico/CMX-INER-IBT-0682/2020	2020-12-18	Mexico City	unknown	M	38	Unk	B.1.1.222	20B	B.1.1.222
RETRO-158_INER	CIENI_709			EPI_ISL_4496671	hCoV-19/Mexico/CMX-INER-IBT-0717/2020	2020-12-18	Mexico City	unknown	F	82	Amb	B.1	20A	B.1
P1000-308055_InDRE	P1000_500			EPI_ISL_1302219	hCoV-19/Mexico/VER-InDRE-IBT-160/2020	2020-12-19	Veracruz	Pharyngeal swab	M	52	Amb	B.1.243	20A	B.1.243
P1000-308440_InDRE	P1000_547			EPI_ISL_1302254	hCoV-19/Mexico/PUE-InDRE-IBT-209/2020	2020-12-19	Puebla	Pharyngeal swab	F	31	Amb	B.1.397	20A	B.1.397
P1000-308057_InDRE	P1000_502			EPI_ISL_1302283	hCoV-19/Mexico/PUE-InDRE-IBT-162/2020	2020-12-20	Puebla	Pharyngeal swab	F	52	Amb	B.1.1.519	20B	B.1.1.519
P1000-308056_InDRE	P1000_501			EPI_ISL_1302342	hCoV-19/Mexico/PUE-InDRE-IBT-161/2020	2020-12-20	Puebla	Pharyngeal swab	F	42	Amb	B.1.1.222	20B	B.1.1.222
P1000-308451_InDRE	P1000_548			EPI_ISL_1302177	hCoV-19/Mexico/AGU-InDRE-IBT-210/2020	2020-12-21	Aguascalientes	Pharyngeal swab	F	26	Amb	B.1.1.519	20B	B.1.1.519
P1000-308069_InDRE	P1000_504			EPI_ISL_1302188	hCoV-19/Mexico/PUE-InDRE-IBT-164/2020	2020-12-21	Puebla	Pharyngeal swab	F	34	Amb	B.1.1.519	20B	B.1.1.519
P1000-308403_InDRE	P1000_544			EPI_ISL_1302200	hCoV-19/Mexico/AGU-InDRE-IBT-206/2020	2020-12-21	Aguascalientes	Pharyngeal swab	F	27	Amb	B.1.396	20A	B.1.396
P1000-308457_InDRE	P1000_549			EPI_ISL_1302201	hCoV-19/Mexico/AGU-InDRE-IBT-211/2020	2020-12-21	Aguascalientes	Pharyngeal swab	M	20	Amb	B.1	20G	B.1
P1000-308389_InDRE	P1000_542			EPI_ISL_1302217	hCoV-19/Mexico/PUE-InDRE-IBT-204/2020	2020-12-21	Puebla	Pharyngeal swab	F	30	Amb	B.1.1.519	20B	B.1.1.519
P1000-308171_InDRE	P1000_520			EPI_ISL_1302286	hCoV-19/Mexico/PUE-InDRE-IBT-182/2020	2020-12-21	Puebla	Pharyngeal swab	F	23	Amb	B.1.1.519	20B	B.1.1.519
P1000-308381_InDRE	P1000_541			EPI_ISL_1302289	hCoV-19/Mexico/PUE-InDRE-IBT-203/2020	2020-12-21	Puebla	Pharyngeal swab	M	36	Amb	B.1.397	20A	B.1.397
P1000-308157_InDRE	P1000_517			EPI_ISL_1302309	hCoV-19/Mexico/PUE-InDRE-IBT-179/2020	2020-12-21	Puebla	Pharyngeal swab	F	52	Amb	B.1.400	20A	B.1.400
P1000-308310_InDRE	P1000_534			EPI_ISL_1302310	hCoV-19/Mexico/CHP-InDRE-IBT-196/2020	2020-12-21	Oaxaca	Pharyngeal swab	F	32	Amb	B.1.1.519	20B	B.1.1.519
P1000-308165_InDRE	P1000_519			EPI_ISL_1302331	hCoV-19/Mexico/PUE-InDRE-IBT-181/2020	2020-12-21	Puebla	Pharyngeal swab	F	40	Amb	B.1.1.222	20B	B.1.1.222
P1000-308129_InDRE	P1000_510			EPI_ISL_1302343	hCoV-19/Mexico/PUE-InDRE-IBT-172/2020	2020-12-21	Puebla	Pharyngeal swab	M	28	Amb	B.1.1.222	20B	B.1.1.222
P1000-308185_InDRE	P1000_522			EPI_ISL_1302398	hCoV-19/Mexico/PUE-InDRE-IBT-184/2020	2020-12-21	Puebla	Pharyngeal swab	M	75	Dec	B.1.1.244	20B	B.1.1.244
RETRO-151_INER	CIENI_708			EPI_ISL_4496670	hCoV-19/Mexico/CMX-INER-IBT-0716/2020	2020-12-21	Mexico City	unknown	M	44	Amb	B.1.1.222	20B	B.1.1.222
RETRO-161_INER	CIENI_711			EPI_ISL_4496673	hCoV-19/Mexico/CMX-INER-IBT-0719/2020	2020-12-21	Mexico City	unknown	F	30	Unk	B.1.1.519	20B	B.1.1.519
RETRO-162_INER	CIENI_712			EPI_ISL_4496674	hCoV-19/Mexico/CMX-INER-IBT-0720/2020	2020-12-21	Mexico City	unknown	M	58	Amb	B.1.1.222	20B	B.1.1.222
RETRO-166_INER	CIENI_715			EPI_ISL_4496677	hCoV-19/Mexico/CMX-INER-IBT-0723/2020	2020-12-21	Mexico City	unknown	M	49	Unk	B.1.1.222	20B	B.1.1.222
RETRO-173_INER	CIENI_717			EPI_ISL_4496678	hCoV-19/Mexico/CMX-INER-IBT-0724/2020	2020-12-21	Mexico City	unknown	F	40	Amb	B.1.1.222	20B	B.1.1.222
P1000-308155_InDRE	P1000_516			EPI_ISL_1302154	hCoV-19/Mexico/PUE-InDRE-IBT-178/2020	2020-12-22	Puebla	Pharyngeal swab	M	45	Amb	B.1.1.519	20B	B.1.1.519
P1000-308001_InDRE	P1000_487			EPI_ISL_1302162	hCoV-19/Mexico/MOR-InDRE-IBT-147/2020	2020-12-22	Morelos	Pharyngeal swab	M	49	Amb	B.1.1.519	20B	B.1.1.519
P1000-308373_InDRE	P1000_538			EPI_ISL_1302181	hCoV-19/Mexico/PUE-InDRE-IBT-200/2020	2020-12-22	Puebla	Pharyngeal swab	M	27	Amb	B.1.1.519	20B	B.1.1.519
P1000-307497_InDRE	P1000_484			EPI_ISL_1302182	hCoV-19/Mexico/BCN-InDRE-IBT-144/2020	2020-12-22	Baja California	unknown	F	67	Amb	B.1	20A	B.1
P1000-308312_InDRE	P1000_535			EPI_ISL_1302197	hCoV-19/Mexico/CHP-InDRE-IBT-197/2020	2020-12-22	Oaxaca	Pharyngeal swab	F	41	Amb	B.1.1	20B	B.1.1
P1000-308028_InDRE	P1000_493			EPI_ISL_1302199	hCoV-19/Mexico/GRO-InDRE-IBT-153/2020	2020-12-22	Guerrero	Pharyngeal swab	M	33	Amb	B.1	20A	B.1
P1000-308029_InDRE	P1000_494			EPI_ISL_1302210	hCoV-19/Mexico/PUE-InDRE-IBT-154/2020	2020-12-22	Puebla	Pharyngeal swab	M	32	Amb	B.1.1.519	20B	B.1.1.519
P1000-308090_InDRE	P1000_505			EPI_ISL_1302212	hCoV-19/Mexico/PUE-InDRE-IBT-166/2020	2020-12-22	Puebla	Pharyngeal swab	M	39	Amb	B.1.1.519	20B	B.1.1.519
P1000-308174_InDRE	P1000_521			EPI_ISL_1302215	hCoV-19/Mexico/PUE-InDRE-IBT-183/2020	2020-12-22	Puebla	Pharyngeal swab	M	43	Amb	B.1.397	20A	B.1.397
P1000-308020_InDRE	P1000_490			EPI_ISL_1302241	hCoV-19/Mexico/PUE-InDRE-IBT-150/2020	2020-12-22	Puebla	Pharyngeal swab	M	55	Amb	B.1.1	20B	B.1.1
P1000-308040_InDRE	P1000_495			EPI_ISL_1302242	hCoV-19/Mexico/PUE-InDRE-IBT-155/2020	2020-12-22	Puebla	Pharyngeal swab	F	43	Amb	B.1.1.222	20B	B.1.1.222
P1000-308331_InDRE	P1000_536			EPI_ISL_1302259	hCoV-19/Mexico/MOR-InDRE-IBT-198/2020	2020-12-22	Morelos	Pharyngeal swab	M	36	Amb	B.1.1	20B	B.1.1
P1000-308116_InDRE	P1000_509			EPI_ISL_1302262	hCoV-19/Mexico/PUE-InDRE-IBT-171/2020	2020-12-22	Puebla	Pharyngeal swab	M	37	Amb	B.1.1.222	20B	B.1.1.222
P1000-307997_InDRE	P1000_485			EPI_ISL_1302265	hCoV-19/Mexico/MOR-InDRE-IBT-145/2020	2020-12-22	Morelos	Pharyngeal swab	F	35	Amb	B.1.1	20B	B.1.1
P1000-308481_InDRE	P1000_553			EPI_ISL_1302274	hCoV-19/Mexico/AGU-InDRE-IBT-215/2020	2020-12-22	Aguascalientes	Pharyngeal swab	F	51	Amb	B.1.1.517	20B	B.1.1.517
P1000-308021_InDRE	P1000_491			EPI_ISL_1302276	hCoV-19/Mexico/MOR-InDRE-IBT-151/2020	2020-12-22	Morelos	Pharyngeal swab	M	54	Amb	B.1.1	20B	B.1.1
P1000-308164_InDRE	P1000_518			EPI_ISL_1302279	hCoV-19/Mexico/PUE-InDRE-IBT-180/2020	2020-12-22	Puebla	Pharyngeal swab	M	50	Amb	B.1.1.222	20B	B.1.1.222
P1000-308053_InDRE	P1000_499			EPI_ISL_1302287	hCoV-19/Mexico/CHP-InDRE-IBT-159/2020	2020-12-22	Chiapas	Pharyngeal swab	F	56	Dec	B.1	20A	B.1
P1000-308335_InDRE	P1000_537			EPI_ISL_1302293	hCoV-19/Mexico/MOR-InDRE-IBT-199/2020	2020-12-22	Morelos	Pharyngeal swab	M	44	Amb	B.1.1.519	20B	B.1.1.519
P1000-308038_InDRE	P1000_555			EPI_ISL_1302296	hCoV-19/Mexico/PUE-InDRE-IBT-217/2020	2020-12-22	Puebla	Pharyngeal swab	F	23	Amb	B.1.1.519	20B	B.1.1.519
P1000-308024_InDRE	P1000_492			EPI_ISL_1302313	hCoV-19/Mexico/PUE-InDRE-IBT-152/2020	2020-12-22	Puebla	Pharyngeal swab	M	26	Amb	B.1.1.519	20B	B.1.1.519
P1000-308137_InDRE	P1000_513			EPI_ISL_1302323	hCoV-19/Mexico/PUE-InDRE-IBT-175/2020	2020-12-22	Puebla	Pharyngeal swab	F	47	Amb	B.1.1.519	20B	B.1.1.519
P1000-308111_InDRE	P1000_508			EPI_ISL_1302333	hCoV-19/Mexico/PUE-InDRE-IBT-170/2020	2020-12-22	Puebla	Pharyngeal swab	F	47	Amb	B.1.1.519	20B	B.1.1.519
P1000-308462_InDRE	P1000_550			EPI_ISL_1302337	hCoV-19/Mexico/AGU-InDRE-IBT-212/2020	2020-12-22	Aguascalientes	Pharyngeal swab	F	23	Amb	B.1.1.519	20B	B.1.1.519
P1000-308201_InDRE	P1000_523			EPI_ISL_1302358	hCoV-19/Mexico/MOR-InDRE-IBT-185/2020	2020-12-22	Morelos	Pharyngeal swab	M	33	Amb	B.1.2	20G	B.1.2
P1000-308014_InDRE	P1000_488			EPI_ISL_1302382	hCoV-19/Mexico/MOR-InDRE-IBT-148/2020	2020-12-22	Morelos	Pharyngeal swab	F	39	Amb	B.1.1.519	20B	B.1.1.519
P1000-308143_InDRE	P1000_514			EPI_ISL_1302388	hCoV-19/Mexico/PUE-InDRE-IBT-176/2020	2020-12-22	Puebla	Pharyngeal swab	M	73	Amb	B.1.1.222	20B	B.1.1.222
P1000-308215_InDRE	P1000_529			EPI_ISL_1302396	hCoV-19/Mexico/MOR-InDRE-IBT-191/2020	2020-12-22	Morelos	Pharyngeal swab	F	30	Amb	B.1.1.519	20B	B.1.1.519
P1000-308017_InDRE	P1000_489			EPI_ISL_1302397	hCoV-19/Mexico/PUE-InDRE-IBT-149/2020	2020-12-22	Puebla	Pharyngeal swab	F	31	Amb	B.1.1.519	20B	B.1.1.519
P1000-308474_InDRE	P1000_551			EPI_ISL_1302166	hCoV-19/Mexico/AGU-InDRE-IBT-213/2020	2020-12-23	Aguascalientes	Pharyngeal swab	F	56	Amb	B.1	20A	B.1
P1000-308257_InDRE	P1000_532			EPI_ISL_1302167	hCoV-19/Mexico/CHP-InDRE-IBT-194/2020	2020-12-23	Chiapas	Pharyngeal swab	F	27	Amb	B.1.1.519	20B	B.1.1.519
P1000-308256_InDRE	P1000_531			EPI_ISL_1302168	hCoV-19/Mexico/MOR-InDRE-IBT-193/2020	2020-12-23	Morelos	Pharyngeal swab	F	30	Amb	B.1.1	20B	B.1.1
P1000-308205_InDRE	P1000_525			EPI_ISL_1302175	hCoV-19/Mexico/MOR-InDRE-IBT-187/2020	2020-12-23	Morelos	Pharyngeal swab	M	26	Amb	B.1.1.519	20B	B.1.1.519
P1000-308479_InDRE	P1000_552			EPI_ISL_1302184	hCoV-19/Mexico/AGU-InDRE-IBT-214/2020	2020-12-23	Aguascalientes	Pharyngeal swab	F	46	Amb	B.1.396	20A	B.1.396
P1000-307999_InDRE	P1000_486			EPI_ISL_1302187	hCoV-19/Mexico/PUE-InDRE-IBT-146/2020	2020-12-23	Puebla	Pharyngeal swab	F	30	Amb	B.1.1.222	20B	B.1.1.222
P1000-308149_InDRE	P1000_515			EPI_ISL_1302189	hCoV-19/Mexico/PUE-InDRE-IBT-177/2020	2020-12-23	Puebla	Pharyngeal swab	F	40	Amb	B.1.503	20C	B.1.503
P1000-308492_InDRE	P1000_554			EPI_ISL_1302202	hCoV-19/Mexico/AGU-InDRE-IBT-216/2020	2020-12-23	Aguascalientes	Pharyngeal swab	M	24	Amb	B.1.1.519	20B	B.1.1.519
P1000-308213_InDRE	P1000_528			EPI_ISL_1302209	hCoV-19/Mexico/MOR-InDRE-IBT-190/2020	2020-12-23	Morelos	Pharyngeal swab	F	28	Amb	B.1.1.222	20B	B.1.1.222
P1000-308103_InDRE	P1000_507			EPI_ISL_1302213	hCoV-19/Mexico/PUE-InDRE-IBT-168/2020	2020-12-23	Puebla	Pharyngeal swab	M	41	Amb	B.1.1.519	20B	B.1.1.519
P1000-308133_InDRE	P1000_511			EPI_ISL_1302214	hCoV-19/Mexico/PUE-InDRE-IBT-173/2020	2020-12-23	Puebla	Pharyngeal swab	M	27	Amb	B.1.1.222	20B	B.1.1.222
P1000-308378_InDRE	P1000_540			EPI_ISL_1302216	hCoV-19/Mexico/PUE-InDRE-IBT-202/2020	2020-12-23	Puebla	Pharyngeal swab	M	47	Amb	B.1.1.222	20B	B.1.1.222
P1000-181_INER	P1000_354			EPI_ISL_1302266	hCoV-19/Mexico/CMX-INER-IBT-113/2020	2020-12-23	Mexico City	Nasopharyngeal and oropharyngeal swab	M	u	Hosp	B.1	20C	B.1
P1000-308225_InDRE	P1000_530			EPI_ISL_1302295	hCoV-19/Mexico/MOR-InDRE-IBT-192/2020	2020-12-23	Morelos	Pharyngeal swab	M	24	Amb	B.1.1.519	20B	B.1.1.519
P1000-308267_InDRE	P1000_533			EPI_ISL_1302300	hCoV-19/Mexico/CHP-InDRE-IBT-195/2020	2020-12-23	Chiapas	Pharyngeal swab	F	39	Amb	B.1.1.519	20B	B.1.1.519
P1000-308206_InDRE	P1000_526			EPI_ISL_1302314	hCoV-19/Mexico/MOR-InDRE-IBT-188/2020	2020-12-23	Morelos	Pharyngeal swab	M	24	Amb	B.1.1.222	20B	B.1.1.222
P1000-308101_InDRE	P1000_506			EPI_ISL_1302321	hCoV-19/Mexico/PUE-InDRE-IBT-167/2020	2020-12-23	Puebla	Pharyngeal swab	M	57	Dec	B.1.1.519	20B	B.1.1.519
P1000-308136_InDRE	P1000_512			EPI_ISL_1302322	hCoV-19/Mexico/PUE-InDRE-IBT-174/2020	2020-12-23	Puebla	Pharyngeal swab	M	38	Amb	B.1.1.519	20B	B.1.1.519
P1000-308211_InDRE	P1000_527			EPI_ISL_1302340	hCoV-19/Mexico/MOR-InDRE-IBT-189/2020	2020-12-23	Morelos	Pharyngeal swab	F	32	Amb	B.1.1.519	20B	B.1.1.519
P1000-308203_InDRE	P1000_524			EPI_ISL_1302363	hCoV-19/Mexico/MOR-InDRE-IBT-186/2020	2020-12-23	Morelos	Pharyngeal swab	M	37	Amb	B.1.1	20B	B.1.1
RETRO-164_INER	CIENI_713			EPI_ISL_4496675	hCoV-19/Mexico/CMX-INER-IBT-0721/2020	2020-12-23	Mexico City	unknown	F	45	Amb	B.1.1	20B	B.1.1
P1000-308435_InDRE	P1000_545			EPI_ISL_1302344	hCoV-19/Mexico/PUE-InDRE-IBT-207/2020	2020-12-24	Puebla	Pharyngeal swab	F	43	Amb	B.1.1.519	20B	B.1.1.519
RETRO-130_INER	CIENI_701			EPI_ISL_4496664	hCoV-19/Mexico/CMX-INER-IBT-0710/2020	2020-12-24	Mexico City	unknown	F	57	Amb	B.1.1	20B	B.1.1
P1000-180_INER	P1000_353			EPI_ISL_1302373	hCoV-19/Mexico/CMX-INER-IBT-112/2020	2020-12-25	Mexico City	Nasopharyngeal and oropharyngeal swab	M	u	Hosp	B.1.1.222	20B	B.1.1.222
P1000-308064_InDRE	P1000_503			EPI_ISL_1302335	hCoV-19/Mexico/PUE-InDRE-IBT-163/2020	2020-12-27	Puebla	Pharyngeal swab	M	60	Dec	B.1	20A	B.1
P1000-176_INER	P1000_350			EPI_ISL_1302179	hCoV-19/Mexico/CMX-INER-IBT-109/2020	2020-12-28	Mexico City	Nasopharyngeal and oropharyngeal swab	M	u	Hosp	B.1.1.519	20B	B.1.1.519
RETRO-148_INER	CIENI_707			EPI_ISL_4496669	hCoV-19/Mexico/CMX-INER-IBT-0715/2020	2020-12-28	Mexico City	unknown	M	44	Unk	B.1.1	20B	B.1.1
RETRO-159_INER	CIENI_710			EPI_ISL_4496672	hCoV-19/Mexico/CMX-INER-IBT-0718/2020	2020-12-28	Mexico City	unknown	F	28	Amb	B.1.1.519	20B	B.1.1.519
RETRO-165_INER	CIENI_714			EPI_ISL_4496676	hCoV-19/Mexico/CMX-INER-IBT-0722/2020	2020-12-28	Mexico City	unknown	M	44	Unk	B.1.1.519	20B	B.1.1.519
P1000-179_INER	P1000_352			EPI_ISL_1302163	hCoV-19/Mexico/CMX-INER-IBT-111/2020	2020-12-31	Mexico City	Nasopharyngeal and oropharyngeal swab	M	u	Hosp	B.1.1.222	20B	B.1.1.222
P1000-178_INER	P1000_351			EPI_ISL_1302334	hCoV-19/Mexico/CMX-INER-IBT-110/2020	2020-12-31	Mexico City	Nasopharyngeal and oropharyngeal swab	M	u	Hosp	B.1.1.519	20B	B.1.1.519
P1000-184_INER	P1000_356			EPI_ISL_1302356	hCoV-19/Mexico/CMX-INER-IBT-115/2020	2020-12-31	Mexico City	Nasopharyngeal and oropharyngeal swab	M	u	Hosp	B.1.1.519	20B	B.1.1.519
P1000-182_INER	P1000_355			EPI_ISL_1302400	hCoV-19/Mexico/CMX-INER-IBT-114/2020	2020-12-31	Mexico City	Nasopharyngeal and oropharyngeal swab	M	u	Hosp	B.1.1.519	20B	B.1.1.519
RETRO-0187_INER	CIENI_672			EPI_ISL_5194966	hCoV-19/Mexico/CMX-INER-IBT-0944/2021	2021-01-01	Mexico City	unknown	M	27	Amb	B.1.1.222	20B	B.1.1.222
RETRO-0189_INER	CIENI_673			EPI_ISL_5194967	hCoV-19/Mexico/CMX-INER-IBT-0945/2021	2021-01-01	Mexico City	unknown	F	73	Dec	B.1.1.222	20B	B.1.1.222
RETRO-0192_INER	CIENI_674			EPI_ISL_5194968	hCoV-19/Mexico/CMX-INER-IBT-0946/2021	2021-01-02	Mexico City	unknown	M	65	Released	B.1.1.519	20B	B.1.1.519
RETRO-0193_INER	CIENI_675			EPI_ISL_5194969	hCoV-19/Mexico/CMX-INER-IBT-0947/2021	2021-01-02	Mexico City	unknown	F	33	Dec	B.1.1.519	20B	B.1.1.519
RETRO-0202_INER	CIENI_437			EPI_ISL_4888481	hCoV-19/Mexico/CMX-INER-IBT-0808/2021	2021-01-03	Mexico City	unknown	M	58	Dec	B.1.1.519	20B	B.1.1.519
RETRO-0203_INER	CIENI_438			EPI_ISL_4888482	hCoV-19/Mexico/CMX-INER-IBT-0809/2021	2021-01-03	Mexico City	unknown	M	66	Released	B.1.1.519	20B	B.1.1.519
RETRO-0195_INER	CIENI_676			EPI_ISL_5194970	hCoV-19/Mexico/CMX-INER-IBT-0948/2021	2021-01-03	Mexico City	unknown	M	56	Dec	B.1.1.519	20B	B.1.1.519
RETRO-0196_INER	CIENI_677			EPI_ISL_5194971	hCoV-19/Mexico/CMX-INER-IBT-0949/2021	2021-01-03	Mexico City	unknown	M	46	Dec	B.1.1.519	20B	B.1.1.519
P1000-226_INER	P1000_357			EPI_ISL_1302227	hCoV-19/Mexico/CMX-INER-IBT-116/2021	2021-01-04	Mexico City	Nasopharyngeal and oropharyngeal swab	M	u	Hosp	B.1.1.519	20B	B.1.1.519
P1000-230_INER	P1000_361			EPI_ISL_1302228	hCoV-19/Mexico/CMX-INER-IBT-120/2021	2021-01-04	Mexico City	Nasopharyngeal and oropharyngeal swab	F	u	Hosp	B.1.1.222	20B	B.1.1.222
P1000-244_INER	P1000_370			EPI_ISL_1302245	hCoV-19/Mexico/CMX-INER-IBT-131/2021	2021-01-04	Mexico City	Nasopharyngeal and oropharyngeal swab	F	u	Hosp	B.1.1.519	20B	B.1.1.519
P1000-234_INER	P1000_364			EPI_ISL_1302273	hCoV-19/Mexico/CMX-INER-IBT-124/2021	2021-01-04	Mexico City	Nasopharyngeal and oropharyngeal swab	F	u	Hosp	B.1.1.519	20B	B.1.1.519
P1000-232_INER	P1000_363			EPI_ISL_1302278	hCoV-19/Mexico/CMX-INER-IBT-122/2021	2021-01-04	Mexico City	Nasopharyngeal and oropharyngeal swab	M	u	Hosp	B.1.1.519	20B	B.1.1.519
P1000-231_INER	P1000_362			EPI_ISL_1302360	hCoV-19/Mexico/CMX-INER-IBT-121/2021	2021-01-04	Mexico City	Nasopharyngeal and oropharyngeal swab	F	u	Hosp	B.1.1.519	20B	B.1.1.519
P1000-243_INER	P1000_369			EPI_ISL_1302368	hCoV-19/Mexico/CMX-INER-IBT-130/2021	2021-01-04	Mexico City	Nasopharyngeal and oropharyngeal swab	F	u	Hosp	B.1	20G	B.1
P1000-241_INER	P1000_368			EPI_ISL_1302376	hCoV-19/Mexico/CMX-INER-IBT-129/2021	2021-01-04	Mexico City	Nasopharyngeal and oropharyngeal swab	M	u	Hosp	B.1.1.519	20B	B.1.1.519
RETRO-0209_INER	CIENI_439			EPI_ISL_4888483	hCoV-19/Mexico/CMX-INER-IBT-0810/2021	2021-01-04	Mexico City	unknown	M	47	Dec	B.1.1.222	20B	B.1.1.222
RETRO-0211_INER	CIENI_440			EPI_ISL_4888484	hCoV-19/Mexico/CMX-INER-IBT-0811/2021	2021-01-04	Mexico City	unknown	M	54	Dec	B.1.1.519	20B	B.1.1.519
RETRO-0213_INER	CIENI_441			EPI_ISL_4888485	hCoV-19/Mexico/CMX-INER-IBT-0812/2021	2021-01-04	Mexico City	unknown	M	38	Released	B.1	20A	B.1
RETRO-0215_INER	CIENI_442			EPI_ISL_4888486	hCoV-19/Mexico/CMX-INER-IBT-0813/2021	2021-01-04	Mexico City	unknown	M	59	Dec	B.1.1.519	20B	B.1.1.519
RETRO-0218_INER	CIENI_443			EPI_ISL_4888487	hCoV-19/Mexico/CMX-INER-IBT-0814/2021	2021-01-04	Mexico City	unknown	M	66	Amb	B.1.1.519	20B	B.1.1.519
RETRO-0219_INER	CIENI_444			EPI_ISL_4888488	hCoV-19/Mexico/CMX-INER-IBT-0815/2021	2021-01-04	Mexico City	unknown	F	47	Unk	B.1.1.519	20B	B.1.1.519
RETRO-0220_INER	CIENI_445			EPI_ISL_4888489	hCoV-19/Mexico/CMX-INER-IBT-0816/2021	2021-01-04	Mexico City	unknown	F	56	Amb	B.1.1.519	20B	B.1.1.519
RETRO-0222_INER	CIENI_446			EPI_ISL_4888490	hCoV-19/Mexico/CMX-INER-IBT-0817/2021	2021-01-04	Mexico City	unknown	F	51	Amb	B.1.1.222	20B	B.1.1.222
RETRO-0223_INER	CIENI_447			EPI_ISL_4888491	hCoV-19/Mexico/CMX-INER-IBT-0818/2021	2021-01-04	Mexico City	unknown	M	83	Dec	B.1.1	20B	B.1.1
RETRO-0224_INER	CIENI_448			EPI_ISL_4888492	hCoV-19/Mexico/CMX-INER-IBT-0819/2021	2021-01-04	Mexico City	unknown	F	60	Dec	B.1.1.519	20B	B.1.1.519
P1000-239_INER	P1000_366			EPI_ISL_1302198	hCoV-19/Mexico/CMX-INER-IBT-127/2021	2021-01-05	Mexico City	Nasopharyngeal and oropharyngeal swab	M	u	Hosp	B.1.1.519	20B	B.1.1.519
P1000-236_INER	P1000_365			EPI_ISL_1302267	hCoV-19/Mexico/CMX-INER-IBT-125/2021	2021-01-05	Mexico City	Nasopharyngeal and oropharyngeal swab	M	u	Hosp	B.1.1.222	20B	B.1.1.222
P1000-146_INER	P1000_360			EPI_ISL_1302316	hCoV-19/Mexico/CMX-INER-IBT-119/2021	2021-01-05	Mexico City	Nasopharyngeal and oropharyngeal swab	M	u	Hosp	B.1.1.519	20B	B.1.1.519
RETRO-0233_INER	CIENI_449			EPI_ISL_4888493	hCoV-19/Mexico/CMX-INER-IBT-0820/2021	2021-01-05	Mexico City	unknown	F	34	Amb	B.1.1.519	20B	B.1.1.519
RETRO-0234_INER	CIENI_450			EPI_ISL_4888494	hCoV-19/Mexico/CMX-INER-IBT-0821/2021	2021-01-05	Mexico City	unknown	F	60	Released	B.1.1.519	20B	B.1.1.519
RETRO-0235_INER	CIENI_451			EPI_ISL_4888495	hCoV-19/Mexico/CMX-INER-IBT-0822/2021	2021-01-05	Mexico City	unknown	M	65	Dec	B.1.1.519	20B	B.1.1.519
RETRO-0238_INER	CIENI_452			EPI_ISL_4888496	hCoV-19/Mexico/CMX-INER-IBT-0823/2021	2021-01-05	Mexico City	unknown	F	70	Dec	B.1.1.519	20B	B.1.1.519
P1000-135_INER	P1000_359			EPI_ISL_1302192	hCoV-19/Mexico/CMX-INER-IBT-118/2021	2021-01-06	Mexico City	Nasopharyngeal and oropharyngeal swab	F	u	Hosp	B.1.1.519	20B	B.1.1.519
P1000-87_INER	P1000_367			EPI_ISL_1302361	hCoV-19/Mexico/CMX-INER-IBT-128/2021	2021-01-06	Mexico City	Nasopharyngeal and oropharyngeal swab	F	u	Hosp	B.1.2	20G	B.1.2
RETRO-0243_INER	CIENI_454			EPI_ISL_4888498	hCoV-19/Mexico/CMX-INER-IBT-0826/2021	2021-01-06	Mexico City	unknown	F	73	Dec	B.1.1.519	20B	B.1.1.519
RETRO-0246_INER	CIENI_455			EPI_ISL_4888499	hCoV-19/Mexico/CMX-INER-IBT-0827/2021	2021-01-06	Mexico City	unknown	M	57	Amb	B.1.1.519	20B	B.1.1.519
RETRO-0248_INER	CIENI_456			EPI_ISL_4888500	hCoV-19/Mexico/CMX-INER-IBT-0828/2021	2021-01-06	Mexico City	unknown	M	61	Dec	B.1.1.519	20B	B.1.1.519
RETRO-0249_INER	CIENI_457			EPI_ISL_4888501	hCoV-19/Mexico/CMX-INER-IBT-0829/2021	2021-01-06	Mexico City	unknown	F	56	Amb	B.1.1.519	20B	B.1.1.519
RETRO-0251_INER	CIENI_458			EPI_ISL_4888502	hCoV-19/Mexico/CMX-INER-IBT-0830/2021	2021-01-06	Mexico City	unknown	F	53	Unk	B.1.1.519	20B	B.1.1.519
RETRO-0253_INER	CIENI_459			EPI_ISL_4888503	hCoV-19/Mexico/CMX-INER-IBT-0831/2021	2021-01-06	Mexico City	unknown	F	37	Released	B.1.1.519	20B	B.1.1.519
RETRO-0254_INER	CIENI_460			EPI_ISL_4888504	hCoV-19/Mexico/CMX-INER-IBT-0832/2021	2021-01-06	Mexico City	unknown	F	35	Amb	B.1.1.519	20B	B.1.1.519
RETRO-0255_INER	CIENI_461			EPI_ISL_4888505	hCoV-19/Mexico/CMX-INER-IBT-0833/2021	2021-01-07	Mexico City	unknown	F	55	Dec	B.1.1.519	20B	B.1.1.519
RETRO-0256_INER	CIENI_462			EPI_ISL_4888506	hCoV-19/Mexico/CMX-INER-IBT-0834/2021	2021-01-07	Mexico City	unknown	M	65	Amb	B.1.1.519	20B	B.1.1.519
RETRO-0240_INER	CIENI_453			EPI_ISL_4888497	hCoV-19/Mexico/CMX-INER-IBT-0824/2021	2021-01-08	Mexico City	unknown	M	40	Released	B.1.1.519	20B	B.1.1.519
RETRO-0262_INER	CIENI_463			EPI_ISL_4888507	hCoV-19/Mexico/CMX-INER-IBT-0835/2021	2021-01-08	Mexico City	unknown	F	67	Released	B.1.1.222	20B	B.1.1.222
RETRO-0263_INER	CIENI_464			EPI_ISL_4888508	hCoV-19/Mexico/CMX-INER-IBT-0836/2021	2021-01-08	Mexico City	unknown	M	58	Released	B.1.1.519	20B	B.1.1.519
RETRO-0264_INER	CIENI_465			EPI_ISL_4888509	hCoV-19/Mexico/CMX-INER-IBT-0837/2021	2021-01-08	Mexico City	unknown	M	55	Dec	B.1.1.519	20B	B.1.1.519
RETRO-0266_INER	CIENI_466			EPI_ISL_4888510	hCoV-19/Mexico/CMX-INER-IBT-0838/2021	2021-01-08	Mexico City	unknown	F	72	Amb	B.1.1.519	20B	B.1.1.519
RETRO-0265_INER	CIENI_678			EPI_ISL_5194972	hCoV-19/Mexico/CMX-INER-IBT-0950/2021	2021-01-08	Mexico City	unknown	F	48	Dec	B.1.1.519	20B	B.1.1.519
RETRO-0271_INER	CIENI_467			EPI_ISL_4888511	hCoV-19/Mexico/CMX-INER-IBT-0839/2021	2021-01-09	Mexico City	unknown	M	43	Unk	B.1.1.519	20B	B.1.1.519
RETRO-0279_INER	CIENI_468			EPI_ISL_4888512	hCoV-19/Mexico/CMX-INER-IBT-0840/2021	2021-01-10	Mexico City	unknown	M	55	Amb	B.1.1.519	20B	B.1.1.519
RETRO-0280_INER	CIENI_469			EPI_ISL_4888513	hCoV-19/Mexico/CMX-INER-IBT-0841/2021	2021-01-10	Mexico City	unknown	F	80	Amb	B.1.1.519	20B	B.1.1.519
RETRO-0294_INER	CIENI_472			EPI_ISL_4888516	hCoV-19/Mexico/CMX-INER-IBT-0844/2021	2021-01-10	Mexico City	unknown	M	56	Dec	B.1.1.519	20B	B.1.1.519
P1000-228_INER	P1000_358			EPI_ISL_1302327	hCoV-19/Mexico/CMX-INER-IBT-117/2021	2021-01-11	Mexico City	Nasopharyngeal and oropharyngeal swab	F	u	Hosp	B.1.1.519	20B	B.1.1.519
RETRO-0286_INER	CIENI_470			EPI_ISL_4888514	hCoV-19/Mexico/CMX-INER-IBT-0842/2021	2021-01-11	Mexico City	unknown	M	60	Amb	B.1.1.222	20B	B.1.1.222
RETRO-0287_INER	CIENI_471			EPI_ISL_4888515	hCoV-19/Mexico/CMX-INER-IBT-0843/2021	2021-01-11	Mexico City	unknown	M	66	Dec	B.1.1.519	20B	B.1.1.519
RETRO-0295_INER	CIENI_473			EPI_ISL_4888517	hCoV-19/Mexico/CMX-INER-IBT-0845/2021	2021-01-12	Mexico City	unknown	M	41	Dec	B.1.1.519	20B	B.1.1.519
RETRO-0303_INER	CIENI_474			EPI_ISL_4888518	hCoV-19/Mexico/CMX-INER-IBT-0846/2021	2021-01-13	Mexico City	unknown	F	62	Released	B.1.1.222	20B	B.1.1.222
RETRO-0325_INER	CIENI_475			EPI_ISL_4888519	hCoV-19/Mexico/CMX-INER-IBT-0847/2021	2021-01-15	Mexico City	unknown	M	65	Dec	B.1.1.519	20B	B.1.1.519
RETRO-0340_INER	CIENI_476			EPI_ISL_4888520	hCoV-19/Mexico/CMX-INER-IBT-0848/2021	2021-01-17	Mexico City	unknown	M	42	Released	B.1.1.519	20B	B.1.1.519
RETRO-0341_INER	CIENI_477			EPI_ISL_4888521	hCoV-19/Mexico/CMX-INER-IBT-0849/2021	2021-01-17	Mexico City	unknown	M	72	Dec	B.1.599	20C	B.1.599
RETRO-0347_INER	CIENI_478			EPI_ISL_4888522	hCoV-19/Mexico/CMX-INER-IBT-0850/2021	2021-01-18	Mexico City	unknown	M	63	Dec	B.1.1.222	20B	B.1.1.222
RETRO-0348_INER	CIENI_479			EPI_ISL_4888523	hCoV-19/Mexico/CMX-INER-IBT-0851/2021	2021-01-18	Mexico City	unknown	F	53	Amb	B.1.1.519	20B	B.1.1.519
RETRO-0350_INER	CIENI_480			EPI_ISL_4888524	hCoV-19/Mexico/CMX-INER-IBT-0852/2021	2021-01-18	Mexico City	unknown	F	82	Dec	B.1.1.222	20B	B.1.1.222
RETRO-0351_INER	CIENI_481			EPI_ISL_4888525	hCoV-19/Mexico/CMX-INER-IBT-0853/2021	2021-01-18	Mexico City	unknown	M	49	Dec	B.1.1.519	20B	B.1.1.519
RETRO-0353_INER	CIENI_482			EPI_ISL_4888526	hCoV-19/Mexico/CMX-INER-IBT-0854/2021	2021-01-18	Mexico City	unknown	F	38	Released	B.1.1.519	20B	B.1.1.519
RETRO-0354_INER	CIENI_483			EPI_ISL_4888527	hCoV-19/Mexico/CMX-INER-IBT-0855/2021	2021-01-18	Mexico City	unknown	F	71	Dec	B.1.429	20C	B.1.429
RETRO-0461_INER	CIENI_500			EPI_ISL_4888544	hCoV-19/Mexico/CMX-INER-IBT-0872/2021	2021-01-18	Mexico City	unknown	M	44	Released	B.1.1.519	20B	B.1.1.519
RETRO-0361_INER	CIENI_485			EPI_ISL_4888529	hCoV-19/Mexico/CMX-INER-IBT-0857/2021	2021-01-19	Mexico City	unknown	M	59	Released	B.1.1.519	20B	B.1.1.519
RETRO-0355_INER	CIENI_484			EPI_ISL_4888528	hCoV-19/Mexico/CMX-INER-IBT-0856/2021	2021-01-21	Mexico City	unknown	F	39	Released	B.1.1.519	20B	B.1.1.519
RETRO-0377_INER	CIENI_486			EPI_ISL_4888530	hCoV-19/Mexico/CMX-INER-IBT-0858/2021	2021-01-22	Mexico City	unknown	M	66	Released	B.1.1.222	20B	B.1.1.222
RETRO-0379_INER	CIENI_487			EPI_ISL_4888531	hCoV-19/Mexico/CMX-INER-IBT-0859/2021	2021-01-27	Mexico City	unknown	F	84	Released	B.1.1.519	20B	B.1.1.519
RETRO-0384_INER	CIENI_488			EPI_ISL_4888532	hCoV-19/Mexico/CMX-INER-IBT-0860/2021	2021-01-27	Mexico City	unknown	M	48	Released	B.1.1.519	20B	B.1.1.519
P1000-48286_IMSS	P1000_443			EPI_ISL_1302172	hCoV-19/Mexico/MEX-IBT-IMSS-544/2021	2021-01-29	State of Mexico	Nasopharyngeal and oropharyngeal swab	M	72	Hosp	B.1.1.519	20B	B.1.1.519
P1000-46958_IMSS	P1000_414			EPI_ISL_1302236	hCoV-19/Mexico/MEX-IBT-IMSS-515/2021	2021-01-29	State of Mexico	Nasopharyngeal and oropharyngeal swab	M	39	Hosp	B.1.1.519	20B	B.1.1.519
P1000-47498_IMSS	P1000_420			EPI_ISL_1302284	hCoV-19/Mexico/CMX-IBT-IMSS-521/2021	2021-01-29	Mexico City	Nasopharyngeal and oropharyngeal swab	F	43	Amb	B.1.1.519	20B	B.1.1.519
P1000-47496_IMSS	P1000_430			EPI_ISL_1302294	hCoV-19/Mexico/CMX-IBT-IMSS-531/2021	2021-01-29	Mexico City	Nasopharyngeal and oropharyngeal swab	F	32	Amb	B.1.1.519	20B	B.1.1.519
P1000-48512_IMSS	P1000_455			EPI_ISL_1302354	hCoV-19/Mexico/VER-IBT-IMSS-557/2021	2021-01-29	Veracruz	Pharyngeal swab	M	51	Amb	B.1.551	20A	B.1.551
P1000-47234_IMSS	P1000_419			EPI_ISL_1302355	hCoV-19/Mexico/CMX-IBT-IMSS-520/2021	2021-01-29	Mexico City	Nasopharyngeal and oropharyngeal swab	F	26	Amb	B.1.1.519	20B	B.1.1.519
P1000-48738_IMSS	P1000_474			EPI_ISL_1302390	hCoV-19/Mexico/PUE-IBT-IMSS-577/2021	2021-01-29	Puebla	Nasopharyngeal and oropharyngeal swab	F	56	Amb	B.1.1.519	20B	B.1.1.519
P1000-48535_IMSS	P1000_456			EPI_ISL_1302153	hCoV-19/Mexico/SLP-IBT-IMSS-559/2021	2021-01-30	San Luis Potosi	Nasopharyngeal and oropharyngeal swab	M	26	Amb	B.1.1.222	20B	B.1.1.222
P1000-48311_IMSS	P1000_446			EPI_ISL_1302157	hCoV-19/Mexico/MEX-IBT-IMSS-547/2021	2021-01-30	State of Mexico	Pharyngeal swab	M	23	Hosp	B.1.1.519	20B	B.1.1.519
P1000-48699_IMSS	P1000_473			EPI_ISL_1302173	hCoV-19/Mexico/PUE-IBT-IMSS-576/2021	2021-01-30	Puebla	Nasopharyngeal and oropharyngeal swab	M	41	Amb	B.1.1.519	20B	B.1.1.519
P1000-48293_IMSS	P1000_444			EPI_ISL_1302195	hCoV-19/Mexico/MEX-IBT-IMSS-545/2021	2021-01-30	State of Mexico	Nasopharyngeal and oropharyngeal swab	F	37	Hosp	B.1.1.519	20B	B.1.1.519
P1000-47413_IMSS	P1000_418			EPI_ISL_1302220	hCoV-19/Mexico/BCN-IBT-IMSS-519/2021	2021-01-30	Baja California	Nasopharyngeal and oropharyngeal swab	M	35	Amb	B.1.1.519	20B	B.1.1.519
P1000-48826_IMSS	P1000_481			EPI_ISL_1302237	hCoV-19/Mexico/SLP-IBT-IMSS-584/2021	2021-01-30	San Luis Potosi	Nasopharyngeal and oropharyngeal swab	F	30	Amb	B.1.1.519	20B	B.1.1.519
P1000-47481_IMSS	P1000_426			EPI_ISL_1302238	hCoV-19/Mexico/VER-IBT-IMSS-527/2021	2021-01-30	Veracruz	Nasopharyngeal and oropharyngeal swab	F	71	Hosp	B.1.1.519	20B	B.1.1.519
P1000-47254_IMSS	P1000_421			EPI_ISL_1302264	hCoV-19/Mexico/HID-IBT-IMSS-522/2021	2021-01-30	Hidalgo	Nasopharyngeal and oropharyngeal swab	M	61	Hosp	B.1.1.432	20B	B.1.1.432
P1000-48827_IMSS	P1000_482			EPI_ISL_1302332	hCoV-19/Mexico/SLP-IBT-IMSS-585/2021	2021-01-30	San Luis Potosi	Nasopharyngeal and oropharyngeal swab	M	62	Hosp	B.1.1.519	20B	B.1.1.519
P1000-48510_IMSS	P1000_454			EPI_ISL_1302341	hCoV-19/Mexico/VER-IBT-IMSS-556/2021	2021-01-30	Veracruz	Nasopharyngeal and oropharyngeal swab	M	60	Hosp	B.1.1.519	20B	B.1.1.519
P1000-48824_IMSS	P1000_480			EPI_ISL_1302353	hCoV-19/Mexico/SLP-IBT-IMSS-583/2021	2021-01-30	San Luis Potosi	Nasopharyngeal and oropharyngeal swab	M	53	Hosp	B.1.1.519	20B	B.1.1.519
P1000-48536_IMSS	P1000_457			EPI_ISL_1302161	hCoV-19/Mexico/SLP-IBT-IMSS-560/2021	2021-01-31	San Luis Potosi	Nasopharyngeal and oropharyngeal swab	F	25	Amb	B.1.1.519	20B	B.1.1.519
P1000-48298_IMSS	P1000_445			EPI_ISL_1302169	hCoV-19/Mexico/MEX-IBT-IMSS-546/2021	2021-01-31	State of Mexico	Pharyngeal swab	F	58	Hosp	B.1.1.519	20B	B.1.1.519
P1000-47889_IMSS	P1000_437			EPI_ISL_1302178	hCoV-19/Mexico/CMX-IBT-IMSS-538/2021	2021-01-31	Mexico City	Nasopharyngeal and oropharyngeal swab	F	75	Hosp	B.1.1.519	20B	B.1.1.519
P1000-47261_IMSS	P1000_422			EPI_ISL_1302203	hCoV-19/Mexico/CMX-IBT-IMSS-523/2021	2021-01-31	Mexico City	Pharyngeal swab	M	71	Hosp	B.1.1.519	20B	B.1.1.519
P1000-47490_IMSS	P1000_429			EPI_ISL_1302204	hCoV-19/Mexico/CMX-IBT-IMSS-530/2021	2021-01-31	Mexico City	Pharyngeal swab	M	50	Amb	B.1.1.519	20B	B.1.1.519
P1000-46917_IMSS	P1000_413			EPI_ISL_1302235	hCoV-19/Mexico/HID-IBT-IMSS-514/2021	2021-01-31	Hidalgo	Nasopharyngeal and oropharyngeal swab	F	56	Hosp	B.1.1.519	20B	B.1.1.519
P1000-48339_IMSS	P1000_449			EPI_ISL_1302252	hCoV-19/Mexico/MEX-IBT-IMSS-551/2021	2021-01-31	State of Mexico	Pharyngeal swab	M	84	Hosp	B.1.1.222	20B	B.1.1.222
P1000-48508_IMSS	P1000_453			EPI_ISL_1302260	hCoV-19/Mexico/VER-IBT-IMSS-555/2021	2021-01-31	Veracruz	Nasopharyngeal and oropharyngeal swab	M	58	Hosp	B.1.1.519	20B	B.1.1.519
P1000-48694_IMSS	P1000_472			EPI_ISL_1302268	hCoV-19/Mexico/PUE-IBT-IMSS-575/2021	2021-01-31	Puebla	Pharyngeal swab	F	40	Amb	B.1.1.519	20B	B.1.1.519
P1000-47482_IMSS	P1000_427			EPI_ISL_1302275	hCoV-19/Mexico/CMX-IBT-IMSS-528/2021	2021-01-31	Mexico City	Pharyngeal swab	F	56	Amb	B.1.1.519	20B	B.1.1.519
P1000-47164_IMSS	P1000_415			EPI_ISL_1302282	hCoV-19/Mexico/QUE-IBT-IMSS-516/2021	2021-01-31	Queretaro	Nasopharyngeal and oropharyngeal swab	M	56	Hosp	B.1.1.519	20B	B.1.1.519
P1000-48692_IMSS	P1000_471			EPI_ISL_1302288	hCoV-19/Mexico/PUE-IBT-IMSS-574/2021	2021-01-31	Puebla	Pharyngeal swab	F	39	Amb	B.1.1.519	20B	B.1.1.519
P1000-48507_IMSS	P1000_452			EPI_ISL_1302305	hCoV-19/Mexico/VER-IBT-IMSS-554/2021	2021-01-31	Veracruz	Nasopharyngeal and oropharyngeal swab	M	67	Hosp	B.1	20A	B.1
P1000-48539_IMSS	P1000_458			EPI_ISL_1302311	hCoV-19/Mexico/SLP-IBT-IMSS-561/2021	2021-01-31	San Luis Potosi	Nasopharyngeal and oropharyngeal swab	M	19	Amb	B.1.1.519	20B	B.1.1.519
P1000-48540_IMSS	P1000_459			EPI_ISL_1302352	hCoV-19/Mexico/SLP-IBT-IMSS-562/2021	2021-01-31	San Luis Potosi	Nasopharyngeal and oropharyngeal swab	F	58	Amb	B.1.1.519	20B	B.1.1.519
P1000-47167_IMSS	P1000_416			EPI_ISL_1302401	hCoV-19/Mexico/QUE-IBT-IMSS-517/2021	2021-01-31	Queretaro	Nasopharyngeal and oropharyngeal swab	M	87	Hosp	B.1.1.519	20B	B.1.1.519
P1000-47880_IMSS	P1000_434			EPI_ISL_1302165	hCoV-19/Mexico/CMX-IBT-IMSS-535/2021	2021-02-01	Mexico City	Nasopharyngeal and oropharyngeal swab	M	51	Amb	B.1.1.519	20B	B.1.1.519
P1000-47276_IMSS	P1000_424			EPI_ISL_1302196	hCoV-19/Mexico/MEX-IBT-IMSS-525/2021	2021-02-01	State of Mexico	Pharyngeal swab	F	82	Hosp	B.1.1.519	20B	B.1.1.519
P1000-47882_IMSS	P1000_435			EPI_ISL_1302223	hCoV-19/Mexico/CMX-IBT-IMSS-536/2021	2021-02-01	Mexico City	Nasopharyngeal and oropharyngeal swab	M	45	Hosp	B.1.1.519	20B	B.1.1.519
P1000-48801_IMSS	P1000_476			EPI_ISL_1302239	hCoV-19/Mexico/SLP-IBT-IMSS-579/2021	2021-02-01	San Luis Potosi	Nasopharyngeal and oropharyngeal swab	M	70	Hosp	B.1.239	20A	B.1.239
P1000-47902_IMSS	P1000_441			EPI_ISL_1302248	hCoV-19/Mexico/MEX-IBT-IMSS-542/2021	2021-02-01	State of Mexico	Pharyngeal swab	M	70	Hosp	B.1.1.519	20B	B.1.1.519
P1000-47899_IMSS	P1000_439			EPI_ISL_1302251	hCoV-19/Mexico/MEX-IBT-IMSS-540/2021	2021-02-01	State of Mexico	Pharyngeal swab	M	62	Hosp	B.1.1.519	20B	B.1.1.519
P1000-47280_IMSS	P1000_425			EPI_ISL_1302261	hCoV-19/Mexico/CMX-IBT-IMSS-526/2021	2021-02-01	Mexico City	Pharyngeal swab	M	75	Hosp	B.1.1.519	20B	B.1.1.519
P1000-48329_IMSS	P1000_448			EPI_ISL_1302270	hCoV-19/Mexico/MEX-IBT-IMSS-550/2021	2021-02-01	State of Mexico	Nasopharyngeal and oropharyngeal swab	M	52	Hosp	B.1.1.519	20B	B.1.1.519
P1000-47232_IMSS	P1000_417			EPI_ISL_1302272	hCoV-19/Mexico/CMX-IBT-IMSS-518/2021	2021-02-01	Mexico City	Nasopharyngeal and oropharyngeal swab	F	31	Amb	B.1.1.519	20B	B.1.1.519
P1000-48809_IMSS	P1000_478			EPI_ISL_1302285	hCoV-19/Mexico/SLP-IBT-IMSS-581/2021	2021-02-01	San Luis Potosi	Nasopharyngeal and oropharyngeal swab	M	60	Amb	B.1.1.519	20B	B.1.1.519
P1000-47869_IMSS	P1000_432			EPI_ISL_1302315	hCoV-19/Mexico/CMX-IBT-IMSS-533/2021	2021-02-01	Mexico City	Nasopharyngeal and oropharyngeal swab	M	61	Hosp	B.1.1.519	20B	B.1.1.519
P1000-48807_IMSS	P1000_477			EPI_ISL_1302318	hCoV-19/Mexico/SLP-IBT-IMSS-580/2021	2021-02-01	San Luis Potosi	Nasopharyngeal and oropharyngeal swab	M	40	Amb	B.1.1.519	20B	B.1.1.519
P1000-47886_IMSS	P1000_436			EPI_ISL_1302347	hCoV-19/Mexico/CMX-IBT-IMSS-537/2021	2021-02-01	Mexico City	Pharyngeal swab	M	80	Hosp	B.1.1.519	20B	B.1.1.519
P1000-47908_IMSS	P1000_442			EPI_ISL_1302348	hCoV-19/Mexico/MEX-IBT-IMSS-543/2021	2021-02-01	State of Mexico	Pharyngeal swab	M	58	Hosp	B.1.1.519	20B	B.1.1.519
P1000-48326_IMSS	P1000_447			EPI_ISL_1302351	hCoV-19/Mexico/MEX-IBT-IMSS-549/2021	2021-02-01	State of Mexico	Nasopharyngeal and oropharyngeal swab	M	56	Hosp	B.1.1.519	20B	B.1.1.519
P1000-48340_IMSS	P1000_450			EPI_ISL_1302359	hCoV-19/Mexico/MEX-IBT-IMSS-552/2021	2021-02-01	State of Mexico	Nasopharyngeal and oropharyngeal swab	M	61	Hosp	B.1.1.519	20B	B.1.1.519
P1000-48776_IMSS	P1000_475			EPI_ISL_1302362	hCoV-19/Mexico/SLP-IBT-IMSS-578/2021	2021-02-01	San Luis Potosi	Nasopharyngeal and oropharyngeal swab	F	67	Amb	B.1.1.519	20B	B.1.1.519
P1000-48813_IMSS	P1000_479			EPI_ISL_1302367	hCoV-19/Mexico/SLP-IBT-IMSS-582/2021	2021-02-01	San Luis Potosi	Nasopharyngeal and oropharyngeal swab	M	70	Hosp	B.1.1.519	20B	B.1.1.519
P1000-47901_IMSS	P1000_440			EPI_ISL_1302370	hCoV-19/Mexico/MEX-IBT-IMSS-541/2021	2021-02-01	State of Mexico	Pharyngeal swab	F	58	Hosp	B.1.1.519	20B	B.1.1.519
P1000-47879_IMSS	P1000_433			EPI_ISL_1302378	hCoV-19/Mexico/CMX-IBT-IMSS-534/2021	2021-02-01	Mexico City	Nasopharyngeal and oropharyngeal swab	F	49	Hosp	B.1.1.519	20B	B.1.1.519
P1000-48585_IMSS	P1000_465			EPI_ISL_1302156	hCoV-19/Mexico/CMX-IBT-IMSS-568/2021	2021-02-02	Mexico City	Nasopharyngeal and oropharyngeal swab	M	46	Amb	B.1.1.519	20B	B.1.1.519
P1000-48353_IMSS	P1000_451			EPI_ISL_1302158	hCoV-19/Mexico/MEX-IBT-IMSS-553/2021	2021-02-02	State of Mexico	Nasopharyngeal and oropharyngeal swab	F	65	Hosp	B.1.1.519	20B	B.1.1.519
P1000-48687_IMSS	P1000_469			EPI_ISL_1302190	hCoV-19/Mexico/CMX-IBT-IMSS-572/2021	2021-02-02	Mexico City	Nasopharyngeal and oropharyngeal swab	F	43	Amb	B.1.1.519	20B	B.1.1.519
P1000-47489_IMSS	P1000_428			EPI_ISL_1302222	hCoV-19/Mexico/CMX-IBT-IMSS-529/2021	2021-02-02	Mexico City	Nasopharyngeal and oropharyngeal swab	F	28	Hosp	B.1.1.519	20B	B.1.1.519
P1000-48564_IMSS	P1000_460			EPI_ISL_1302224	hCoV-19/Mexico/CMX-IBT-IMSS-563/2021	2021-02-02	Mexico City	Nasopharyngeal and oropharyngeal swab	F	25	Amb	B.1.1.519	20B	B.1.1.519
P1000-48598_IMSS	P1000_468			EPI_ISL_1302225	hCoV-19/Mexico/CMX-IBT-IMSS-571/2021	2021-02-02	Mexico City	Nasopharyngeal and oropharyngeal swab	F	27	Amb	B.1.1.519	20B	B.1.1.519
P1000-48691_IMSS	P1000_470			EPI_ISL_1302226	hCoV-19/Mexico/CMX-IBT-IMSS-573/2021	2021-02-02	Mexico City	Nasopharyngeal and oropharyngeal swab	M	41	Amb	B.1.1.519	20B	B.1.1.519
P1000-47527_IMSS	P1000_431			EPI_ISL_1302240	hCoV-19/Mexico/CMX-IBT-IMSS-532/2021	2021-02-02	Mexico City	Pharyngeal swab	M	40	Amb	B.1.1.222	20B	B.1.1.222
P1000-48571_IMSS	P1000_461			EPI_ISL_1302243	hCoV-19/Mexico/CMX-IBT-IMSS-564/2021	2021-02-02	Mexico City	Nasopharyngeal and oropharyngeal swab	M	46	Amb	B.1.1.222	20B	B.1.1.222
P1000-48583_IMSS	P1000_464			EPI_ISL_1302281	hCoV-19/Mexico/CMX-IBT-IMSS-567/2021	2021-02-02	Mexico City	Nasopharyngeal and oropharyngeal swab	F	64	Amb	B.1.1.519	20B	B.1.1.519
P1000-48591_IMSS	P1000_466			EPI_ISL_1302324	hCoV-19/Mexico/CMX-IBT-IMSS-569/2021	2021-02-02	Mexico City	Nasopharyngeal and oropharyngeal swab	F	51	Amb	B.1.1.519	20B	B.1.1.519
P1000-48592_IMSS	P1000_467			EPI_ISL_1302372	hCoV-19/Mexico/CMX-IBT-IMSS-570/2021	2021-02-02	Mexico City	Nasopharyngeal and oropharyngeal swab	M	59	Amb	B.1.1.519	20B	B.1.1.519
P1000-48573_IMSS	P1000_462			EPI_ISL_1302379	hCoV-19/Mexico/CMX-IBT-IMSS-565/2021	2021-02-02	Mexico City	Nasopharyngeal and oropharyngeal swab	M	39	Amb	B.1.1.519	20B	B.1.1.519
P1000-47894_IMSS	P1000_438			EPI_ISL_1302393	hCoV-19/Mexico/MEX-IBT-IMSS-539/2021	2021-02-02	State of Mexico	Pharyngeal swab	F	44	Hosp	B.1.1.519	20B	B.1.1.519
L002_202101034294_S251	IMSS_569			EPI_ISL_1279276	hCoV-19/Mexico/CHH-INER-IMSS-00262/2021	2021-02-03	Chihuahua	Nasopharyngeal and oropharyngeal swab	F	67	Hosp	P.1	20J/501Y.V3	B.1.1.28.1
L002_202101029156_S74	IMSS_492			EPI_ISL_1279462	hCoV-19/Mexico/TAM-INER-IMSS-00191/2021	2021-02-03	Tamaulipas	Nasopharyngeal and oropharyngeal swab	F	67	Amb	B.1.2	20G	B.1.2
L001_202101067244_S66	IMSS_259			EPI_ISL_1288411	hCoV-19/Mexico/CMX-IBT-IMSS-216/2021	2021-02-03	Mexico City	Nasopharyngeal and oropharyngeal swab	M	58	Hosp	B.1.1.519	20B	B.1.1.519
P1000-37465_IMSS	P1000_423			EPI_ISL_1302221	hCoV-19/Mexico/CMX-IBT-IMSS-524/2021	2021-02-03	Mexico City	Nasopharyngeal and oropharyngeal swab	F	25	Amb	B.1.1.519	20B	B.1.1.519
P1000-49408_IMSS	P1000_483			EPI_ISL_1302244	hCoV-19/Mexico/CMX-IBT-IMSS-586/2021	2021-02-03	Mexico City	Nasopharyngeal and oropharyngeal swab	M	53	Amb	B.1.1.519	20B	B.1.1.519
P1000-48577_IMSS	P1000_463			EPI_ISL_1302392	hCoV-19/Mexico/CMX-IBT-IMSS-566/2021	2021-02-03	Mexico City	Nasopharyngeal and oropharyngeal swab	F	76	Hosp	B.1.1.519	20B	B.1.1.519
RETRO-0395_INER	CIENI_489			EPI_ISL_4888533	hCoV-19/Mexico/CMX-INER-IBT-0861/2021	2021-02-03	Mexico City	unknown	M	40	Released	B.1.1.519	20B	B.1.1.519
RETRO-397_INER	CIENI_616			EPI_ISL_6316029	hCoV-19/Mexico/CMX-INER-IBT-1005/2021	2021-02-03	Mexico City	unknown	M	55	Released	B.1.1.519	20B	B.1.1.519
RETRO-398_INER	CIENI_617			EPI_ISL_6316030	hCoV-19/Mexico/CMX-INER-IBT-1006/2021	2021-02-03	Mexico City	unknown	M	63	Released	B.1.1.519	20B	B.1.1.519
RETRO-463_INER	CIENI_625			EPI_ISL_6316038	hCoV-19/Mexico/CMX-INER-IBT-1014/2021	2021-02-03	Mexico City	unknown	M	39	Released	B.1.1.222	20B	B.1.1.222
RETRO-609_INER	CIENI_632			EPI_ISL_6316045	hCoV-19/Mexico/CMX-INER-IBT-1021/2021	2021-02-03	Mexico City	unknown	M	40	Released	B.1.1.519	20B	B.1.1.519
RETRO-0403_INER	CIENI_490			EPI_ISL_4888534	hCoV-19/Mexico/CMX-INER-IBT-0862/2021	2021-02-04	Mexico City	unknown	F	63	Amb	B.1.1.519	20B	B.1.1.519
RETRO-405_INER	CIENI_618			EPI_ISL_6316031	hCoV-19/Mexico/CMX-INER-IBT-1007/2021	2021-02-04	Mexico City	unknown	M	44	Dec	B.1.1.519	20B	B.1.1.519
RETRO-406_INER	CIENI_619			EPI_ISL_6316032	hCoV-19/Mexico/CMX-INER-IBT-1008/2021	2021-02-04	Mexico City	unknown	M	68	Amb	B.1.1.519	20B	B.1.1.519
RETRO-407_INER	CIENI_620			EPI_ISL_6316033	hCoV-19/Mexico/CMX-INER-IBT-1009/2021	2021-02-04	Mexico City	unknown	M	61	Dec	B.1.1.519	20B	B.1.1.519
RETRO-464_INER	CIENI_626			EPI_ISL_6316039	hCoV-19/Mexico/CMX-INER-IBT-1015/2021	2021-02-04	Mexico City	unknown	M	62	Dec	B.1.1.519	20B	B.1.1.519
L002_202101002305_S113	IMSS_398			EPI_ISL_1279319	hCoV-19/Mexico/ZAC-INER-IMSS-00017/2021	2021-02-05	Zacatecas	Nasopharyngeal and oropharyngeal swab	F	45	Amb	B.1.2	20G	B.1.2
L001_202101067457_S110	IMSS_301			EPI_ISL_1288453	hCoV-19/Mexico/HID-IBT-IMSS-265/2021	2021-02-05	Hidalgo	Nasopharyngeal and oropharyngeal swab	F	73	Hosp	B.1.1.519	20B	B.1.1.519
RETRO-0408_INER	CIENI_491			EPI_ISL_4888535	hCoV-19/Mexico/CMX-INER-IBT-0863/2021	2021-02-05	Mexico City	unknown	M	68	Dec	B.1.1.519	20B	B.1.1.519
RETRO-0409_INER	CIENI_492			EPI_ISL_4888536	hCoV-19/Mexico/CMX-INER-IBT-0864/2021	2021-02-05	Mexico City	unknown	M	61	Dec	B.1.1.222	20B	B.1.1.222
RETRO-465_INER	CIENI_627			EPI_ISL_6316040	hCoV-19/Mexico/CMX-INER-IBT-1016/2021	2021-02-05	Mexico City	unknown	M	56	Hosp	B.1.1.519	20B	B.1.1.519
RETRO-466_INER	CIENI_628			EPI_ISL_6316041	hCoV-19/Mexico/CMX-INER-IBT-1017/2021	2021-02-05	Mexico City	unknown	M	71	Dec	B.1.1.222	20B	B.1.1.222
L002_202101002187_S103	IMSS_388			EPI_ISL_1279310	hCoV-19/Mexico/ZAC-INER-IMSS-00007/2021	2021-02-06	Zacatecas	Nasopharyngeal and oropharyngeal swab	M	82	Amb	B.1.1.222	20B	B.1.1.222
L001_202101067243_S65	IMSS_258			EPI_ISL_1288410	hCoV-19/Mexico/MEX-IBT-IMSS-214/2021	2021-02-06	State of Mexico	Nasopharyngeal and oropharyngeal swab	M	73	Hosp	B.1.1.519	20B	B.1.1.519
RETRO-608_INER	CIENI_631			EPI_ISL_6316044	hCoV-19/Mexico/CMX-INER-IBT-1020/2021	2021-02-06	Mexico City	unknown	M	38	Dec	B.1.1.519	20B	B.1.1.519
L002_202101002155_S98	IMSS_383			EPI_ISL_1279305	hCoV-19/Mexico/ZAC-INER-IMSS-00002/2021	2021-02-07	Zacatecas	Nasopharyngeal and oropharyngeal swab	F	22	Amb	B.1.2	20G	B.1.2
L001_202101065030_S16	IMSS_15			EPI_ISL_1288167	hCoV-19/Mexico/MOR-IBT-IMSS-103/2021	2021-02-07	Morelos	Nasopharyngeal and oropharyngeal swab	M	70	Hosp	B.1.1	20B	B.1.1
L001_202101065132_S27	IMSS_26			EPI_ISL_1288178	hCoV-19/Mexico/GRO-IBT-IMSS-215/2021	2021-02-07	Guerrero	Oropharyngeal swab	M	79	Hosp	B.1.1.519	20B	B.1.1.519
RETRO-0414_INER	CIENI_493			EPI_ISL_4888537	hCoV-19/Mexico/CMX-INER-IBT-0865/2021	2021-02-07	Mexico City	unknown	M	40	Dec	B.1.1.519	20B	B.1.1.519
RETRO-469_INER	CIENI_629			EPI_ISL_6316042	hCoV-19/Mexico/CMX-INER-IBT-1018/2021	2021-02-07	Mexico City	unknown	F	54	Released	B.1.189	20A	B.1.189
L002_202101002194_S106	IMSS_391			EPI_ISL_1279281	hCoV-19/Mexico/ZAC-INER-IMSS-00010/2021	2021-02-08	Zacatecas	Nasopharyngeal and oropharyngeal swab	F	20	Amb	B.1.2	20G	B.1.2
L002_202101002153_S97	IMSS_382			EPI_ISL_1279304	hCoV-19/Mexico/ZAC-INER-IMSS-00001/2021	2021-02-08	Zacatecas	Nasopharyngeal and oropharyngeal swab	F	34	Amb	B.1.429	20C	B.1.429
L002_202101002167_S99	IMSS_384			EPI_ISL_1279306	hCoV-19/Mexico/ZAC-INER-IMSS-00003/2021	2021-02-08	Zacatecas	Nasopharyngeal and oropharyngeal swab	M	66	Amb	B.1.2	20G	B.1.2
L002_202101002168_S100	IMSS_385			EPI_ISL_1279307	hCoV-19/Mexico/ZAC-INER-IMSS-00004/2021	2021-02-08	Zacatecas	Nasopharyngeal and oropharyngeal swab	M	20	Amb	B.1.561	20A	B.1.561
L002_202101002169_S101	IMSS_386			EPI_ISL_1279308	hCoV-19/Mexico/ZAC-INER-IMSS-00005/2021	2021-02-08	Zacatecas	Nasopharyngeal and oropharyngeal swab	F	20	Amb	B.1.1.222	20B	B.1.1.222
L002_202101002184_S102	IMSS_387			EPI_ISL_1279309	hCoV-19/Mexico/ZAC-INER-IMSS-00006/2021	2021-02-08	Zacatecas	Nasopharyngeal and oropharyngeal swab	F	25	Amb	B.1.243	20A	B.1.243
L002_202101002192_S105	IMSS_390			EPI_ISL_1279312	hCoV-19/Mexico/ZAC-INER-IMSS-00009/2021	2021-02-08	Zacatecas	Nasopharyngeal and oropharyngeal swab	M	54	Hosp	B.1.1.519	20B	B.1.1.519
L002_202101029759_S76	IMSS_494			EPI_ISL_1279464	hCoV-19/Mexico/COA-INER-IMSS-00193/2021	2021-02-08	Coahuila	Nasopharyngeal and oropharyngeal swab	F	57	Hosp	B.1.558	20A	B.1.558
L002_202101029987_S77	IMSS_495			EPI_ISL_1279465	hCoV-19/Mexico/DUR-INER-IMSS-00194/2021	2021-02-08	Durango	Nasopharyngeal and oropharyngeal swab	F	35	Amb	B.1.1.519	20B	B.1.1.519
L002_202101030615_S78	IMSS_496			EPI_ISL_1279466	hCoV-19/Mexico/CHH-INER-IMSS-00195/2021	2021-02-08	Chihuahua	Nasopharyngeal and oropharyngeal swab	F	30	Hosp	B.1.1.519	20B	B.1.1.519
L002_202101030661_S80	IMSS_498			EPI_ISL_1279468	hCoV-19/Mexico/DUR-INER-IMSS-00197/2021	2021-02-08	Durango	Nasopharyngeal and oropharyngeal swab	F	35	Amb	B.1.609	20A	B.1.609
L002_202101032282_S202	IMSS_520			EPI_ISL_1279485	hCoV-19/Mexico/CHH-INER-IMSS-00219/2021	2021-02-08	Chihuahua	Nasopharyngeal and oropharyngeal swab	F	68	Hosp	B.1.2	20G	B.1.2
L001_202101065048_S19	IMSS_18			EPI_ISL_1288170	hCoV-19/Mexico/OAX-IBT-IMSS-136/2021	2021-02-08	Oaxaca	Nasopharyngeal and oropharyngeal swab	F	30	Amb	B.1.1.519	20B	B.1.1.519
L001_202101065051_S20	IMSS_19			EPI_ISL_1288171	hCoV-19/Mexico/OAX-IBT-IMSS-148/2021	2021-02-08	Oaxaca	Nasopharyngeal and oropharyngeal swab	M	46	Amb	B.1.1.519	20B	B.1.1.519
L001_202101065053_S21	IMSS_20			EPI_ISL_1288172	hCoV-19/Mexico/OAX-IBT-IMSS-159/2021	2021-02-08	Oaxaca	Nasopharyngeal and oropharyngeal swab	F	68	Hosp	B.1.1.519	20B	B.1.1.519
L001_202101066166_S64	IMSS_61			EPI_ISL_1288213	hCoV-19/Mexico/MOR-IBT-IMSS-386/2021	2021-02-08	Morelos	Nasopharyngeal and oropharyngeal swab	M	76	Hosp	B.1.1.519	20B	B.1.1.519
L001_202101066167_S65	IMSS_62			EPI_ISL_1288214	hCoV-19/Mexico/MOR-IBT-IMSS-387/2021	2021-02-08	Morelos	Nasopharyngeal and oropharyngeal swab	F	79	Hosp	B.1.1.519	20B	B.1.1.519
L001_202101066168_S66	IMSS_63			EPI_ISL_1288215	hCoV-19/Mexico/MOR-IBT-IMSS-388/2021	2021-02-08	Morelos	Nasopharyngeal and oropharyngeal swab	F	67	Hosp	B.1.1.519	20B	B.1.1.519
L001_202101066496_S131	IMSS_125			EPI_ISL_1288277	hCoV-19/Mexico/PUE-IBT-IMSS-61/2021	2021-02-08	Puebla	Nasopharyngeal and oropharyngeal swab	F	69	Amb	B.1.1.519	20B	B.1.1.519
L001_202101066593_S149	IMSS_143			EPI_ISL_1288295	hCoV-19/Mexico/VER-IBT-IMSS-80/2021	2021-02-08	Veracruz	Nasopharyngeal and oropharyngeal swab	M	66	Hosp	B.1.1.519	20B	B.1.1.519
L001_202101066681_S164	IMSS_157			EPI_ISL_1288309	hCoV-19/Mexico/BCS-IBT-IMSS-97/2021	2021-02-08	Baja California Sur	Nasopharyngeal and oropharyngeal swab	F	37	Amb	B.1.1.519	20B	B.1.1.519
L001_202101066682_S165	IMSS_158			EPI_ISL_1288310	hCoV-19/Mexico/BCS-IBT-IMSS-98/2021	2021-02-08	Baja California Sur	Nasopharyngeal and oropharyngeal swab	M	35	Amb	B.1.1.432	20B	B.1.1.432
L001_202101066702_S168	IMSS_160			EPI_ISL_1288312	hCoV-19/Mexico/BCS-IBT-IMSS-101/2021	2021-02-08	Baja California Sur	Nasopharyngeal and oropharyngeal swab	F	45	Hosp	B.1.427	20C	B.1.427
RETRO-475_INER	CIENI_630			EPI_ISL_6316043	hCoV-19/Mexico/CMX-INER-IBT-1019/2021	2021-02-08	Mexico City	unknown	F	62	Dec	B.1.1.519	20B	B.1.1.519
L002_202101002201_S107	IMSS_392			EPI_ISL_1279313	hCoV-19/Mexico/ZAC-INER-IMSS-00011/2021	2021-02-09	Zacatecas	Nasopharyngeal and oropharyngeal swab	F	49	Amb	B.1.1.519	20B	B.1.1.519
L002_202101002221_S108	IMSS_393			EPI_ISL_1279314	hCoV-19/Mexico/ZAC-INER-IMSS-00012/2021	2021-02-09	Zacatecas	Nasopharyngeal and oropharyngeal swab	F	44	Amb	B.1.243	20A	B.1.243
L002_202101002228_S109	IMSS_394			EPI_ISL_1279315	hCoV-19/Mexico/ZAC-INER-IMSS-00013/2021	2021-02-09	Zacatecas	Nasopharyngeal and oropharyngeal swab	M	31	Amb	B.1.427	20C	B.1.427
L002_202101002236_S110	IMSS_395			EPI_ISL_1279316	hCoV-19/Mexico/ZAC-INER-IMSS-00014/2021	2021-02-09	Zacatecas	Nasopharyngeal and oropharyngeal swab	F	84	Hosp	B.1.241	20A	B.1.241
L002_202101002244_S111	IMSS_396			EPI_ISL_1279317	hCoV-19/Mexico/ZAC-INER-IMSS-00015/2021	2021-02-09	Zacatecas	Nasopharyngeal and oropharyngeal swab	F	66	Amb	B.1.1.519	20B	B.1.1.519
L002_202101002343_S118	IMSS_402			EPI_ISL_1279323	hCoV-19/Mexico/ZAC-INER-IMSS-00021/2021	2021-02-09	Zacatecas	Nasopharyngeal and oropharyngeal swab	F	39	Amb	B.1.2	20G	B.1.2
L002_202101029496_S75	IMSS_493			EPI_ISL_1279463	hCoV-19/Mexico/NLE-INER-IMSS-00192/2021	2021-02-09	Nuevo Leon	Nasopharyngeal and oropharyngeal swab	F	0	Hosp	B.1.1.432	20B	B.1.1.432
L002_202101030656_S79	IMSS_497			EPI_ISL_1279467	hCoV-19/Mexico/DUR-INER-IMSS-00196/2021	2021-02-09	Durango	Nasopharyngeal and oropharyngeal swab	F	49	Amb	B.1.2	20G	B.1.2
L002_202101030769_S82	IMSS_500			EPI_ISL_1279470	hCoV-19/Mexico/COA-INER-IMSS-00199/2021	2021-02-09	Coahuila	Nasopharyngeal and oropharyngeal swab	F	44	Amb	B.1.2	20G	B.1.2
L002_202101031502_S92	IMSS_509			EPI_ISL_1279475	hCoV-19/Mexico/TAM-INER-IMSS-00208/2021	2021-02-09	Tamaulipas	Nasopharyngeal and oropharyngeal swab	M	32	Amb	B.1.429	20C	B.1.429
L001_202101064977_S2	IMSS_2			EPI_ISL_1288154	hCoV-19/Mexico/AGU-IBT-IMSS-238/2021	2021-02-09	Aguascalientes	Nasopharyngeal and oropharyngeal swab	F	47	Amb	B.1.2	20G	B.1.2
L001_202101064978_S3	IMSS_3			EPI_ISL_1288155	hCoV-19/Mexico/AGU-IBT-IMSS-348/2021	2021-02-09	Aguascalientes	Nasopharyngeal and oropharyngeal swab	F	19	Amb	B.1.429	20C	B.1.429
L001_202101064985_S4	IMSS_4			EPI_ISL_1288156	hCoV-19/Mexico/MOR-IBT-IMSS-370/2021	2021-02-09	Morelos	Nasopharyngeal and oropharyngeal swab	M	84	Hosp	B.1.1.519	20B	B.1.1.519
L001_202101064986_S5	IMSS_5			EPI_ISL_1288157	hCoV-19/Mexico/MOR-IBT-IMSS-381/2021	2021-02-09	Morelos	Nasopharyngeal and oropharyngeal swab	F	58	Hosp	B.1.1.519	20B	B.1.1.519
L001_202101064989_S6	IMSS_6			EPI_ISL_1288158	hCoV-19/Mexico/MOR-IBT-IMSS-392/2021	2021-02-09	Morelos	Nasopharyngeal and oropharyngeal swab	M	33	Amb	B.1.1.519	20B	B.1.1.519
L001_202101064996_S8	IMSS_8			EPI_ISL_1288160	hCoV-19/Mexico/MOR-IBT-IMSS-414/2021	2021-02-09	Morelos	Nasopharyngeal and oropharyngeal swab	M	77	Hosp	B.1.1.519	20B	B.1.1.519
L001_202101064998_S9	IMSS_9			EPI_ISL_1288161	hCoV-19/Mexico/OAX-IBT-IMSS-425/2021	2021-02-09	Oaxaca	Nasopharyngeal and oropharyngeal swab	F	37	Amb	B.1.429	20C	B.1.429
L001_202101065001_S10	IMSS_10			EPI_ISL_1288162	hCoV-19/Mexico/OAX-IBT-IMSS-37/2021	2021-02-09	Oaxaca	Nasopharyngeal and oropharyngeal swab	M	40	Amb	B.1.427	20C	B.1.427
L001_202101065002_S11	IMSS_11			EPI_ISL_1288163	hCoV-19/Mexico/OAX-IBT-IMSS-48/2021	2021-02-09	Oaxaca	Nasopharyngeal and oropharyngeal swab	M	53	Amb	B.1.2	20G	B.1.2
L001_202101065003_S12	IMSS_12			EPI_ISL_1288164	hCoV-19/Mexico/OAX-IBT-IMSS-59/2021	2021-02-09	Oaxaca	Nasopharyngeal and oropharyngeal swab	F	26	Amb	B.1.1.519	20B	B.1.1.519
L001_202101065016_S15	IMSS_14			EPI_ISL_1288166	hCoV-19/Mexico/MOR-IBT-IMSS-92/2021	2021-02-09	Morelos	Nasopharyngeal and oropharyngeal swab	F	69	Hosp	B.1.1.222	20B	B.1.1.222
L001_202101065042_S17	IMSS_16			EPI_ISL_1288168	hCoV-19/Mexico/OAX-IBT-IMSS-114/2021	2021-02-09	Oaxaca	Nasopharyngeal and oropharyngeal swab	F	22	Amb	B.1.1.519	20B	B.1.1.519
L001_202101065044_S18	IMSS_17			EPI_ISL_1288169	hCoV-19/Mexico/OAX-IBT-IMSS-125/2021	2021-02-09	Oaxaca	Nasopharyngeal and oropharyngeal swab	M	38	Amb	B.1.1.519	20B	B.1.1.519
L001_202101065054_S22	IMSS_21			EPI_ISL_1288173	hCoV-19/Mexico/OAX-IBT-IMSS-170/2021	2021-02-09	Oaxaca	Nasopharyngeal and oropharyngeal swab	M	30	Amb	B.1.1.519	20B	B.1.1.519
L001_202101065066_S23	IMSS_22			EPI_ISL_1288174	hCoV-19/Mexico/OAX-IBT-IMSS-171/2021	2021-02-09	Oaxaca	Nasopharyngeal and oropharyngeal swab	F	30	Amb	B.1.1.519	20B	B.1.1.519
L001_202101065102_S24	IMSS_23			EPI_ISL_1288175	hCoV-19/Mexico/GRO-IBT-IMSS-182/2021	2021-02-09	Guerrero	Nasopharyngeal and oropharyngeal swab	M	59	Hosp	B.1.1.222	20B	B.1.1.222
L001_202101065121_S25	IMSS_24			EPI_ISL_1288176	hCoV-19/Mexico/GRO-IBT-IMSS-193/2021	2021-02-09	Guerrero	Nasopharyngeal and oropharyngeal swab	M	36	Amb	B.1.1.519	20B	B.1.1.519
L001_202101065125_S26	IMSS_25			EPI_ISL_1288177	hCoV-19/Mexico/GRO-IBT-IMSS-204/2021	2021-02-09	Guerrero	Nasopharyngeal and oropharyngeal swab	M	29	Amb	B.1.1.519	20B	B.1.1.519
L001_202101065182_S33	IMSS_30			EPI_ISL_1288182	hCoV-19/Mexico/BCS-IBT-IMSS-282/2021	2021-02-09	Baja California Sur	Oropharyngeal swab	M	36	Amb	B.1.1.519	20B	B.1.1.519
L001_202101065207_S35	IMSS_32			EPI_ISL_1288184	hCoV-19/Mexico/SLP-IBT-IMSS-303/2021	2021-02-09	San Luis Potosi	Nasopharyngeal and oropharyngeal swab	M	71	Hosp	B.1.1.519	20B	B.1.1.519
L001_202101066169_S67	IMSS_64			EPI_ISL_1288216	hCoV-19/Mexico/MOR-IBT-IMSS-389/2021	2021-02-09	Morelos	Nasopharyngeal and oropharyngeal swab	M	67	Amb	B.1.1.519	20B	B.1.1.519
L001_202101066171_S68	IMSS_65			EPI_ISL_1288217	hCoV-19/Mexico/MOR-IBT-IMSS-390/2021	2021-02-09	Morelos	Nasopharyngeal and oropharyngeal swab	M	33	Hosp	B.1.1.519	20B	B.1.1.519
L001_202101066184_S71	IMSS_68			EPI_ISL_1288220	hCoV-19/Mexico/GRO-IBT-IMSS-394/2021	2021-02-09	Guerrero	Nasopharyngeal and oropharyngeal swab	M	46	Amb	B.1.1.519	20B	B.1.1.519
L001_202101066185_S72	IMSS_69			EPI_ISL_1288221	hCoV-19/Mexico/GRO-IBT-IMSS-395/2021	2021-02-09	Guerrero	Nasopharyngeal and oropharyngeal swab	F	35	Amb	B.1.1.222	20B	B.1.1.222
L001_202101066203_S78	IMSS_73			EPI_ISL_1288225	hCoV-19/Mexico/GRO-IBT-IMSS-401/2021	2021-02-09	Guerrero	Nasopharyngeal and oropharyngeal swab	M	25	Amb	B.1.1.322	20B	B.1.1.322
L001_202101066206_S80	IMSS_74			EPI_ISL_1288226	hCoV-19/Mexico/GRO-IBT-IMSS-404/2021	2021-02-09	Guerrero	Nasopharyngeal and oropharyngeal swab	F	38	Amb	B.1.1.519	20B	B.1.1.519
L001_202101066207_S81	IMSS_75			EPI_ISL_1288227	hCoV-19/Mexico/GRO-IBT-IMSS-405/2021	2021-02-09	Guerrero	Nasopharyngeal and oropharyngeal swab	F	70	Amb	B.1.1.519	20B	B.1.1.519
L001_202101066210_S82	IMSS_76			EPI_ISL_1288228	hCoV-19/Mexico/GRO-IBT-IMSS-406/2021	2021-02-09	Guerrero	Nasopharyngeal and oropharyngeal swab	F	53	Amb	B.1.1.519	20B	B.1.1.519
L001_202101066213_S83	IMSS_77			EPI_ISL_1288229	hCoV-19/Mexico/GRO-IBT-IMSS-407/2021	2021-02-09	Guerrero	Nasopharyngeal and oropharyngeal swab	M	32	Amb	B.1.2	20G	B.1.2
L001_202101066215_S84	IMSS_78			EPI_ISL_1288230	hCoV-19/Mexico/GRO-IBT-IMSS-408/2021	2021-02-09	Guerrero	Nasopharyngeal and oropharyngeal swab	F	51	Amb	B.1.1.222	20B	B.1.1.222
L001_202101066216_S85	IMSS_79			EPI_ISL_1288231	hCoV-19/Mexico/GRO-IBT-IMSS-409/2021	2021-02-09	Guerrero	Nasopharyngeal and oropharyngeal swab	F	41	Amb	B.1.1.432	20B	B.1.1.432
L001_202101066219_S86	IMSS_80			EPI_ISL_1288232	hCoV-19/Mexico/GRO-IBT-IMSS-410/2021	2021-02-09	Guerrero	Nasopharyngeal and oropharyngeal swab	F	27	Amb	B.1.1.432	20A	B.1.1.432
L001_202101066223_S87	IMSS_81			EPI_ISL_1288233	hCoV-19/Mexico/GRO-IBT-IMSS-411/2021	2021-02-09	Guerrero	Nasopharyngeal and oropharyngeal swab	F	58	Amb	B.1.1.519	20B	B.1.1.519
L001_202101066227_S88	IMSS_82			EPI_ISL_1288234	hCoV-19/Mexico/GRO-IBT-IMSS-412/2021	2021-02-09	Guerrero	Nasopharyngeal and oropharyngeal swab	F	46	Amb	B.1.1.519	20B	B.1.1.519
L001_202101066232_S89	IMSS_83			EPI_ISL_1288235	hCoV-19/Mexico/GRO-IBT-IMSS-413/2021	2021-02-09	Guerrero	Nasopharyngeal and oropharyngeal swab	M	71	Amb	B.1.1.519	20B	B.1.1.519
L001_202101066234_S90	IMSS_84			EPI_ISL_1288236	hCoV-19/Mexico/GRO-IBT-IMSS-415/2021	2021-02-09	Guerrero	Nasopharyngeal and oropharyngeal swab	F	46	Amb	B.1.1.519	20B	B.1.1.519
L001_202101066236_S91	IMSS_85			EPI_ISL_1288237	hCoV-19/Mexico/GRO-IBT-IMSS-416/2021	2021-02-09	Guerrero	Nasopharyngeal and oropharyngeal swab	M	39	Amb	B.1.2	20G	B.1.2
L001_202101066238_S92	IMSS_86			EPI_ISL_1288238	hCoV-19/Mexico/GRO-IBT-IMSS-417/2021	2021-02-09	Guerrero	Nasopharyngeal and oropharyngeal swab	M	30	Amb	B.1.1.519	20B	B.1.1.519
L001_202101066605_S151	IMSS_145			EPI_ISL_1288297	hCoV-19/Mexico/VER-IBT-IMSS-83/2021	2021-02-09	Veracruz	Nasopharyngeal and oropharyngeal swab	M	72	Hosp	B.1.623	20C	B.1.623
L001_202101066672_S163	IMSS_156			EPI_ISL_1288308	hCoV-19/Mexico/BCS-IBT-IMSS-96/2021	2021-02-09	Baja California Sur	Nasopharyngeal and oropharyngeal swab	M	34	Amb	B.1.427	20C	B.1.427
L001_202101067247_S67	IMSS_260			EPI_ISL_1288412	hCoV-19/Mexico/CMX-IBT-IMSS-217/2021	2021-02-09	Mexico City	Nasopharyngeal and oropharyngeal swab	F	67	Hosp	B.1.1.519	20B	B.1.1.519
RETRO-0420_INER	CIENI_494			EPI_ISL_4888538	hCoV-19/Mexico/CMX-INER-IBT-0866/2021	2021-02-09	Mexico City	unknown	M	54	Released	B.1.1.519	20B	B.1.1.519
RETRO-0421_INER	CIENI_495			EPI_ISL_4888539	hCoV-19/Mexico/CMX-INER-IBT-0867/2021	2021-02-09	Mexico City	unknown	M	28	Released	B.1.1.519	20B	B.1.1.519
RETRO-422_INER	CIENI_621			EPI_ISL_6316034	hCoV-19/Mexico/CMX-INER-IBT-1010/2021	2021-02-09	Mexico City	unknown	M	38	Dec	B.1.1.519	20B	B.1.1.519
L002_202101032315_S203	IMSS_521			EPI_ISL_1279266	hCoV-19/Mexico/CHH-INER-IMSS-00220/2021	2021-02-10	Chihuahua	Nasopharyngeal swab	M	41	Hosp	B.1.1.7	20I/501Y.V1	B.1.1.7
L002_202101002313_S114	IMSS_399			EPI_ISL_1279320	hCoV-19/Mexico/ZAC-INER-IMSS-00018/2021	2021-02-10	Zacatecas	Nasopharyngeal and oropharyngeal swab	M	40	Amb	B.1.1.519	20B	B.1.1.519
L002_202101002319_S115	IMSS_400			EPI_ISL_1279321	hCoV-19/Mexico/ZAC-INER-IMSS-00019/2021	2021-02-10	Zacatecas	Nasopharyngeal and oropharyngeal swab	M	24	Amb	B.1.2	20G	B.1.2
L002_202101002347_S119	IMSS_403			EPI_ISL_1279324	hCoV-19/Mexico/ZAC-INER-IMSS-00022/2021	2021-02-10	Zacatecas	Nasopharyngeal and oropharyngeal swab	F	28	Amb	B.1.2	20G	B.1.2
L002_202101002445_S130	IMSS_413			EPI_ISL_1279331	hCoV-19/Mexico/ZAC-INER-IMSS-00032/2021	2021-02-10	Zacatecas	Nasopharyngeal and oropharyngeal swab	F	35	Amb	B.1.1	20B	B.1.1
L002_202101004475_S47	IMSS_478			EPI_ISL_1279440	hCoV-19/Mexico/ROO-INER-IMSS-00164/2021	2021-02-10	Quintana Roo	Nasopharyngeal and oropharyngeal swab	F	62	Amb	B.1.1.519	20B	B.1.1.519
L002_202101030734_S81	IMSS_499			EPI_ISL_1279469	hCoV-19/Mexico/DUR-INER-IMSS-00198/2021	2021-02-10	Durango	Nasopharyngeal and oropharyngeal swab	M	53	Hosp	B.1.2	20G	B.1.2
L002_202101031153_S87	IMSS_504			EPI_ISL_1279472	hCoV-19/Mexico/NLE-INER-IMSS-00203/2021	2021-02-10	Nuevo Leon	Nasopharyngeal and oropharyngeal swab	F	39	Amb	B.1	20A	B.1
L002_202101031513_S93	IMSS_510			EPI_ISL_1279476	hCoV-19/Mexico/TAM-INER-IMSS-00209/2021	2021-02-10	Tamaulipas	Nasopharyngeal and oropharyngeal swab	F	37	Amb	B.1.1.519	20B	B.1.1.519
L002_202101032069_S195	IMSS_512			EPI_ISL_1279478	hCoV-19/Mexico/COA-INER-IMSS-00212/2021	2021-02-10	Coahuila	Nasopharyngeal swab	F	18	Amb	B.1.2	20G	B.1.2
L002_202101032271_S201	IMSS_519			EPI_ISL_1279484	hCoV-19/Mexico/SLP-INER-IMSS-00218/2021	2021-02-10	San Luis Potosi	Nasopharyngeal and oropharyngeal swab	F	71	Amb	B.1.1.519	20B	B.1.1.519
L002_202101004488_S358	IMSS_479			EPI_ISL_1279604	hCoV-19/Mexico/ROO-INER-IMSS-00359/2021	2021-02-10	Quintana Roo	Nasopharyngeal and oropharyngeal swab	M	75	Hosp	B.1.1.519	20B	B.1.1.519
L002_202101002348_S120	IMSS_404			EPI_ISL_1287761	hCoV-19/Mexico/ZAC-INER-IMSS-00023/2021	2021-02-10	Zacatecas	Nasopharyngeal and oropharyngeal swab	F	59	Amb	B.1.1.7	20I/501Y.V1	B.1.1.7
L001_202101064950_S1	IMSS_1			EPI_ISL_1288153	hCoV-19/Mexico/TLA-IBT-IMSS-137/2021	2021-02-10	Tlaxcala	Nasopharyngeal and oropharyngeal swab	F	48	Amb	B.1.1.519	20B	B.1.1.519
L001_202101064993_S7	IMSS_7			EPI_ISL_1288159	hCoV-19/Mexico/MOR-IBT-IMSS-403/2021	2021-02-10	Morelos	Nasopharyngeal and oropharyngeal swab	M	50	Amb	B.1.1.222	20B	B.1.1.222
L001_202101065011_S14	IMSS_13			EPI_ISL_1288165	hCoV-19/Mexico/MOR-IBT-IMSS-81/2021	2021-02-10	Morelos	Nasopharyngeal and oropharyngeal swab	M	31	Amb	B.1.1.222	20B	B.1.1.222
L001_202101065169_S28	IMSS_27			EPI_ISL_1288179	hCoV-19/Mexico/BCS-IBT-IMSS-226/2021	2021-02-10	Baja California Sur	Nasopharyngeal and oropharyngeal swab	M	56	Amb	B.1.1.222	20B	B.1.1.222
L001_202101065172_S29	IMSS_28			EPI_ISL_1288180	hCoV-19/Mexico/BCS-IBT-IMSS-237/2021	2021-02-10	Baja California Sur	Nasopharyngeal and oropharyngeal swab	M	54	Amb	B.1.1.432	20B	B.1.1.432
L001_202101065174_S31	IMSS_29			EPI_ISL_1288181	hCoV-19/Mexico/BCS-IBT-IMSS-260/2021	2021-02-10	Baja California Sur	Nasopharyngeal and oropharyngeal swab	F	42	Amb	B.1.429	20C	B.1.429
L001_202101065201_S34	IMSS_31			EPI_ISL_1288183	hCoV-19/Mexico/SLP-IBT-IMSS-292/2021	2021-02-10	San Luis Potosi	Nasopharyngeal and oropharyngeal swab	M	59	Hosp	B.1.609	20A	B.1.609
L001_202101065224_S36	IMSS_33			EPI_ISL_1288185	hCoV-19/Mexico/SLP-IBT-IMSS-314/2021	2021-02-10	San Luis Potosi	Nasopharyngeal and oropharyngeal swab	M	57	Amb	B.1.1.519	20B	B.1.1.519
L001_202101065237_S37	IMSS_34			EPI_ISL_1288186	hCoV-19/Mexico/SLP-IBT-IMSS-325/2021	2021-02-10	San Luis Potosi	Nasopharyngeal and oropharyngeal swab	F	30	Amb	B.1.1.519	20B	B.1.1.519
L001_202101065241_S38	IMSS_35			EPI_ISL_1288187	hCoV-19/Mexico/SLP-IBT-IMSS-336/2021	2021-02-10	San Luis Potosi	Nasopharyngeal and oropharyngeal swab	M	21	Amb	B.1.1.519	20B	B.1.1.519
L001_202101065249_S39	IMSS_36			EPI_ISL_1288188	hCoV-19/Mexico/SLP-IBT-IMSS-347/2021	2021-02-10	San Luis Potosi	Nasopharyngeal and oropharyngeal swab	M	32	Amb	B.1.1.519	20B	B.1.1.519
L001_202101065563_S40	IMSS_37			EPI_ISL_1288189	hCoV-19/Mexico/CMX-IBT-IMSS-359/2021	2021-02-10	Mexico City	Nasopharyngeal and oropharyngeal swab	F	23	Amb	B.1.1.519	20B	B.1.1.519
L001_202101065569_S41	IMSS_38			EPI_ISL_1288190	hCoV-19/Mexico/CMX-IBT-IMSS-361/2021	2021-02-10	Mexico City	Nasopharyngeal and oropharyngeal swab	F	27	Amb	B.1.1.519	20B	B.1.1.519
L001_202101065570_S42	IMSS_39			EPI_ISL_1288191	hCoV-19/Mexico/CMX-IBT-IMSS-362/2021	2021-02-10	Mexico City	Nasopharyngeal and oropharyngeal swab	F	39	Amb	B.1.1.519	20B	B.1.1.519
L001_202101066074_S53	IMSS_50			EPI_ISL_1288202	hCoV-19/Mexico/QUE-IBT-IMSS-374/2021	2021-02-10	Queretaro	Nasopharyngeal and oropharyngeal swab	F	37	Amb	B.1.1.519	20B	B.1.1.519
L001_202101066076_S54	IMSS_51			EPI_ISL_1288203	hCoV-19/Mexico/QUE-IBT-IMSS-375/2021	2021-02-10	Queretaro	Nasopharyngeal and oropharyngeal swab	M	61	Amb	B.1.1.519	20B	B.1.1.519
L001_202101066077_S55	IMSS_52			EPI_ISL_1288204	hCoV-19/Mexico/QUE-IBT-IMSS-376/2021	2021-02-10	Queretaro	Nasopharyngeal and oropharyngeal swab	F	65	Amb	B.1.1.519	20B	B.1.1.519
L001_202101066098_S58	IMSS_55			EPI_ISL_1288207	hCoV-19/Mexico/MEX-IBT-IMSS-379/2021	2021-02-10	State of Mexico	Nasopharyngeal swab	F	67	Amb	B.1.1.519	20B	B.1.1.519
L001_202101066100_S59	IMSS_56			EPI_ISL_1288208	hCoV-19/Mexico/MEX-IBT-IMSS-380/2021	2021-02-10	State of Mexico	Nasopharyngeal swab	M	6	Amb	B.1.1.519	20B	B.1.1.519
L001_202101066105_S61	IMSS_58			EPI_ISL_1288210	hCoV-19/Mexico/MEX-IBT-IMSS-383/2021	2021-02-10	State of Mexico	Oropharyngeal swab	M	54	Amb	B.1.1.519	20B	B.1.1.519
L001_202101066177_S69	IMSS_66			EPI_ISL_1288218	hCoV-19/Mexico/GRO-IBT-IMSS-391/2021	2021-02-10	Guerrero	Nasopharyngeal and oropharyngeal swab	M	75	Hosp	B.1.1.519	20B	B.1.1.519
L001_202101066186_S73	IMSS_70			EPI_ISL_1288222	hCoV-19/Mexico/GRO-IBT-IMSS-396/2021	2021-02-10	Guerrero	Nasopharyngeal and oropharyngeal swab	M	63	Hosp	B.1.1.519	20B	B.1.1.519
L001_202101066190_S75	IMSS_71			EPI_ISL_1288223	hCoV-19/Mexico/OAX-IBT-IMSS-398/2021	2021-02-10	Oaxaca	Nasopharyngeal and oropharyngeal swab	M	58	Amb	B.1.1.432	20B	B.1.1.432
L001_202101066251_S93	IMSS_87			EPI_ISL_1288239	hCoV-19/Mexico/VER-IBT-IMSS-418/2021	2021-02-10	Veracruz	Nasopharyngeal and oropharyngeal swab	F	62	Hosp	B.1.1.519	20B	B.1.1.519
L001_202101066254_S94	IMSS_88			EPI_ISL_1288240	hCoV-19/Mexico/VER-IBT-IMSS-419/2021	2021-02-10	Veracruz	Nasopharyngeal and oropharyngeal swab	M	84	Hosp	B.1.1.222	20B	B.1.1.222
L001_202101066257_S95	IMSS_89			EPI_ISL_1288241	hCoV-19/Mexico/VER-IBT-IMSS-420/2021	2021-02-10	Veracruz	Nasopharyngeal and oropharyngeal swab	F	41	Amb	B.1.1.222	20B	B.1.1.222
L001_202101066258_S96	IMSS_90			EPI_ISL_1288242	hCoV-19/Mexico/VER-IBT-IMSS-421/2021	2021-02-10	Veracruz	Nasopharyngeal and oropharyngeal swab	F	67	Amb	B.1.1.519	20B	B.1.1.519
L001_202101066262_S97	IMSS_91			EPI_ISL_1288243	hCoV-19/Mexico/ROO-IBT-IMSS-422/2021	2021-02-10	Quintana Roo	Nasopharyngeal and oropharyngeal swab	F	61	Hosp	B.1.1.519	20B	B.1.1.519
L001_202101066264_S98	IMSS_92			EPI_ISL_1288244	hCoV-19/Mexico/VER-IBT-IMSS-423/2021	2021-02-10	Veracruz	Nasopharyngeal and oropharyngeal swab	F	21	Amb	B.1.635	20A	B.1.635
L001_202101066265_S99	IMSS_93			EPI_ISL_1288245	hCoV-19/Mexico/VER-IBT-IMSS-424/2021	2021-02-10	Veracruz	Nasopharyngeal and oropharyngeal swab	M	19	Amb	B.1.635	20A	B.1.635
L001_202101066364_S100	IMSS_94			EPI_ISL_1288246	hCoV-19/Mexico/MOR-IBT-IMSS-27/2021	2021-02-10	Morelos	Nasopharyngeal and oropharyngeal swab	M	46	Hosp	B.1.1.519	20B	B.1.1.519
L001_202101066428_S109	IMSS_103			EPI_ISL_1288255	hCoV-19/Mexico/PUE-IBT-IMSS-36/2021	2021-02-10	Puebla	Nasopharyngeal and oropharyngeal swab	F	9	Amb	B.1.1.519	20B	B.1.1.519
L001_202101066461_S119	IMSS_113			EPI_ISL_1288265	hCoV-19/Mexico/PUE-IBT-IMSS-47/2021	2021-02-10	Puebla	Nasopharyngeal and oropharyngeal swab	M	58	Hosp	B.1.1.519	20B	B.1.1.519
L001_202101066462_S120	IMSS_114			EPI_ISL_1288266	hCoV-19/Mexico/PUE-IBT-IMSS-49/2021	2021-02-10	Puebla	Nasopharyngeal and oropharyngeal swab	M	74	Hosp	B.1.1.519	20B	B.1.1.519
L001_202101066466_S122	IMSS_116			EPI_ISL_1288268	hCoV-19/Mexico/PUE-IBT-IMSS-51/2021	2021-02-10	Puebla	Nasopharyngeal and oropharyngeal swab	M	68	Amb	B.1.1.519	20B	B.1.1.519
L001_202101066477_S127	IMSS_121			EPI_ISL_1288273	hCoV-19/Mexico/PUE-IBT-IMSS-56/2021	2021-02-10	Puebla	Nasopharyngeal and oropharyngeal swab	M	47	Amb	B.1.1.519	20B	B.1.1.519
L001_202101066484_S129	IMSS_123			EPI_ISL_1288275	hCoV-19/Mexico/PUE-IBT-IMSS-58/2021	2021-02-10	Puebla	Nasopharyngeal and oropharyngeal swab	F	38	Amb	B.1.1.519	20B	B.1.1.519
L001_202101066495_S130	IMSS_124			EPI_ISL_1288276	hCoV-19/Mexico/PUE-IBT-IMSS-60/2021	2021-02-10	Puebla	Nasopharyngeal and oropharyngeal swab	F	67	Hosp	B.1.1.519	20B	B.1.1.519
L001_202101066551_S142	IMSS_136			EPI_ISL_1288288	hCoV-19/Mexico/SLP-IBT-IMSS-73/2021	2021-02-10	San Luis Potosi	Nasopharyngeal and oropharyngeal swab	F	76	Hosp	B.1.1.519	20B	B.1.1.519
L001_202101066555_S143	IMSS_137			EPI_ISL_1288289	hCoV-19/Mexico/SLP-IBT-IMSS-74/2021	2021-02-10	San Luis Potosi	Nasopharyngeal and oropharyngeal swab	M	42	Hosp	B.1.1.519	20B	B.1.1.519
L001_202101066556_S144	IMSS_138			EPI_ISL_1288290	hCoV-19/Mexico/SLP-IBT-IMSS-75/2021	2021-02-10	San Luis Potosi	Nasopharyngeal and oropharyngeal swab	F	39	Amb	B.1.1.519	20B	B.1.1.519
L001_202101066575_S147	IMSS_141			EPI_ISL_1288293	hCoV-19/Mexico/SLP-IBT-IMSS-78/2021	2021-02-10	San Luis Potosi	Nasopharyngeal and oropharyngeal swab	M	34	Amb	B.1.1.519	20B	B.1.1.519
L001_202101066586_S148	IMSS_142			EPI_ISL_1288294	hCoV-19/Mexico/VER-IBT-IMSS-79/2021	2021-02-10	Veracruz	Nasopharyngeal and oropharyngeal swab	F	62	Hosp	B.1.1.519	20B	B.1.1.519
L001_202101066595_S150	IMSS_144			EPI_ISL_1288296	hCoV-19/Mexico/VER-IBT-IMSS-82/2021	2021-02-10	Veracruz	Nasopharyngeal and oropharyngeal swab	F	47	Amb	B.1.1.519	20B	B.1.1.519
L001_202101066616_S153	IMSS_147			EPI_ISL_1288299	hCoV-19/Mexico/VER-IBT-IMSS-85/2021	2021-02-10	Veracruz	Nasopharyngeal swab	M	55	Amb	B.1.1.519	20B	B.1.1.519
L001_202101066619_S154	IMSS_148			EPI_ISL_1288300	hCoV-19/Mexico/VER-IBT-IMSS-86/2021	2021-02-10	Veracruz	Nasopharyngeal swab	F	68	Amb	B.1.1.519	20B	B.1.1.519
L001_202101066621_S155	IMSS_149			EPI_ISL_1288301	hCoV-19/Mexico/VER-IBT-IMSS-87/2021	2021-02-10	Veracruz	Nasopharyngeal swab	F	43	Amb	B.1.1.519	20B	B.1.1.519
L001_202101066622_S156	IMSS_150			EPI_ISL_1288302	hCoV-19/Mexico/VER-IBT-IMSS-88/2021	2021-02-10	Veracruz	Nasopharyngeal and oropharyngeal swab	M	53	Amb	B.1.427	20C	B.1.427
L001_202101066628_S157	IMSS_151			EPI_ISL_1288303	hCoV-19/Mexico/VER-IBT-IMSS-89/2021	2021-02-10	Veracruz	Nasopharyngeal and oropharyngeal swab	M	32	Amb	B.1.1.519	20B	B.1.1.519
L001_202101066634_S158	IMSS_152			EPI_ISL_1288304	hCoV-19/Mexico/VER-IBT-IMSS-90/2021	2021-02-10	Veracruz	Nasopharyngeal and oropharyngeal swab	M	44	Amb	B.1.1.519	20B	B.1.1.519
L001_202101066636_S159	IMSS_153			EPI_ISL_1288305	hCoV-19/Mexico/VER-IBT-IMSS-91/2021	2021-02-10	Veracruz	Nasopharyngeal and oropharyngeal swab	M	40	Amb	B.1.1.519	20B	B.1.1.519
L001_202101066639_S160	IMSS_154			EPI_ISL_1288306	hCoV-19/Mexico/VER-IBT-IMSS-93/2021	2021-02-10	Veracruz	Nasopharyngeal and oropharyngeal swab	M	20	Amb	B.1.1.519	20B	B.1.1.519
L001_202101066697_S167	IMSS_159			EPI_ISL_1288311	hCoV-19/Mexico/VER-IBT-IMSS-100/2021	2021-02-10	Veracruz	Nasopharyngeal and oropharyngeal swab	F	72	Hosp	B.1.1.519	20B	B.1.1.519
L001_202101066707_S171	IMSS_163			EPI_ISL_1288315	hCoV-19/Mexico/VER-IBT-IMSS-105/2021	2021-02-10	Veracruz	Nasopharyngeal and oropharyngeal swab	M	77	Amb	B.1.1.519	20B	B.1.1.519
L001_202101066723_S176	IMSS_167			EPI_ISL_1288319	hCoV-19/Mexico/VER-IBT-IMSS-110/2021	2021-02-10	Veracruz	Nasopharyngeal and oropharyngeal swab	F	35	Amb	B.1.1.519	20B	B.1.1.519
L001_202101066725_S177	IMSS_168			EPI_ISL_1288320	hCoV-19/Mexico/VER-IBT-IMSS-111/2021	2021-02-10	Veracruz	Nasopharyngeal and oropharyngeal swab	F	23	Amb	B.1.1.432	20A	B.1.1.432
L001_202101066734_S178	IMSS_169			EPI_ISL_1288321	hCoV-19/Mexico/VER-IBT-IMSS-112/2021	2021-02-10	Veracruz	Nasopharyngeal and oropharyngeal swab	M	48	Amb	B.1.1.519	20B	B.1.1.519
L001_202101066737_S179	IMSS_170			EPI_ISL_1288322	hCoV-19/Mexico/VER-IBT-IMSS-113/2021	2021-02-10	Veracruz	Nasopharyngeal and oropharyngeal swab	M	33	Amb	B.1.1.519	20B	B.1.1.519
L001_202101066740_S180	IMSS_171			EPI_ISL_1288323	hCoV-19/Mexico/VER-IBT-IMSS-115/2021	2021-02-10	Veracruz	Nasopharyngeal and oropharyngeal swab	M	43	Amb	B.1.1.519	20B	B.1.1.519
L001_202101066744_S181	IMSS_172			EPI_ISL_1288324	hCoV-19/Mexico/VER-IBT-IMSS-116/2021	2021-02-10	Veracruz	Nasopharyngeal and oropharyngeal swab	M	80	Amb	B.1.1.519	20B	B.1.1.519
L001_202101066745_S182	IMSS_173			EPI_ISL_1288325	hCoV-19/Mexico/VER-IBT-IMSS-117/2021	2021-02-10	Veracruz	Nasopharyngeal and oropharyngeal swab	F	23	Amb	B.1.1.519	20B	B.1.1.519
L001_202101066756_S183	IMSS_174			EPI_ISL_1288326	hCoV-19/Mexico/CHP-IBT-IMSS-118/2021	2021-02-10	Chiapas	Nasopharyngeal and oropharyngeal swab	M	44	Amb	B.1.1.519	20B	B.1.1.519
L001_202101066759_S185	IMSS_176			EPI_ISL_1288328	hCoV-19/Mexico/PUE-IBT-IMSS-120/2021	2021-02-10	Puebla	Nasopharyngeal and oropharyngeal swab	F	38	Amb	B.1.1.519	20B	B.1.1.519
L001_202101066765_S188	IMSS_178			EPI_ISL_1288330	hCoV-19/Mexico/CHP-IBT-IMSS-123/2021	2021-02-10	Chiapas	Nasopharyngeal and oropharyngeal swab	F	28	Amb	B.1.1.519	20B	B.1.1.519
L001_202101066770_S190	IMSS_180			EPI_ISL_1288332	hCoV-19/Mexico/PUE-IBT-IMSS-126/2021	2021-02-10	Puebla	Nasopharyngeal and oropharyngeal swab	M	33	Amb	B.1.1.519	20B	B.1.1.519
L001_202101066780_S193	IMSS_183			EPI_ISL_1288335	hCoV-19/Mexico/PUE-IBT-IMSS-129/2021	2021-02-10	Puebla	Nasopharyngeal and oropharyngeal swab	M	29	Amb	B.1.1.519	20B	B.1.1.519
L001_202101066781_S194	IMSS_184			EPI_ISL_1288336	hCoV-19/Mexico/PUE-IBT-IMSS-130/2021	2021-02-10	Puebla	Nasopharyngeal and oropharyngeal swab	F	45	Amb	B.1.1.519	20B	B.1.1.519
L001_202101066793_S200	IMSS_189			EPI_ISL_1288341	hCoV-19/Mexico/PUE-IBT-IMSS-138/2021	2021-02-10	Puebla	Nasopharyngeal and oropharyngeal swab	F	29	Amb	B.1.1.519	20B	B.1.1.519
L001_202101066794_S201	IMSS_190			EPI_ISL_1288342	hCoV-19/Mexico/PUE-IBT-IMSS-139/2021	2021-02-10	Puebla	Oropharyngeal swab	M	44	Amb	B.1.1.519	20B	B.1.1.519
L001_202101066796_S202	IMSS_191			EPI_ISL_1288343	hCoV-19/Mexico/PUE-IBT-IMSS-140/2021	2021-02-10	Puebla	Nasopharyngeal and oropharyngeal swab	M	37	Amb	B.1.1.519	20B	B.1.1.519
L001_202101066797_S203	IMSS_192			EPI_ISL_1288344	hCoV-19/Mexico/PUE-IBT-IMSS-141/2021	2021-02-10	Puebla	Nasopharyngeal and oropharyngeal swab	F	37	Amb	B.1.1.519	20B	B.1.1.519
L001_202101066845_S1	IMSS_194			EPI_ISL_1288346	hCoV-19/Mexico/PUE-IBT-IMSS-143/2021	2021-02-10	Puebla	Nasopharyngeal and oropharyngeal swab	F	32	Amb	B.1.243	20A	B.1.243
L001_202101066847_S2	IMSS_195			EPI_ISL_1288347	hCoV-19/Mexico/PUE-IBT-IMSS-144/2021	2021-02-10	Puebla	Nasopharyngeal and oropharyngeal swab	M	62	Amb	B.1.1.519	20B	B.1.1.519
L001_202101066987_S12	IMSS_205			EPI_ISL_1288357	hCoV-19/Mexico/GRO-IBT-IMSS-155/2021	2021-02-10	Guerrero	Oropharyngeal swab	M	52	Amb	B.1.1.519	20B	B.1.1.519
L001_202101067085_S31	IMSS_224			EPI_ISL_1288376	hCoV-19/Mexico/MEX-IBT-IMSS-177/2021	2021-02-10	State of Mexico	Nasopharyngeal and oropharyngeal swab	F	44	Amb	B.1.1.519	20B	B.1.1.519
L001_202101067087_S32	IMSS_225			EPI_ISL_1288377	hCoV-19/Mexico/MEX-IBT-IMSS-178/2021	2021-02-10	State of Mexico	Nasopharyngeal and oropharyngeal swab	M	24	Amb	B.1.1.519	20B	B.1.1.519
L001_202101067089_S33	IMSS_226			EPI_ISL_1288378	hCoV-19/Mexico/MEX-IBT-IMSS-179/2021	2021-02-10	State of Mexico	Nasopharyngeal and oropharyngeal swab	F	18	Amb	B.1.1.519	20B	B.1.1.519
L001_202101067091_S34	IMSS_227			EPI_ISL_1288379	hCoV-19/Mexico/MEX-IBT-IMSS-180/2021	2021-02-10	State of Mexico	Nasopharyngeal and oropharyngeal swab	F	24	Amb	B.1.1.519	20B	B.1.1.519
L001_202101067093_S35	IMSS_228			EPI_ISL_1288380	hCoV-19/Mexico/MEX-IBT-IMSS-181/2021	2021-02-10	State of Mexico	Nasopharyngeal and oropharyngeal swab	F	28	Amb	B.1.1.519	20B	B.1.1.519
L001_202101067100_S36	IMSS_229			EPI_ISL_1288381	hCoV-19/Mexico/MEX-IBT-IMSS-183/2021	2021-02-10	State of Mexico	Nasopharyngeal and oropharyngeal swab	M	42	Amb	B.1.1.519	20B	B.1.1.519
L001_202101067222_S64	IMSS_257			EPI_ISL_1288409	hCoV-19/Mexico/MEX-IBT-IMSS-213/2021	2021-02-10	State of Mexico	Nasopharyngeal and oropharyngeal swab	M	28	Amb	B.1.1.519	20B	B.1.1.519
L001_202101067363_S89	IMSS_279			EPI_ISL_1288431	hCoV-19/Mexico/BCS-IBT-IMSS-242/2021	2021-02-10	Baja California Sur	Nasopharyngeal and oropharyngeal swab	F	28	Amb	B.1.1.519	20B	B.1.1.519
L001_202101067370_S90	IMSS_280			EPI_ISL_1288432	hCoV-19/Mexico/BCS-IBT-IMSS-243/2021	2021-02-10	Baja California Sur	Nasopharyngeal and oropharyngeal swab	F	26	Amb	B.1.2	20G	B.1.2
L001_202101067374_S91	IMSS_281			EPI_ISL_1288433	hCoV-19/Mexico/BCS-IBT-IMSS-244/2021	2021-02-10	Baja California Sur	Nasopharyngeal and oropharyngeal swab	F	29	Amb	B.1.243	20A	B.1.243
L001_202101067376_S92	IMSS_282			EPI_ISL_1288434	hCoV-19/Mexico/BCS-IBT-IMSS-245/2021	2021-02-10	Baja California Sur	Nasopharyngeal and oropharyngeal swab	F	27	Amb	B.1.1.519	20B	B.1.1.519
L001_202101067416_S196	IMSS_290			EPI_ISL_1288442	hCoV-19/Mexico/VER-IBT-IMSS-360/2021	2021-02-10	Veracruz	Nasopharyngeal swab	M	51	Amb	B.1.1.432	20A	B.1.1.432
L001_202101067425_S101	IMSS_292			EPI_ISL_1288444	hCoV-19/Mexico/VER-IBT-IMSS-255/2021	2021-02-10	Veracruz	Nasopharyngeal swab	F	48	Amb	B.1.1.519	20B	B.1.1.519
L002_202101031083_S84	IMSS_501			EPI_ISL_1279264	hCoV-19/Mexico/TAM-INER-IMSS-00200/2021	2021-02-11	Nuevo Leon	Nasopharyngeal and oropharyngeal swab	F	38	Amb	B.1.396	20A	B.1.396
L002_202101002390_S124	IMSS_407			EPI_ISL_1279265	hCoV-19/Mexico/ZAC-INER-IMSS-00026/2021	2021-02-11	Zacatecas	Nasopharyngeal and oropharyngeal swab	F	39	Amb	B.1.1.7	20I/501Y.V1	B.1.1.7
L002_202101002382_S122	IMSS_406			EPI_ISL_1279271	hCoV-19/Mexico/ZAC-INER-IMSS-00025/2021	2021-02-11	Zacatecas	Nasopharyngeal and oropharyngeal swab	M	33	Amb	B.1.1.517	20B	B.1.1.517
L002_202101004611_S367	IMSS_488			EPI_ISL_1279282	hCoV-19/Mexico/CAM-INER-IMSS-00368/2021	2021-02-11	Campeche	Nasopharyngeal and oropharyngeal swab	M	30	Amb	B.1.1.519	20B	B.1.1.519
L002_202101031150_S86	IMSS_503			EPI_ISL_1279287	hCoV-19/Mexico/NLE-INER-IMSS-00202/2021	2021-02-11	Nuevo Leon	Nasopharyngeal and oropharyngeal swab	M	50	Amb	B.1.1	20B	B.1.1
L002_202101031185_S88	IMSS_505			EPI_ISL_1279298	hCoV-19/Mexico/NLE-INER-IMSS-00204/2021	2021-02-11	Nuevo Leon	Nasopharyngeal and oropharyngeal swab	F	24	Amb	B.1.2	20G	B.1.2
L002_202101002333_S117	IMSS_401			EPI_ISL_1279322	hCoV-19/Mexico/ZAC-INER-IMSS-00020/2021	2021-02-11	Zacatecas	Nasopharyngeal and oropharyngeal swab	M	66	Hosp	B.1.429	20C	B.1.429
L002_202101002371_S121	IMSS_405			EPI_ISL_1279325	hCoV-19/Mexico/ZAC-INER-IMSS-00024/2021	2021-02-11	Zacatecas	Nasopharyngeal and oropharyngeal swab	M	44	Amb	B.1.1.519	20B	B.1.1.519
L002_202101002393_S125	IMSS_408			EPI_ISL_1279326	hCoV-19/Mexico/ZAC-INER-IMSS-00027/2021	2021-02-11	Zacatecas	Nasopharyngeal and oropharyngeal swab	M	21	Amb	B.1.1.519	20B	B.1.1.519
L002_202101002399_S126	IMSS_409			EPI_ISL_1279327	hCoV-19/Mexico/ZAC-INER-IMSS-00028/2021	2021-02-11	Zacatecas	Nasopharyngeal and oropharyngeal swab	M	35	Amb	B.1.1.519	20B	B.1.1.519
L002_202101002400_S127	IMSS_410			EPI_ISL_1279328	hCoV-19/Mexico/ZAC-INER-IMSS-00029/2021	2021-02-11	Zacatecas	Nasopharyngeal and oropharyngeal swab	F	18	Amb	B.1.239	20A	B.1.239
L002_202101002448_S131	IMSS_414			EPI_ISL_1279332	hCoV-19/Mexico/ZAC-INER-IMSS-00033/2021	2021-02-11	Zacatecas	Nasopharyngeal and oropharyngeal swab	F	25	Amb	B.1.1.519	20B	B.1.1.519
L002_202101031097_S85	IMSS_502			EPI_ISL_1279471	hCoV-19/Mexico/NLE-INER-IMSS-00201/2021	2021-02-11	Nuevo Leon	Nasopharyngeal and oropharyngeal swab	F	49	Hosp	B.1.396	20A	B.1.396
L002_202101031236_S89	IMSS_506			EPI_ISL_1279473	hCoV-19/Mexico/NLE-INER-IMSS-00205/2021	2021-02-11	Nuevo Leon	Nasopharyngeal and oropharyngeal swab	M	34	Amb	B.1.2	20G	B.1.2
L002_202101032067_S194	IMSS_511			EPI_ISL_1279477	hCoV-19/Mexico/COA-INER-IMSS-00211/2021	2021-02-11	Coahuila	Nasopharyngeal and oropharyngeal swab	F	75	Amb	B.1.1.519	20B	B.1.1.519
L002_202101034263_S249	IMSS_567			EPI_ISL_1279522	hCoV-19/Mexico/CHH-INER-IMSS-00260/2021	2021-02-11	Chihuahua	Pharyngeal swab	F	62	Amb	B.1.1.362	20B	B.1.1.362
L002_202101034264_S250	IMSS_568			EPI_ISL_1279523	hCoV-19/Mexico/CHH-INER-IMSS-00261/2021	2021-02-11	Chihuahua	Nasopharyngeal and oropharyngeal swab	M	25	Amb	B.1.1.362	20B	B.1.1.362
L002_202101004581_S365	IMSS_486			EPI_ISL_1279611	hCoV-19/Mexico/ROO-INER-IMSS-00366/2021	2021-02-11	Quintana Roo	Nasopharyngeal and oropharyngeal swab	M	31	Amb	B.1.427	20C	B.1.427
L002_202101004590_S366	IMSS_487			EPI_ISL_1279612	hCoV-19/Mexico/ROO-INER-IMSS-00367/2021	2021-02-11	Quintana Roo	Nasopharyngeal and oropharyngeal swab	F	21	Amb	B.1.1.519	20B	B.1.1.519
L002_202101031353_S91	IMSS_508			EPI_ISL_1287771	hCoV-19/Mexico/COA-INER-IMSS-00207/2021	2021-02-11	Coahuila	Nasopharyngeal and oropharyngeal swab	M	37	Hosp	B.1.1.222	20B	B.1.1.222
L001_202101065846_S43	IMSS_40			EPI_ISL_1288192	hCoV-19/Mexico/CMX-IBT-IMSS-363/2021	2021-02-11	Mexico City	Nasopharyngeal and oropharyngeal swab	F	62	Amb	B.1.1.519	20B	B.1.1.519
L001_202101066021_S47	IMSS_44			EPI_ISL_1288196	hCoV-19/Mexico/CMX-IBT-IMSS-367/2021	2021-02-11	Mexico City	Oropharyngeal swab	M	39	Hosp	B.1.1.222	20B	B.1.1.222
L001_202101066025_S48	IMSS_45			EPI_ISL_1288197	hCoV-19/Mexico/CMX-IBT-IMSS-368/2021	2021-02-11	Mexico City	Oropharyngeal swab	M	74	Hosp	B.1.1.519	20B	B.1.1.519
L001_202101066028_S49	IMSS_46			EPI_ISL_1288198	hCoV-19/Mexico/MEX-IBT-IMSS-369/2021	2021-02-11	State of Mexico	Oropharyngeal swab	F	63	Hosp	B.1.1.519	20B	B.1.1.519
L001_202101066033_S50	IMSS_47			EPI_ISL_1288199	hCoV-19/Mexico/MEX-IBT-IMSS-371/2021	2021-02-11	State of Mexico	Oropharyngeal swab	M	72	Hosp	B.1.1.519	20B	B.1.1.519
L001_202101066034_S51	IMSS_48			EPI_ISL_1288200	hCoV-19/Mexico/CMX-IBT-IMSS-372/2021	2021-02-11	Mexico City	Oropharyngeal swab	M	69	Hosp	B.1.1.519	20B	B.1.1.519
L001_202101066095_S56	IMSS_53			EPI_ISL_1288205	hCoV-19/Mexico/MEX-IBT-IMSS-377/2021	2021-02-11	State of Mexico	Nasopharyngeal and oropharyngeal swab	M	41	Amb	B.1.1.519	20B	B.1.1.519
L001_202101066096_S57	IMSS_54			EPI_ISL_1288206	hCoV-19/Mexico/MEX-IBT-IMSS-378/2021	2021-02-11	State of Mexico	Nasopharyngeal and oropharyngeal swab	F	40	Amb	B.1.1.519	20B	B.1.1.519
L001_202101066104_S60	IMSS_57			EPI_ISL_1288209	hCoV-19/Mexico/MEX-IBT-IMSS-382/2021	2021-02-11	State of Mexico	Nasopharyngeal and oropharyngeal swab	F	68	Amb	B.1.1.519	20B	B.1.1.519
L001_202101066107_S62	IMSS_59			EPI_ISL_1288211	hCoV-19/Mexico/CMX-IBT-IMSS-384/2021	2021-02-11	Mexico City	Nasopharyngeal and oropharyngeal swab	M	44	Amb	B.1.1.519	20B	B.1.1.519
L001_202101066179_S70	IMSS_67			EPI_ISL_1288219	hCoV-19/Mexico/GRO-IBT-IMSS-393/2021	2021-02-11	Guerrero	Nasopharyngeal and oropharyngeal swab	M	50	Hosp	B.1.1.519	20B	B.1.1.519
L001_202101066196_S76	IMSS_72			EPI_ISL_1288224	hCoV-19/Mexico/OAX-IBT-IMSS-399/2021	2021-02-11	Oaxaca	Nasopharyngeal and oropharyngeal swab	F	43	Amb	B.1	20A	B.1
L001_202101066402_S103	IMSS_97			EPI_ISL_1288249	hCoV-19/Mexico/MEX-IBT-IMSS-30/2021	2021-02-11	State of Mexico	Nasopharyngeal and oropharyngeal swab	M	31	Amb	B.1.1.519	20B	B.1.1.519
L001_202101066414_S104	IMSS_98			EPI_ISL_1288250	hCoV-19/Mexico/TLA-IBT-IMSS-31/2021	2021-02-11	Tlaxcala	Nasopharyngeal and oropharyngeal swab	M	47	Hosp	B.1.1.222	20B	B.1.1.222
L001_202101066415_S105	IMSS_99			EPI_ISL_1288251	hCoV-19/Mexico/TLA-IBT-IMSS-32/2021	2021-02-11	Tlaxcala	Nasopharyngeal and oropharyngeal swab	M	69	Hosp	B.1.1.519	20B	B.1.1.519
L001_202101066421_S106	IMSS_100			EPI_ISL_1288252	hCoV-19/Mexico/TLA-IBT-IMSS-33/2021	2021-02-11	Tlaxcala	Nasopharyngeal and oropharyngeal swab	M	48	Hosp	B.1.1.519	20B	B.1.1.519
L001_202101066424_S108	IMSS_102			EPI_ISL_1288254	hCoV-19/Mexico/PUE-IBT-IMSS-35/2021	2021-02-11	Puebla	Nasopharyngeal and oropharyngeal swab	M	58	Amb	B.1.1.519	20B	B.1.1.519
L001_202101066431_S110	IMSS_104			EPI_ISL_1288256	hCoV-19/Mexico/PUE-IBT-IMSS-38/2021	2021-02-11	Puebla	Nasopharyngeal and oropharyngeal swab	F	54	Amb	B.1.1.519	20B	B.1.1.519
L001_202101066432_S111	IMSS_105			EPI_ISL_1288257	hCoV-19/Mexico/PUE-IBT-IMSS-39/2021	2021-02-11	Puebla	Nasopharyngeal and oropharyngeal swab	M	45	Amb	B.1.1.519	20B	B.1.1.519
L001_202101066435_S112	IMSS_106			EPI_ISL_1288258	hCoV-19/Mexico/PUE-IBT-IMSS-40/2021	2021-02-11	Puebla	Nasopharyngeal and oropharyngeal swab	M	44	Amb	B.1.1.222	20B	B.1.1.222
L001_202101066452_S113	IMSS_107			EPI_ISL_1288259	hCoV-19/Mexico/PUE-IBT-IMSS-41/2021	2021-02-11	Puebla	Nasopharyngeal swab	M	50	Amb	B.1.1.519	20B	B.1.1.519
L001_202101066453_S114	IMSS_108			EPI_ISL_1288260	hCoV-19/Mexico/PUE-IBT-IMSS-42/2021	2021-02-11	Puebla	Nasopharyngeal swab	M	58	Amb	B.1.1.519	20B	B.1.1.519
L001_202101066454_S115	IMSS_109			EPI_ISL_1288261	hCoV-19/Mexico/PUE-IBT-IMSS-43/2021	2021-02-11	Puebla	Nasopharyngeal swab	F	41	Amb	B.1.1.519	20B	B.1.1.519
L001_202101066455_S116	IMSS_110			EPI_ISL_1288262	hCoV-19/Mexico/PUE-IBT-IMSS-44/2021	2021-02-11	Puebla	Oropharyngeal swab	M	57	Amb	B.1.1.222	20B	B.1.1.222
L001_202101066458_S117	IMSS_111			EPI_ISL_1288263	hCoV-19/Mexico/PUE-IBT-IMSS-45/2021	2021-02-11	Puebla	Nasopharyngeal swab	F	31	Amb	B.1.1.519	20B	B.1.1.519
L001_202101066460_S118	IMSS_112			EPI_ISL_1288264	hCoV-19/Mexico/PUE-IBT-IMSS-46/2021	2021-02-11	Puebla	Nasopharyngeal swab	F	28	Amb	B.1.1.519	20B	B.1.1.519
L001_202101066463_S121	IMSS_115			EPI_ISL_1288267	hCoV-19/Mexico/PUE-IBT-IMSS-50/2021	2021-02-11	Puebla	Nasopharyngeal swab	F	88	Amb	B.1.1.519	20B	B.1.1.519
L001_202101066467_S123	IMSS_117			EPI_ISL_1288269	hCoV-19/Mexico/PUE-IBT-IMSS-52/2021	2021-02-11	Puebla	Oropharyngeal swab	F	53	Amb	B.1.1.519	20B	B.1.1.519
L001_202101066469_S124	IMSS_118			EPI_ISL_1288270	hCoV-19/Mexico/PUE-IBT-IMSS-53/2021	2021-02-11	Puebla	Oropharyngeal swab	F	26	Amb	B.1.1.519	20B	B.1.1.519
L001_202101066472_S125	IMSS_119			EPI_ISL_1288271	hCoV-19/Mexico/PUE-IBT-IMSS-54/2021	2021-02-11	Puebla	Oropharyngeal swab	F	46	Amb	B.1.1.519	20B	B.1.1.519
L001_202101066475_S126	IMSS_120			EPI_ISL_1288272	hCoV-19/Mexico/PUE-IBT-IMSS-55/2021	2021-02-11	Puebla	Nasopharyngeal and oropharyngeal swab	F	34	Amb	B.1.1.519	20B	B.1.1.519
L001_202101066478_S128	IMSS_122			EPI_ISL_1288274	hCoV-19/Mexico/PUE-IBT-IMSS-57/2021	2021-02-11	Puebla	Nasopharyngeal and oropharyngeal swab	F	33	Amb	B.1.1.519	20B	B.1.1.519
L001_202101066525_S135	IMSS_129			EPI_ISL_1288281	hCoV-19/Mexico/SLP-IBT-IMSS-65/2021	2021-02-11	San Luis Potosi	Nasopharyngeal and oropharyngeal swab	F	24	Amb	B.1.239	20A	B.1.239
L001_202101066526_S136	IMSS_130			EPI_ISL_1288282	hCoV-19/Mexico/SLP-IBT-IMSS-66/2021	2021-02-11	San Luis Potosi	Nasopharyngeal and oropharyngeal swab	F	22	Amb	B.1.1.222	20B	B.1.1.222
L001_202101066528_S137	IMSS_131			EPI_ISL_1288283	hCoV-19/Mexico/SLP-IBT-IMSS-67/2021	2021-02-11	San Luis Potosi	Nasopharyngeal and oropharyngeal swab	F	36	Amb	B.1.396	20A	B.1.396
L001_202101066529_S138	IMSS_132			EPI_ISL_1288284	hCoV-19/Mexico/SLP-IBT-IMSS-68/2021	2021-02-11	San Luis Potosi	Nasopharyngeal and oropharyngeal swab	F	46	Amb	B.1.1.519	20B	B.1.1.519
L001_202101066667_S162	IMSS_155			EPI_ISL_1288307	hCoV-19/Mexico/CHP-IBT-IMSS-95/2021	2021-02-11	Chiapas	Nasopharyngeal and oropharyngeal swab	F	47	Amb	B.1.1.519	20B	B.1.1.519
L001_202101066704_S169	IMSS_161			EPI_ISL_1288313	hCoV-19/Mexico/BCS-IBT-IMSS-102/2021	2021-02-11	Baja California Sur	Nasopharyngeal and oropharyngeal swab	M	52	Amb	B.1.1.519	20B	B.1.1.519
L001_202101066706_S170	IMSS_162			EPI_ISL_1288314	hCoV-19/Mexico/BCS-IBT-IMSS-104/2021	2021-02-11	Baja California Sur	Nasopharyngeal and oropharyngeal swab	F	23	Amb	B.1	20A	B.1
L001_202101066708_S172	IMSS_164			EPI_ISL_1288316	hCoV-19/Mexico/BCS-IBT-IMSS-106/2021	2021-02-11	Baja California Sur	Nasopharyngeal and oropharyngeal swab	M	60	Amb	B.1.1.519	20B	B.1.1.519
L001_202101066716_S174	IMSS_165			EPI_ISL_1288317	hCoV-19/Mexico/BCS-IBT-IMSS-108/2021	2021-02-11	Baja California Sur	Nasopharyngeal and oropharyngeal swab	F	46	Amb	B.1.243	20A	B.1.243
L001_202101066721_S175	IMSS_166			EPI_ISL_1288318	hCoV-19/Mexico/BCS-IBT-IMSS-109/2021	2021-02-11	Baja California Sur	Nasopharyngeal and oropharyngeal swab	M	35	Amb	B.1.1.519	20B	B.1.1.519
L001_202101066757_S184	IMSS_175			EPI_ISL_1288327	hCoV-19/Mexico/CHP-IBT-IMSS-119/2021	2021-02-11	Chiapas	Nasopharyngeal and oropharyngeal swab	F	57	Amb	B.1.1.519	20B	B.1.1.519
L001_202101066761_S187	IMSS_177			EPI_ISL_1288329	hCoV-19/Mexico/CHP-IBT-IMSS-122/2021	2021-02-11	Chiapas	Nasopharyngeal and oropharyngeal swab	M	23	Amb	B.1.1.519	20B	B.1.1.519
L001_202101066768_S189	IMSS_179			EPI_ISL_1288331	hCoV-19/Mexico/PUE-IBT-IMSS-124/2021	2021-02-11	Puebla	Nasopharyngeal swab	M	54	Amb	B.1.1.519	20B	B.1.1.519
L001_202101066773_S191	IMSS_181			EPI_ISL_1288333	hCoV-19/Mexico/PUE-IBT-IMSS-127/2021	2021-02-11	Puebla	Nasopharyngeal swab	M	39	Amb	B.1.1.519	20B	B.1.1.519
L001_202101066775_S192	IMSS_182			EPI_ISL_1288334	hCoV-19/Mexico/PUE-IBT-IMSS-128/2021	2021-02-11	Puebla	Nasopharyngeal and oropharyngeal swab	F	19	Amb	B.1.1.519	20B	B.1.1.519
L001_202101066784_S195	IMSS_185			EPI_ISL_1288337	hCoV-19/Mexico/PUE-IBT-IMSS-131/2021	2021-02-11	Puebla	Nasopharyngeal and oropharyngeal swab	F	30	Amb	B.1.1.519	20B	B.1.1.519
L001_202101066785_S196	IMSS_186			EPI_ISL_1288338	hCoV-19/Mexico/PUE-IBT-IMSS-132/2021	2021-02-11	Puebla	Nasopharyngeal swab	F	67	Amb	B.1.1.519	20B	B.1.1.519
L001_202101066786_S197	IMSS_187			EPI_ISL_1288339	hCoV-19/Mexico/PUE-IBT-IMSS-133/2021	2021-02-11	Puebla	Nasopharyngeal and oropharyngeal swab	F	51	Amb	B.1.1.222	20B	B.1.1.222
L001_202101066789_S198	IMSS_188			EPI_ISL_1288340	hCoV-19/Mexico/PUE-IBT-IMSS-134/2021	2021-02-11	Puebla	Nasopharyngeal swab	F	57	Amb	B.1.1.519	20B	B.1.1.519
L001_202101066834_S204	IMSS_193			EPI_ISL_1288345	hCoV-19/Mexico/PUE-IBT-IMSS-142/2021	2021-02-11	Puebla	Nasopharyngeal and oropharyngeal swab	F	52	Amb	B.1.1.519	20B	B.1.1.519
L001_202101066852_S4	IMSS_197			EPI_ISL_1288349	hCoV-19/Mexico/PUE-IBT-IMSS-146/2021	2021-02-11	Puebla	Nasopharyngeal and oropharyngeal swab	F	26	Amb	B.1.1.222	20B	B.1.1.222
L001_202101066953_S8	IMSS_201			EPI_ISL_1288353	hCoV-19/Mexico/VER-IBT-IMSS-151/2021	2021-02-11	Veracruz	Nasopharyngeal and oropharyngeal swab	F	31	Amb	B.1.243	20A	B.1.243
L001_202101066958_S9	IMSS_202			EPI_ISL_1288354	hCoV-19/Mexico/OAX-IBT-IMSS-152/2021	2021-02-11	Oaxaca	Nasopharyngeal and oropharyngeal swab	M	32	Amb	B.1.1.519	20B	B.1.1.519
L001_202101066970_S10	IMSS_203			EPI_ISL_1288355	hCoV-19/Mexico/VER-IBT-IMSS-153/2021	2021-02-11	Veracruz	Nasopharyngeal and oropharyngeal swab	F	43	Amb	B.1.1.519	20B	B.1.1.519
L001_202101066981_S11	IMSS_204			EPI_ISL_1288356	hCoV-19/Mexico/GRO-IBT-IMSS-154/2021	2021-02-11	Guerrero	Nasopharyngeal and oropharyngeal swab	F	60	Hosp	B.1.1.519	20B	B.1.1.519
L001_202101067010_S15	IMSS_208			EPI_ISL_1288360	hCoV-19/Mexico/VER-IBT-IMSS-158/2021	2021-02-11	Veracruz	Nasopharyngeal and oropharyngeal swab	M	31	Amb	B.1.1.519	20B	B.1.1.519
L001_202101067014_S16	IMSS_209			EPI_ISL_1288361	hCoV-19/Mexico/VER-IBT-IMSS-160/2021	2021-02-11	Veracruz	Nasopharyngeal and oropharyngeal swab	F	48	Amb	B.1.635	20A	B.1.635
L001_202101067017_S17	IMSS_210			EPI_ISL_1288362	hCoV-19/Mexico/GRO-IBT-IMSS-161/2021	2021-02-11	Guerrero	Nasopharyngeal and oropharyngeal swab	F	25	Amb	B.1.1.519	20B	B.1.1.519
L001_202101067023_S18	IMSS_211			EPI_ISL_1288363	hCoV-19/Mexico/VER-IBT-IMSS-162/2021	2021-02-11	Veracruz	Nasopharyngeal and oropharyngeal swab	M	34	Amb	B.1.1.519	20B	B.1.1.519
L001_202101067024_S19	IMSS_212			EPI_ISL_1288364	hCoV-19/Mexico/VER-IBT-IMSS-163/2021	2021-02-11	Veracruz	Nasopharyngeal and oropharyngeal swab	F	39	Amb	B.1.1.519	20B	B.1.1.519
L001_202101067030_S20	IMSS_213			EPI_ISL_1288365	hCoV-19/Mexico/MEX-IBT-IMSS-164/2021	2021-02-11	State of Mexico	Nasopharyngeal and oropharyngeal swab	M	81	Hosp	B.1.1.519	20B	B.1.1.519
L001_202101067035_S21	IMSS_214			EPI_ISL_1288366	hCoV-19/Mexico/MEX-IBT-IMSS-165/2021	2021-02-11	State of Mexico	Nasopharyngeal and oropharyngeal swab	M	43	Hosp	B.1.1.519	20B	B.1.1.519
L001_202101067036_S22	IMSS_215			EPI_ISL_1288367	hCoV-19/Mexico/MEX-IBT-IMSS-166/2021	2021-02-11	State of Mexico	Nasopharyngeal and oropharyngeal swab	M	55	Hosp	B.1.1.519	20B	B.1.1.519
L001_202101067043_S23	IMSS_216			EPI_ISL_1288368	hCoV-19/Mexico/MEX-IBT-IMSS-167/2021	2021-02-11	State of Mexico	Nasopharyngeal and oropharyngeal swab	M	61	Hosp	B.1.1.519	20B	B.1.1.519
L001_202101067053_S26	IMSS_219			EPI_ISL_1288371	hCoV-19/Mexico/MOR-IBT-IMSS-172/2021	2021-02-11	Morelos	Nasopharyngeal and oropharyngeal swab	M	62	Hosp	B.1.429	20C	B.1.429
L001_202101067062_S28	IMSS_221			EPI_ISL_1288373	hCoV-19/Mexico/MOR-IBT-IMSS-174/2021	2021-02-11	Morelos	Nasopharyngeal and oropharyngeal swab	M	69	Hosp	B.1.1.519	20B	B.1.1.519
L001_202101067064_S29	IMSS_222			EPI_ISL_1288374	hCoV-19/Mexico/MOR-IBT-IMSS-175/2021	2021-02-11	Morelos	Nasopharyngeal and oropharyngeal swab	M	63	Hosp	B.1.429	20C	B.1.429
L001_202101067075_S30	IMSS_223			EPI_ISL_1288375	hCoV-19/Mexico/MOR-IBT-IMSS-176/2021	2021-02-11	Morelos	Nasopharyngeal and oropharyngeal swab	F	73	Amb	B.1.1.519	20B	B.1.1.519
L001_202101067101_S37	IMSS_230			EPI_ISL_1288382	hCoV-19/Mexico/MEX-IBT-IMSS-184/2021	2021-02-11	State of Mexico	Nasopharyngeal and oropharyngeal swab	F	12	Amb	B.1.1.519	20B	B.1.1.519
L001_202101067110_S38	IMSS_231			EPI_ISL_1288383	hCoV-19/Mexico/MEX-IBT-IMSS-185/2021	2021-02-11	State of Mexico	Nasopharyngeal and oropharyngeal swab	F	49	Amb	B.1.1.519	20B	B.1.1.519
L001_202101067118_S39	IMSS_232			EPI_ISL_1288384	hCoV-19/Mexico/MEX-IBT-IMSS-186/2021	2021-02-11	State of Mexico	Nasopharyngeal and oropharyngeal swab	M	71	Hosp	B.1.1.519	20B	B.1.1.519
L001_202101067120_S41	IMSS_234			EPI_ISL_1288386	hCoV-19/Mexico/MEX-IBT-IMSS-188/2021	2021-02-11	State of Mexico	Nasopharyngeal and oropharyngeal swab	M	47	Amb	B.1.1.519	20B	B.1.1.519
L001_202101067121_S42	IMSS_235			EPI_ISL_1288387	hCoV-19/Mexico/OAX-IBT-IMSS-189/2021	2021-02-11	Oaxaca	Nasopharyngeal and oropharyngeal swab	M	51	Amb	B.1.427	20C	B.1.427
L001_202101067123_S43	IMSS_236			EPI_ISL_1288388	hCoV-19/Mexico/OAX-IBT-IMSS-190/2021	2021-02-11	Oaxaca	Nasopharyngeal and oropharyngeal swab	M	52	Amb	B.1.1.432	20B	B.1.1.432
L001_202101067143_S47	IMSS_240			EPI_ISL_1288392	hCoV-19/Mexico/AGU-IBT-IMSS-195/2021	2021-02-11	Aguascalientes	Nasopharyngeal and oropharyngeal swab	M	32	Amb	B.1.2	20G	B.1.2
L001_202101067145_S48	IMSS_241			EPI_ISL_1288393	hCoV-19/Mexico/AGU-IBT-IMSS-196/2021	2021-02-11	Aguascalientes	Nasopharyngeal and oropharyngeal swab	M	35	Amb	B.1.2	20G	B.1.2
L001_202101067176_S55	IMSS_248			EPI_ISL_1288400	hCoV-19/Mexico/MEX-IBT-IMSS-203/2021	2021-02-11	State of Mexico	Nasopharyngeal and oropharyngeal swab	F	32	Amb	B.1.1.519	20B	B.1.1.519
L001_202101067179_S56	IMSS_249			EPI_ISL_1288401	hCoV-19/Mexico/MEX-IBT-IMSS-205/2021	2021-02-11	State of Mexico	Nasopharyngeal and oropharyngeal swab	M	59	Hosp	B.1.1.519	20B	B.1.1.519
L001_202101067187_S57	IMSS_250			EPI_ISL_1288402	hCoV-19/Mexico/MEX-IBT-IMSS-206/2021	2021-02-11	State of Mexico	Nasopharyngeal and oropharyngeal swab	M	49	Amb	B.1.1.519	20B	B.1.1.519
L001_202101067189_S58	IMSS_251			EPI_ISL_1288403	hCoV-19/Mexico/MEX-IBT-IMSS-207/2021	2021-02-11	State of Mexico	Nasopharyngeal and oropharyngeal swab	F	66	Hosp	B.1.1.519	20B	B.1.1.519
L001_202101067204_S59	IMSS_252			EPI_ISL_1288404	hCoV-19/Mexico/MEX-IBT-IMSS-208/2021	2021-02-11	State of Mexico	Nasopharyngeal and oropharyngeal swab	F	57	Amb	B.1.1.519	20B	B.1.1.519
L001_202101067206_S60	IMSS_253			EPI_ISL_1288405	hCoV-19/Mexico/MEX-IBT-IMSS-209/2021	2021-02-11	State of Mexico	Nasopharyngeal and oropharyngeal swab	F	22	Amb	B.1.1.519	20B	B.1.1.519
L001_202101067209_S61	IMSS_254			EPI_ISL_1288406	hCoV-19/Mexico/MEX-IBT-IMSS-210/2021	2021-02-11	State of Mexico	Nasopharyngeal and oropharyngeal swab	M	49	Amb	B.1.1.519	20B	B.1.1.519
L001_202101067212_S62	IMSS_255			EPI_ISL_1288407	hCoV-19/Mexico/MEX-IBT-IMSS-211/2021	2021-02-11	State of Mexico	Nasopharyngeal and oropharyngeal swab	F	39	Amb	B.1.1.519	20B	B.1.1.519
L001_202101067220_S63	IMSS_256			EPI_ISL_1288408	hCoV-19/Mexico/MEX-IBT-IMSS-212/2021	2021-02-11	State of Mexico	Nasopharyngeal and oropharyngeal swab	M	39	Amb	B.1.1.519	20B	B.1.1.519
L001_202101067314_S77	IMSS_269			EPI_ISL_1288421	hCoV-19/Mexico/QUE-IBT-IMSS-228/2021	2021-02-11	Queretaro	Nasopharyngeal and oropharyngeal swab	F	64	Hosp	B.1.1.519	20B	B.1.1.519
L001_202101067315_S78	IMSS_270			EPI_ISL_1288422	hCoV-19/Mexico/QUE-IBT-IMSS-229/2021	2021-02-11	Queretaro	Nasopharyngeal and oropharyngeal swab	F	86	Hosp	B.1.1.519	20B	B.1.1.519
L001_202101067330_S79	IMSS_271			EPI_ISL_1288423	hCoV-19/Mexico/BCS-IBT-IMSS-230/2021	2021-02-11	Baja California Sur	Nasopharyngeal and oropharyngeal swab	F	32	Amb	B.1.1.519	20B	B.1.1.519
L001_202101067331_S80	IMSS_272			EPI_ISL_1288424	hCoV-19/Mexico/BCS-IBT-IMSS-231/2021	2021-02-11	Baja California Sur	Nasopharyngeal and oropharyngeal swab	M	31	Amb	B.1.1.519	20B	B.1.1.519
L001_202101067337_S81	IMSS_273			EPI_ISL_1288425	hCoV-19/Mexico/BCS-IBT-IMSS-232/2021	2021-02-11	Baja California Sur	Nasopharyngeal and oropharyngeal swab	F	32	Amb	B.1.1.519	20B	B.1.1.519
L001_202101067340_S82	IMSS_274			EPI_ISL_1288426	hCoV-19/Mexico/BCS-IBT-IMSS-233/2021	2021-02-11	Baja California Sur	Nasopharyngeal and oropharyngeal swab	F	52	Amb	B.1.1.519	20B	B.1.1.519
L001_202101067343_S84	IMSS_275			EPI_ISL_1288427	hCoV-19/Mexico/BCS-IBT-IMSS-235/2021	2021-02-11	Baja California Sur	Nasopharyngeal and oropharyngeal swab	F	40	Amb	B.1.429	20C	B.1.429
L001_202101067347_S85	IMSS_276			EPI_ISL_1288428	hCoV-19/Mexico/BCS-IBT-IMSS-236/2021	2021-02-11	Baja California Sur	Nasopharyngeal and oropharyngeal swab	M	49	Amb	B.1.1.519	20B	B.1.1.519
L001_202101067349_S86	IMSS_277			EPI_ISL_1288429	hCoV-19/Mexico/BCS-IBT-IMSS-239/2021	2021-02-11	Baja California Sur	Nasopharyngeal and oropharyngeal swab	M	27	Amb	B.1.1.519	20B	B.1.1.519
L001_202101067351_S87	IMSS_278			EPI_ISL_1288430	hCoV-19/Mexico/BCS-IBT-IMSS-240/2021	2021-02-11	Baja California Sur	Nasopharyngeal and oropharyngeal swab	F	33	Amb	B.1.1.519	20B	B.1.1.519
L001_202101067432_S102	IMSS_293			EPI_ISL_1288445	hCoV-19/Mexico/VER-IBT-IMSS-256/2021	2021-02-11	Veracruz	Nasopharyngeal and oropharyngeal swab	M	20	Amb	B.1.1.519	20B	B.1.1.519
L001_202101067438_S103	IMSS_294			EPI_ISL_1288446	hCoV-19/Mexico/VER-IBT-IMSS-257/2021	2021-02-11	Veracruz	Nasopharyngeal and oropharyngeal swab	F	58	Amb	B.1.1.519	20B	B.1.1.519
L001_202101067439_S104	IMSS_295			EPI_ISL_1288447	hCoV-19/Mexico/VER-IBT-IMSS-258/2021	2021-02-11	Veracruz	Nasopharyngeal and oropharyngeal swab	M	14	Amb	B.1.1.519	20B	B.1.1.519
L001_202101067445_S105	IMSS_296			EPI_ISL_1288448	hCoV-19/Mexico/VER-IBT-IMSS-259/2021	2021-02-11	Veracruz	Nasopharyngeal and oropharyngeal swab	M	41	Amb	B.1.1.519	20B	B.1.1.519
L001_202101067446_S106	IMSS_297			EPI_ISL_1288449	hCoV-19/Mexico/VER-IBT-IMSS-261/2021	2021-02-11	Veracruz	Nasopharyngeal and oropharyngeal swab	M	24	Amb	B.1.1.519	20B	B.1.1.519
L001_202101067452_S107	IMSS_298			EPI_ISL_1288450	hCoV-19/Mexico/VER-IBT-IMSS-262/2021	2021-02-11	Veracruz	Nasopharyngeal and oropharyngeal swab	M	41	Amb	B.1.1.519	20B	B.1.1.519
L001_202101067453_S108	IMSS_299			EPI_ISL_1288451	hCoV-19/Mexico/VER-IBT-IMSS-263/2021	2021-02-11	Veracruz	Nasopharyngeal and oropharyngeal swab	F	21	Amb	B.1.1.519	20B	B.1.1.519
L001_202101067454_S109	IMSS_300			EPI_ISL_1288452	hCoV-19/Mexico/VER-IBT-IMSS-264/2021	2021-02-11	Veracruz	Nasopharyngeal and oropharyngeal swab	M	20	Amb	B.1.243	20A	B.1.243
L001_202101067459_S111	IMSS_302			EPI_ISL_1288454	hCoV-19/Mexico/VER-IBT-IMSS-266/2021	2021-02-11	Veracruz	Nasopharyngeal and oropharyngeal swab	M	33	Amb	B.1.1.519	20B	B.1.1.519
L001_202101067461_S112	IMSS_303			EPI_ISL_1288455	hCoV-19/Mexico/VER-IBT-IMSS-267/2021	2021-02-11	Veracruz	Nasopharyngeal and oropharyngeal swab	F	34	Amb	B.1.1.519	20B	B.1.1.519
L001_202101067471_S113	IMSS_304			EPI_ISL_1288456	hCoV-19/Mexico/VER-IBT-IMSS-268/2021	2021-02-11	Veracruz	Nasopharyngeal and oropharyngeal swab	F	21	Amb	B.1.1.519	20B	B.1.1.519
L001_202101067473_S114	IMSS_305			EPI_ISL_1288457	hCoV-19/Mexico/VER-IBT-IMSS-269/2021	2021-02-11	Veracruz	Nasopharyngeal and oropharyngeal swab	M	37	Amb	B.1.1.519	20B	B.1.1.519
L001_202101067478_S115	IMSS_306			EPI_ISL_1288458	hCoV-19/Mexico/VER-IBT-IMSS-270/2021	2021-02-11	Veracruz	Nasopharyngeal and oropharyngeal swab	M	31	Amb	B.1.1.519	20B	B.1.1.519
L001_202101067483_S117	IMSS_308			EPI_ISL_1288460	hCoV-19/Mexico/VER-IBT-IMSS-273/2021	2021-02-11	Veracruz	Nasopharyngeal and oropharyngeal swab	M	39	Amb	B.1.1.519	20B	B.1.1.519
L001_202101067489_S118	IMSS_309			EPI_ISL_1288461	hCoV-19/Mexico/VER-IBT-IMSS-274/2021	2021-02-11	Veracruz	Nasopharyngeal and oropharyngeal swab	M	27	Amb	B.1.1.519	20B	B.1.1.519
L001_202101067524_S122	IMSS_313			EPI_ISL_1288465	hCoV-19/Mexico/VER-IBT-IMSS-278/2021	2021-02-11	Veracruz	Nasopharyngeal and oropharyngeal swab	F	41	Amb	B.1.1.519	20B	B.1.1.519
L001_202101067527_S123	IMSS_314			EPI_ISL_1288466	hCoV-19/Mexico/VER-IBT-IMSS-279/2021	2021-02-11	Veracruz	Nasopharyngeal and oropharyngeal swab	F	40	Amb	B.1.1.432	20B	B.1.1.432
L001_202101067530_S125	IMSS_316			EPI_ISL_1288468	hCoV-19/Mexico/VER-IBT-IMSS-281/2021	2021-02-11	Veracruz	Nasopharyngeal and oropharyngeal swab	F	20	Amb	B.1.1.519	20B	B.1.1.519
L001_202101067532_S126	IMSS_317			EPI_ISL_1288469	hCoV-19/Mexico/VER-IBT-IMSS-283/2021	2021-02-11	Veracruz	Nasopharyngeal and oropharyngeal swab	M	30	Amb	B.1.1.519	20B	B.1.1.519
L001_202101067745_S152	IMSS_341			EPI_ISL_1288493	hCoV-19/Mexico/BCS-IBT-IMSS-310/2021	2021-02-11	Baja California Sur	Nasopharyngeal and oropharyngeal swab	F	21	Amb	B.1.243	20A	B.1.243
L001_202101067898_S177	IMSS_365			EPI_ISL_1288517	hCoV-19/Mexico/CMX-IBT-IMSS-338/2021	2021-02-11	Mexico City	Nasopharyngeal and oropharyngeal swab	M	60	Hosp	B.1.551	20A	B.1.551
RETRO-0426_INER	CIENI_496			EPI_ISL_4888540	hCoV-19/Mexico/CMX-INER-IBT-0868/2021	2021-02-11	Mexico City	unknown	M	25	Unk	B.1.1.519	20B	B.1.1.519
RETRO-0427_INER	CIENI_497			EPI_ISL_4888541	hCoV-19/Mexico/CMX-INER-IBT-0869/2021	2021-02-11	Mexico City	unknown	M	51	Released	B.1.1.519	20B	B.1.1.519
L002_202101004613_S368	IMSS_489			EPI_ISL_1279294	hCoV-19/Mexico/CAM-INER-IMSS-00369/2021	2021-02-12	Campeche	Nasopharyngeal and oropharyngeal swab	F	41	Amb	B.1.1.222	20B	B.1.1.222
L002_202101002433_S129	IMSS_412			EPI_ISL_1279330	hCoV-19/Mexico/ZAC-INER-IMSS-00031/2021	2021-02-12	Zacatecas	Nasopharyngeal and oropharyngeal swab	F	28	Amb	B.1.429	20C	B.1.429
L002_202101002453_S132	IMSS_415			EPI_ISL_1279333	hCoV-19/Mexico/ZAC-INER-IMSS-00034/2021	2021-02-12	Zacatecas	Nasopharyngeal and oropharyngeal swab	M	50	Amb	B.1.1.519	20B	B.1.1.519
L002_202101002465_S133	IMSS_416			EPI_ISL_1279334	hCoV-19/Mexico/ZAC-INER-IMSS-00035/2021	2021-02-12	Zacatecas	Nasopharyngeal and oropharyngeal swab	F	53	Amb	B.1	20A	B.1
L002_202101002475_S134	IMSS_417			EPI_ISL_1279335	hCoV-19/Mexico/ZAC-INER-IMSS-00036/2021	2021-02-12	Zacatecas	Nasopharyngeal and oropharyngeal swab	F	72	Hosp	B.1.429	20C	B.1.429
L002_202101002494_S137	IMSS_420			EPI_ISL_1279338	hCoV-19/Mexico/ZAC-INER-IMSS-00039/2021	2021-02-12	Zacatecas	Nasopharyngeal and oropharyngeal swab	M	41	Amb	B.1.2	20G	B.1.2
L002_202101031254_S90	IMSS_507			EPI_ISL_1279474	hCoV-19/Mexico/NLE-INER-IMSS-00206/2021	2021-02-12	Nuevo Leon	Nasopharyngeal and oropharyngeal swab	M	47	Hosp	B.1.396	20A	B.1.396
L002_202101032226_S199	IMSS_517			EPI_ISL_1279482	hCoV-19/Mexico/COA-INER-IMSS-00216/2021	2021-02-12	Coahuila	Nasopharyngeal and oropharyngeal swab	M	73	Hosp	B.1.558	20A	B.1.558
L002_202101032231_S200	IMSS_518			EPI_ISL_1279483	hCoV-19/Mexico/COA-INER-IMSS-00217/2021	2021-02-12	Coahuila	Nasopharyngeal and oropharyngeal swab	M	50	Hosp	B.1.558	20A	B.1.558
L002_202101032860_S212	IMSS_528			EPI_ISL_1279492	hCoV-19/Mexico/TAM-INER-IMSS-00227/2021	2021-02-12	Tamaulipas	Pharyngeal swab	F	53	Amb	B.1.1.519	20B	B.1.1.519
L002_202101033256_S234	IMSS_549			EPI_ISL_1279510	hCoV-19/Mexico/COA-INER-IMSS-00247/2021	2021-02-12	Coahuila	Nasopharyngeal and oropharyngeal swab	F	46	Amb	B.1.2	20G	B.1.2
L002_202101033752_S268	IMSS_558			EPI_ISL_1279535	hCoV-19/Mexico/TAM-INER-IMSS-00277/2021	2021-02-12	Tamaulipas	Nasopharyngeal and oropharyngeal swab	F	28	Amb	B.1.1.519	20B	B.1.1.519
L002_202101004505_S359	IMSS_480			EPI_ISL_1279605	hCoV-19/Mexico/YUC-INER-IMSS-00360/2021	2021-02-12	Yucatan	Nasopharyngeal swab	M	21	Amb	B.1.1.519	20B	B.1.1.519
L002_202101004515_S360	IMSS_481			EPI_ISL_1279606	hCoV-19/Mexico/YUC-INER-IMSS-00361/2021	2021-02-12	Yucatan	Nasopharyngeal swab	M	31	Amb	B.1.1.519	20B	B.1.1.519
L002_202101004521_S361	IMSS_482			EPI_ISL_1279607	hCoV-19/Mexico/YUC-INER-IMSS-00362/2021	2021-02-12	Yucatan	Nasopharyngeal and oropharyngeal swab	F	50	Amb	B.1.1.222	20B	B.1.1.222
L002_202101004546_S362	IMSS_483			EPI_ISL_1279608	hCoV-19/Mexico/YUC-INER-IMSS-00363/2021	2021-02-12	Yucatan	Nasopharyngeal and oropharyngeal swab	F	33	Amb	B.1.1.519	20B	B.1.1.519
L002_202101004657_S371	IMSS_491			EPI_ISL_1279614	hCoV-19/Mexico/CAM-INER-IMSS-00371/2021	2021-02-12	Campeche	Nasopharyngeal and oropharyngeal swab	M	34	Amb	B.1.1.519	20B	B.1.1.519
L002_202101002711_S179	IMSS_461			EPI_ISL_1287766	hCoV-19/Mexico/ZAC-INER-IMSS-00081/2021	2021-02-12	Zacatecas	Nasopharyngeal and oropharyngeal swab	M	88	Hosp	B.1.1.222	20B	B.1.1.222
L001_202101066010_S44	IMSS_41			EPI_ISL_1288193	hCoV-19/Mexico/CMX-IBT-IMSS-364/2021	2021-02-12	Mexico City	Nasopharyngeal and oropharyngeal swab	F	65	Amb	B.1.1.519	20B	B.1.1.519
L001_202101066012_S45	IMSS_42			EPI_ISL_1288194	hCoV-19/Mexico/CMX-IBT-IMSS-365/2021	2021-02-12	Mexico City	Nasopharyngeal and oropharyngeal swab	F	64	Amb	B.1.1.519	20B	B.1.1.519
L001_202101066014_S46	IMSS_43			EPI_ISL_1288195	hCoV-19/Mexico/CMX-IBT-IMSS-366/2021	2021-02-12	Mexico City	Nasopharyngeal and oropharyngeal swab	M	75	Amb	B.1.1.519	20B	B.1.1.519
L001_202101066041_S52	IMSS_49			EPI_ISL_1288201	hCoV-19/Mexico/CMX-IBT-IMSS-373/2021	2021-02-12	Mexico City	Oropharyngeal swab	M	58	Hosp	B.1.1.222	20B	B.1.1.222
L001_202101066141_S63	IMSS_60			EPI_ISL_1288212	hCoV-19/Mexico/CMX-IBT-IMSS-385/2021	2021-02-12	Mexico City	Nasopharyngeal and oropharyngeal swab	M	68	Hosp	B.1.1.519	20B	B.1.1.519
L001_202101066377_S101	IMSS_95			EPI_ISL_1288247	hCoV-19/Mexico/HID-IBT-IMSS-28/2021	2021-02-12	Hidalgo	Oropharyngeal swab	F	63	Hosp	B.1.1.519	20B	B.1.1.519
L001_202101066395_S102	IMSS_96			EPI_ISL_1288248	hCoV-19/Mexico/MEX-IBT-IMSS-29/2021	2021-02-12	State of Mexico	Nasopharyngeal and oropharyngeal swab	M	53	Hosp	B.1.1.519	20B	B.1.1.519
L001_202101066422_S107	IMSS_101			EPI_ISL_1288253	hCoV-19/Mexico/TLA-IBT-IMSS-34/2021	2021-02-12	Tlaxcala	Nasopharyngeal and oropharyngeal swab	M	32	Amb	B.1.1.519	20B	B.1.1.519
L001_202101066502_S132	IMSS_126			EPI_ISL_1288278	hCoV-19/Mexico/SLP-IBT-IMSS-62/2021	2021-02-12	San Luis Potosi	Nasopharyngeal and oropharyngeal swab	F	83	Hosp	B.1.239	20A	B.1.239
L001_202101066511_S133	IMSS_127			EPI_ISL_1288279	hCoV-19/Mexico/SLP-IBT-IMSS-63/2021	2021-02-12	San Luis Potosi	Nasopharyngeal and oropharyngeal swab	F	66	Hosp	B.1.396	20A	B.1.396
L001_202101066514_S134	IMSS_128			EPI_ISL_1288280	hCoV-19/Mexico/SLP-IBT-IMSS-64/2021	2021-02-12	San Luis Potosi	Nasopharyngeal and oropharyngeal swab	F	50	Amb	B.1.551	20A	B.1.551
L001_202101066536_S139	IMSS_133			EPI_ISL_1288285	hCoV-19/Mexico/SLP-IBT-IMSS-69/2021	2021-02-12	San Luis Potosi	Nasopharyngeal and oropharyngeal swab	F	25	Amb	B.1.1.519	20B	B.1.1.519
L001_202101066540_S140	IMSS_134			EPI_ISL_1288286	hCoV-19/Mexico/SLP-IBT-IMSS-71/2021	2021-02-12	San Luis Potosi	Nasopharyngeal and oropharyngeal swab	M	86	Amb	B.1.1.222	20B	B.1.1.222
L001_202101066561_S145	IMSS_139			EPI_ISL_1288291	hCoV-19/Mexico/SLP-IBT-IMSS-76/2021	2021-02-12	San Luis Potosi	Nasopharyngeal and oropharyngeal swab	F	54	Amb	B.1.1.519	20B	B.1.1.519
L001_202101066568_S146	IMSS_140			EPI_ISL_1288292	hCoV-19/Mexico/SLP-IBT-IMSS-77/2021	2021-02-12	San Luis Potosi	Nasopharyngeal and oropharyngeal swab	F	45	Amb	B.1.1.519	20B	B.1.1.519
L001_202101066856_S5	IMSS_198			EPI_ISL_1288350	hCoV-19/Mexico/CMX-IBT-IMSS-147/2021	2021-02-12	Mexico City	Nasopharyngeal and oropharyngeal swab	F	46	Amb	B.1.1.519	20B	B.1.1.519
L001_202101066947_S7	IMSS_200			EPI_ISL_1288352	hCoV-19/Mexico/VER-IBT-IMSS-150/2021	2021-02-12	Veracruz	Nasopharyngeal and oropharyngeal swab	F	35	Amb	B.1.1.519	20B	B.1.1.519
L001_202101066997_S13	IMSS_206			EPI_ISL_1288358	hCoV-19/Mexico/VER-IBT-IMSS-156/2021	2021-02-12	Veracruz	Nasopharyngeal and oropharyngeal swab	M	53	Hosp	B.1.1.519	20B	B.1.1.519
L001_202101067005_S14	IMSS_207			EPI_ISL_1288359	hCoV-19/Mexico/VER-IBT-IMSS-157/2021	2021-02-12	Veracruz	Nasopharyngeal and oropharyngeal swab	F	65	Hosp	B.1.1.519	20B	B.1.1.519
L001_202101067052_S25	IMSS_218			EPI_ISL_1288370	hCoV-19/Mexico/MEX-IBT-IMSS-169/2021	2021-02-12	State of Mexico	Nasopharyngeal and oropharyngeal swab	M	65	Hosp	B.1.1.519	20B	B.1.1.519
L001_202101067060_S27	IMSS_220			EPI_ISL_1288372	hCoV-19/Mexico/MOR-IBT-IMSS-173/2021	2021-02-12	Morelos	Nasopharyngeal and oropharyngeal swab	M	57	Hosp	B.1.1.519	20B	B.1.1.519
L001_202101067119_S40	IMSS_233			EPI_ISL_1288385	hCoV-19/Mexico/MEX-IBT-IMSS-187/2021	2021-02-12	State of Mexico	Nasopharyngeal and oropharyngeal swab	M	65	Hosp	B.1.1.222	20B	B.1.1.222
L001_202101067125_S44	IMSS_237			EPI_ISL_1288389	hCoV-19/Mexico/OAX-IBT-IMSS-191/2021	2021-02-12	Oaxaca	Nasopharyngeal and oropharyngeal swab	M	23	Amb	B.1.1.222	20B	B.1.1.222
L001_202101067127_S45	IMSS_238			EPI_ISL_1288390	hCoV-19/Mexico/OAX-IBT-IMSS-192/2021	2021-02-12	Oaxaca	Nasopharyngeal and oropharyngeal swab	F	31	Amb	B.1.1.222	20B	B.1.1.222
L001_202101067128_S46	IMSS_239			EPI_ISL_1288391	hCoV-19/Mexico/OAX-IBT-IMSS-194/2021	2021-02-12	Oaxaca	Nasopharyngeal and oropharyngeal swab	F	23	Amb	B.1.427	20C	B.1.427
L001_202101067148_S49	IMSS_242			EPI_ISL_1288394	hCoV-19/Mexico/MEX-IBT-IMSS-197/2021	2021-02-12	State of Mexico	Nasopharyngeal and oropharyngeal swab	F	68	Hosp	B.1.1.519	20B	B.1.1.519
L001_202101067153_S50	IMSS_243			EPI_ISL_1288395	hCoV-19/Mexico/MEX-IBT-IMSS-198/2021	2021-02-12	State of Mexico	Nasopharyngeal and oropharyngeal swab	M	55	Hosp	B.1.1.519	20B	B.1.1.519
L001_202101067154_S51	IMSS_244			EPI_ISL_1288396	hCoV-19/Mexico/MEX-IBT-IMSS-199/2021	2021-02-12	State of Mexico	Nasopharyngeal and oropharyngeal swab	F	71	Hosp	B.1.1.519	20B	B.1.1.519
L001_202101067156_S52	IMSS_245			EPI_ISL_1288397	hCoV-19/Mexico/MEX-IBT-IMSS-200/2021	2021-02-12	State of Mexico	Nasopharyngeal and oropharyngeal swab	F	58	Hosp	B.1.1.222	20B	B.1.1.222
L001_202101067162_S53	IMSS_246			EPI_ISL_1288398	hCoV-19/Mexico/MEX-IBT-IMSS-201/2021	2021-02-12	State of Mexico	Nasopharyngeal and oropharyngeal swab	M	69	Hosp	B.1.1.519	20B	B.1.1.519
L001_202101067164_S54	IMSS_247			EPI_ISL_1288399	hCoV-19/Mexico/MEX-IBT-IMSS-202/2021	2021-02-12	State of Mexico	Nasopharyngeal and oropharyngeal swab	F	52	Hosp	B.1.1.519	20B	B.1.1.519
L001_202101067277_S73	IMSS_265			EPI_ISL_1288417	hCoV-19/Mexico/AGU-IBT-IMSS-223/2021	2021-02-12	Mexico City	Nasopharyngeal swab	F	79	Hosp	B.1.1.519	20B	B.1.1.519
L001_202101067283_S74	IMSS_266			EPI_ISL_1288418	hCoV-19/Mexico/CMX-IBT-IMSS-224/2021	2021-02-12	Mexico City	Nasopharyngeal swab	F	81	Hosp	B.1.1.519	20B	B.1.1.519
L001_202101067303_S76	IMSS_268			EPI_ISL_1288420	hCoV-19/Mexico/CMX-IBT-IMSS-227/2021	2021-02-12	Mexico City	Oropharyngeal swab	M	40	Hosp	B.1.1.519	20B	B.1.1.519
L001_202101067380_S93	IMSS_283			EPI_ISL_1288435	hCoV-19/Mexico/BCS-IBT-IMSS-246/2021	2021-02-12	Baja California Sur	Nasopharyngeal and oropharyngeal swab	F	28	Amb	B.1.1.519	20B	B.1.1.519
L001_202101067392_S94	IMSS_284			EPI_ISL_1288436	hCoV-19/Mexico/BCS-IBT-IMSS-247/2021	2021-02-12	Baja California Sur	Nasopharyngeal and oropharyngeal swab	M	24	Amb	B.1.1.519	20B	B.1.1.519
L001_202101067398_S95	IMSS_285			EPI_ISL_1288437	hCoV-19/Mexico/BCS-IBT-IMSS-248/2021	2021-02-12	Baja California Sur	Nasopharyngeal and oropharyngeal swab	M	36	Amb	B.1.429	20C	B.1.429
L001_202101067403_S96	IMSS_286			EPI_ISL_1288438	hCoV-19/Mexico/BCS-IBT-IMSS-250/2021	2021-02-12	Baja California Sur	Nasopharyngeal and oropharyngeal swab	M	40	Amb	B.1.1.519	20B	B.1.1.519
L001_202101067404_S97	IMSS_287			EPI_ISL_1288439	hCoV-19/Mexico/BCS-IBT-IMSS-251/2021	2021-02-12	Baja California Sur	Nasopharyngeal and oropharyngeal swab	F	39	Amb	B.1.1.519	20B	B.1.1.519
L001_202101067405_S98	IMSS_288			EPI_ISL_1288440	hCoV-19/Mexico/BCS-IBT-IMSS-252/2021	2021-02-12	Baja California Sur	Nasopharyngeal and oropharyngeal swab	F	36	Amb	B.1.1.519	20B	B.1.1.519
L001_202101067406_S99	IMSS_289			EPI_ISL_1288441	hCoV-19/Mexico/TLA-IBT-IMSS-253/2021	2021-02-12	Tlaxcala	Nasopharyngeal and oropharyngeal swab	M	64	Hosp	B.1.1.519	20B	B.1.1.519
L001_202101067499_S119	IMSS_310			EPI_ISL_1288462	hCoV-19/Mexico/VER-IBT-IMSS-275/2021	2021-02-12	Veracruz	Nasopharyngeal and oropharyngeal swab	F	61	Amb	B.1.1.519	20B	B.1.1.519
L001_202101067505_S120	IMSS_311			EPI_ISL_1288463	hCoV-19/Mexico/VER-IBT-IMSS-276/2021	2021-02-12	Veracruz	Nasopharyngeal and oropharyngeal swab	F	26	Amb	B.1.1.519	20B	B.1.1.519
L001_202101067510_S121	IMSS_312			EPI_ISL_1288464	hCoV-19/Mexico/VER-IBT-IMSS-277/2021	2021-02-12	Veracruz	Nasopharyngeal and oropharyngeal swab	F	58	Amb	B.1.1.519	20B	B.1.1.519
L001_202101067596_S130	IMSS_321			EPI_ISL_1288473	hCoV-19/Mexico/SLP-IBT-IMSS-287/2021	2021-02-12	San Luis Potosi	Nasopharyngeal and oropharyngeal swab	F	71	Hosp	B.1.1.519	20B	B.1.1.519
L001_202101067600_S132	IMSS_323			EPI_ISL_1288475	hCoV-19/Mexico/SLP-IBT-IMSS-289/2021	2021-02-12	San Luis Potosi	Nasopharyngeal and oropharyngeal swab	M	65	Hosp	B.1.1.519	20B	B.1.1.519
L001_202101067686_S135	IMSS_325			EPI_ISL_1288477	hCoV-19/Mexico/CMX-IBT-IMSS-291/2021	2021-02-12	Mexico City	Nasopharyngeal and oropharyngeal swab	F	44	Amb	B.1.1.519	20B	B.1.1.519
L001_202101067689_S136	IMSS_326			EPI_ISL_1288478	hCoV-19/Mexico/CMX-IBT-IMSS-293/2021	2021-02-12	Mexico City	Nasopharyngeal and oropharyngeal swab	M	82	Hosp	B.1.1.519	20B	B.1.1.519
L001_202101067693_S137	IMSS_327			EPI_ISL_1288479	hCoV-19/Mexico/CMX-IBT-IMSS-294/2021	2021-02-12	Mexico City	Nasopharyngeal and oropharyngeal swab	F	52	Amb	B.1.1.519	20B	B.1.1.519
L001_202101067696_S138	IMSS_328			EPI_ISL_1288480	hCoV-19/Mexico/MEX-IBT-IMSS-295/2021	2021-02-12	State of Mexico	Nasopharyngeal and oropharyngeal swab	M	41	Hosp	B.1.1.519	20B	B.1.1.519
L001_202101067731_S146	IMSS_336			EPI_ISL_1288488	hCoV-19/Mexico/OAX-IBT-IMSS-304/2021	2021-02-12	Oaxaca	Nasopharyngeal and oropharyngeal swab	M	22	Amb	B.1.1.519	20B	B.1.1.519
L001_202101067733_S147	IMSS_337			EPI_ISL_1288489	hCoV-19/Mexico/OAX-IBT-IMSS-305/2021	2021-02-12	Oaxaca	Nasopharyngeal and oropharyngeal swab	F	46	Amb	B.1.1.519	20B	B.1.1.519
L001_202101067734_S148	IMSS_338			EPI_ISL_1288490	hCoV-19/Mexico/OAX-IBT-IMSS-306/2021	2021-02-12	Oaxaca	Nasopharyngeal and oropharyngeal swab	M	29	Amb	B.1.1.519	20B	B.1.1.519
L001_202101067739_S150	IMSS_339			EPI_ISL_1288491	hCoV-19/Mexico/BCS-IBT-IMSS-308/2021	2021-02-12	Baja California Sur	Nasopharyngeal and oropharyngeal swab	M	47	Amb	B.1.1.519	20B	B.1.1.519
L001_202101067740_S151	IMSS_340			EPI_ISL_1288492	hCoV-19/Mexico/BCS-IBT-IMSS-309/2021	2021-02-12	Baja California Sur	Nasopharyngeal and oropharyngeal swab	F	21	Amb	B.1.1.519	20B	B.1.1.519
L001_202101067759_S153	IMSS_342			EPI_ISL_1288494	hCoV-19/Mexico/MEX-IBT-IMSS-311/2021	2021-02-12	State of Mexico	Nasopharyngeal and oropharyngeal swab	M	51	Amb	B.1.1.519	20B	B.1.1.519
L001_202101067804_S157	IMSS_346			EPI_ISL_1288498	hCoV-19/Mexico/OAX-IBT-IMSS-316/2021	2021-02-12	Oaxaca	Nasopharyngeal and oropharyngeal swab	F	35	Amb	B.1.1.222	20B	B.1.1.222
L001_202101067897_S176	IMSS_364			EPI_ISL_1288516	hCoV-19/Mexico/MEX-IBT-IMSS-337/2021	2021-02-12	State of Mexico	Oropharyngeal swab	M	72	Hosp	B.1.1.519	20B	B.1.1.519
L001_202101067979_S178	IMSS_366			EPI_ISL_1288518	hCoV-19/Mexico/MEX-IBT-IMSS-339/2021	2021-02-12	State of Mexico	Nasopharyngeal and oropharyngeal swab	F	26	Hosp	B.1.1.519	20B	B.1.1.519
L001_202101067982_S179	IMSS_367			EPI_ISL_1288519	hCoV-19/Mexico/CMX-IBT-IMSS-340/2021	2021-02-12	Mexico City	Nasopharyngeal and oropharyngeal swab	M	9	Amb	B.1.1.519	20B	B.1.1.519
L001_202101068023_S184	IMSS_372			EPI_ISL_1288524	hCoV-19/Mexico/CMX-IBT-IMSS-345/2021	2021-02-12	Mexico City	Nasopharyngeal and oropharyngeal swab	M	57	Amb	B.1.1.519	20B	B.1.1.519
L001_202101068025_S185	IMSS_373			EPI_ISL_1288525	hCoV-19/Mexico/CMX-IBT-IMSS-346/2021	2021-02-12	Mexico City	Nasopharyngeal and oropharyngeal swab	F	65	Amb	B.1.1.519	20B	B.1.1.519
L001_202101068030_S186	IMSS_374			EPI_ISL_1288526	hCoV-19/Mexico/CMX-IBT-IMSS-349/2021	2021-02-12	Mexico City	Nasopharyngeal and oropharyngeal swab	F	47	Amb	B.1.1.222	20B	B.1.1.222
L001_202101068035_S187	IMSS_375			EPI_ISL_1288527	hCoV-19/Mexico/CMX-IBT-IMSS-350/2021	2021-02-12	Mexico City	Nasopharyngeal and oropharyngeal swab	M	58	Amb	B.1.1.519	20B	B.1.1.519
L001_202101068042_S188	IMSS_376			EPI_ISL_1288528	hCoV-19/Mexico/CMX-IBT-IMSS-351/2021	2021-02-12	Mexico City	Nasopharyngeal and oropharyngeal swab	F	36	Amb	B.1.1.222	20B	B.1.1.222
L001_202101068065_S189	IMSS_377			EPI_ISL_1288529	hCoV-19/Mexico/VER-IBT-IMSS-352/2021	2021-02-12	Veracruz	Nasopharyngeal swab	F	38	Amb	B.1.1.432	20B	B.1.1.432
L001_202101068070_S190	IMSS_378			EPI_ISL_1288530	hCoV-19/Mexico/VER-IBT-IMSS-353/2021	2021-02-12	Veracruz	Nasopharyngeal swab	F	34	Amb	B.1.1.519	20B	B.1.1.519
L001_202101068082_S191	IMSS_379			EPI_ISL_1288531	hCoV-19/Mexico/VER-IBT-IMSS-354/2021	2021-02-12	Veracruz	Nasopharyngeal and oropharyngeal swab	M	49	Amb	B.1.1.519	20B	B.1.1.519
L002_202101002480_S135	IMSS_418			EPI_ISL_1279336	hCoV-19/Mexico/ZAC-INER-IMSS-00037/2021	2021-02-13	Zacatecas	Nasopharyngeal and oropharyngeal swab	F	54	Amb	B.1.2	20G	B.1.2
L002_202101002482_S136	IMSS_419			EPI_ISL_1279337	hCoV-19/Mexico/ZAC-INER-IMSS-00038/2021	2021-02-13	Zacatecas	Nasopharyngeal and oropharyngeal swab	M	43	Amb	B.1.1.222	20B	B.1.1.222
L002_202101002496_S138	IMSS_421			EPI_ISL_1279339	hCoV-19/Mexico/ZAC-INER-IMSS-00040/2021	2021-02-13	Zacatecas	Nasopharyngeal and oropharyngeal swab	F	55	Amb	B.1.1	20B	B.1.1
L002_202101002499_S139	IMSS_422			EPI_ISL_1279340	hCoV-19/Mexico/ZAC-INER-IMSS-00041/2021	2021-02-13	Zacatecas	Nasopharyngeal and oropharyngeal swab	F	44	Amb	B.1.1.519	20B	B.1.1.519
L002_202101002504_S140	IMSS_423			EPI_ISL_1279341	hCoV-19/Mexico/ZAC-INER-IMSS-00042/2021	2021-02-13	Zacatecas	Nasopharyngeal and oropharyngeal swab	F	35	Amb	B.1.1.519	20B	B.1.1.519
L002_202101002509_S141	IMSS_424			EPI_ISL_1279342	hCoV-19/Mexico/ZAC-INER-IMSS-00043/2021	2021-02-13	Zacatecas	Nasopharyngeal and oropharyngeal swab	M	41	Amb	B.1.1.519	20B	B.1.1.519
L002_202101002532_S149	IMSS_432			EPI_ISL_1279349	hCoV-19/Mexico/ZAC-INER-IMSS-00051/2021	2021-02-13	Zacatecas	Nasopharyngeal and oropharyngeal swab	F	44	Amb	B.1.1.519	20B	B.1.1.519
L002_202101032144_S196	IMSS_513			EPI_ISL_1279479	hCoV-19/Mexico/NLE-INER-IMSS-00213/2021	2021-02-13	Nuevo Leon	Nasopharyngeal and oropharyngeal swab	M	75	Hosp	B.1.1.432	20B	B.1.1.432
L002_202101032154_S197	IMSS_514			EPI_ISL_1279480	hCoV-19/Mexico/NLE-INER-IMSS-00214/2021	2021-02-13	Nuevo Leon	Nasopharyngeal and oropharyngeal swab	M	62	Amb	B.1.243	20A	B.1.243
L002_202101032176_S198	IMSS_515			EPI_ISL_1279481	hCoV-19/Mexico/NLE-INER-IMSS-00215/2021	2021-02-13	Nuevo Leon	Nasopharyngeal and oropharyngeal swab	M	64	Hosp	B.1.243	20A	B.1.243
L002_202101033170_S226	IMSS_541			EPI_ISL_1279504	hCoV-19/Mexico/COA-INER-IMSS-00240/2021	2021-02-13	Coahuila	Nasopharyngeal and oropharyngeal swab	F	31	Hosp	B.1.1.519	20B	B.1.1.519
L002_202101033174_S227	IMSS_542			EPI_ISL_1279505	hCoV-19/Mexico/COA-INER-IMSS-00241/2021	2021-02-13	Coahuila	Nasopharyngeal and oropharyngeal swab	F	45	Amb	B.1.1	20B	B.1.1
L002_202101033231_S233	IMSS_548			EPI_ISL_1279509	hCoV-19/Mexico/COA-INER-IMSS-00246/2021	2021-02-13	Coahuila	Nasopharyngeal and oropharyngeal swab	F	44	Hosp	B.1.1.519	20B	B.1.1.519
L002_202101033595_S239	IMSS_553			EPI_ISL_1279513	hCoV-19/Mexico/CHH-INER-IMSS-00251/2021	2021-02-13	Chihuahua	Nasopharyngeal and oropharyngeal swab	M	61	Hosp	B.1.2	20G	B.1.2
L002_202101034843_S263	IMSS_578			EPI_ISL_1279531	hCoV-19/Mexico/CHH-INER-IMSS-00272/2021	2021-02-13	Chihuahua	Nasopharyngeal and oropharyngeal swab	F	68	Hosp	B.1.1.519	20B	B.1.1.519
L002_202101004559_S363	IMSS_484			EPI_ISL_1279609	hCoV-19/Mexico/YUC-INER-IMSS-00364/2021	2021-02-13	Yucatan	Nasopharyngeal and oropharyngeal swab	F	67	Hosp	B.1.1.519	20B	B.1.1.519
L002_202101004564_S364	IMSS_485			EPI_ISL_1279610	hCoV-19/Mexico/YUC-INER-IMSS-00365/2021	2021-02-13	Yucatan	Nasopharyngeal and oropharyngeal swab	M	45	Hosp	B.1.1.519	20B	B.1.1.519
L001_202101067254_S68	IMSS_261			EPI_ISL_1288413	hCoV-19/Mexico/MEX-IBT-IMSS-218/2021	2021-02-13	State of Mexico	Nasopharyngeal and oropharyngeal swab	M	12	Amb	B.1.1.519	20B	B.1.1.519
L001_202101067261_S69	IMSS_262			EPI_ISL_1288414	hCoV-19/Mexico/CMX-IBT-IMSS-219/2021	2021-02-13	Mexico City	Oropharyngeal swab	M	61	Hosp	B.1.1.519	20B	B.1.1.519
L001_202101067270_S71	IMSS_263			EPI_ISL_1288415	hCoV-19/Mexico/CMX-IBT-IMSS-221/2021	2021-02-13	Mexico City	Oropharyngeal swab	F	44	Hosp	B.1.1.519	20B	B.1.1.519
L001_202101067274_S72	IMSS_264			EPI_ISL_1288416	hCoV-19/Mexico/MEX-IBT-IMSS-222/2021	2021-02-13	State of Mexico	Oropharyngeal swab	F	67	Amb	B.1.1.519	20B	B.1.1.519
L001_202101067300_S75	IMSS_267			EPI_ISL_1288419	hCoV-19/Mexico/CMX-IBT-IMSS-225/2021	2021-02-13	Mexico City	Oropharyngeal swab	F	64	Amb	B.1.1.519	20B	B.1.1.519
L001_202101067420_S100	IMSS_291			EPI_ISL_1288443	hCoV-19/Mexico/HID-IBT-IMSS-254/2021	2021-02-13	Hidalgo	Oropharyngeal swab	F	57	Hosp	B.1.1.519	20B	B.1.1.519
L001_202101067583_S127	IMSS_318			EPI_ISL_1288470	hCoV-19/Mexico/CMX-IBT-IMSS-284/2021	2021-02-13	Mexico City	Nasopharyngeal and oropharyngeal swab	M	62	Amb	B.1.1.519	20B	B.1.1.519
L001_202101067598_S131	IMSS_322			EPI_ISL_1288474	hCoV-19/Mexico/SLP-IBT-IMSS-288/2021	2021-02-13	San Luis Potosi	Nasopharyngeal and oropharyngeal swab	F	68	Hosp	B.1.1.519	20B	B.1.1.519
L001_202101067618_S133	IMSS_324			EPI_ISL_1288476	hCoV-19/Mexico/CMX-IBT-IMSS-290/2021	2021-02-13	Mexico City	Nasopharyngeal and oropharyngeal swab	M	10	Amb	B.1.1.519	20B	B.1.1.519
L001_202101067697_S139	IMSS_329			EPI_ISL_1288481	hCoV-19/Mexico/CMX-IBT-IMSS-296/2021	2021-02-13	Mexico City	Nasopharyngeal and oropharyngeal swab	M	68	Hosp	B.1.1.519	20B	B.1.1.519
L001_202101067699_S140	IMSS_330			EPI_ISL_1288482	hCoV-19/Mexico/CMX-IBT-IMSS-297/2021	2021-02-13	Mexico City	Nasopharyngeal and oropharyngeal swab	F	56	Hosp	B.1.1.519	20B	B.1.1.519
L001_202101067712_S142	IMSS_332			EPI_ISL_1288484	hCoV-19/Mexico/MEX-IBT-IMSS-299/2021	2021-02-13	State of Mexico	Nasopharyngeal and oropharyngeal swab	M	60	Hosp	B.1.243	20A	B.1.243
L001_202101067716_S143	IMSS_333			EPI_ISL_1288485	hCoV-19/Mexico/CMX-IBT-IMSS-300/2021	2021-02-13	Mexico City	Nasopharyngeal and oropharyngeal swab	M	74	Hosp	B.1.1.519	20B	B.1.1.519
L001_202101067793_S155	IMSS_344			EPI_ISL_1288496	hCoV-19/Mexico/MEX-IBT-IMSS-313/2021	2021-02-13	State of Mexico	Nasopharyngeal and oropharyngeal swab	F	79	Hosp	B.1.1.519	20B	B.1.1.519
L001_202101067812_S158	IMSS_347			EPI_ISL_1288499	hCoV-19/Mexico/CMX-IBT-IMSS-317/2021	2021-02-13	Mexico City	Nasopharyngeal and oropharyngeal swab	M	72	Hosp	B.1.1.519	20B	B.1.1.519
L001_202101067832_S159	IMSS_348			EPI_ISL_1288500	hCoV-19/Mexico/MEX-IBT-IMSS-318/2021	2021-02-13	State of Mexico	Nasopharyngeal and oropharyngeal swab	M	62	Amb	B.1.1.519	20B	B.1.1.519
L001_202101067838_S160	IMSS_349			EPI_ISL_1288501	hCoV-19/Mexico/MOR-IBT-IMSS-319/2021	2021-02-13	Morelos	Nasopharyngeal and oropharyngeal swab	M	65	Amb	B.1.1.519	20B	B.1.1.519
L001_202101067840_S161	IMSS_350			EPI_ISL_1288502	hCoV-19/Mexico/MOR-IBT-IMSS-320/2021	2021-02-13	Morelos	Nasopharyngeal and oropharyngeal swab	M	72	Hosp	B.1.243	20A	B.1.243
L001_202101067841_S162	IMSS_351			EPI_ISL_1288503	hCoV-19/Mexico/MOR-IBT-IMSS-321/2021	2021-02-13	Morelos	Nasopharyngeal and oropharyngeal swab	F	65	Hosp	B.1.1.519	20B	B.1.1.519
L001_202101067843_S163	IMSS_352			EPI_ISL_1288504	hCoV-19/Mexico/MOR-IBT-IMSS-322/2021	2021-02-13	Morelos	Nasopharyngeal and oropharyngeal swab	F	67	Hosp	B.1.1.519	20B	B.1.1.519
L001_202101067844_S164	IMSS_353			EPI_ISL_1288505	hCoV-19/Mexico/MOR-IBT-IMSS-323/2021	2021-02-13	Morelos	Nasopharyngeal and oropharyngeal swab	M	52	Amb	B.1.1.222	20B	B.1.1.222
L001_202101067847_S165	IMSS_354			EPI_ISL_1288506	hCoV-19/Mexico/MOR-IBT-IMSS-324/2021	2021-02-13	Morelos	Nasopharyngeal and oropharyngeal swab	M	54	Hosp	B.1.1.519	20B	B.1.1.519
L001_202101067862_S166	IMSS_355			EPI_ISL_1288507	hCoV-19/Mexico/CMX-IBT-IMSS-326/2021	2021-02-13	Mexico City	Nasopharyngeal swab	M	72	Hosp	B.1.1.222	20B	B.1.1.222
L001_202101067865_S167	IMSS_356			EPI_ISL_1288508	hCoV-19/Mexico/CMX-IBT-IMSS-327/2021	2021-02-13	Mexico City	Nasopharyngeal swab	F	62	Hosp	B.1.1.519	20B	B.1.1.519
L001_202101067867_S168	IMSS_357			EPI_ISL_1288509	hCoV-19/Mexico/CMX-IBT-IMSS-328/2021	2021-02-13	Mexico City	Nasopharyngeal swab	F	81	Hosp	B.1.1.519	20B	B.1.1.519
L001_202101067868_S169	IMSS_358			EPI_ISL_1288510	hCoV-19/Mexico/CMX-IBT-IMSS-329/2021	2021-02-13	Mexico City	Nasopharyngeal swab	M	39	Hosp	B.1.1.519	20B	B.1.1.519
L001_202101067869_S170	IMSS_359			EPI_ISL_1288511	hCoV-19/Mexico/CMX-IBT-IMSS-330/2021	2021-02-13	Mexico City	Nasopharyngeal swab	M	53	Hosp	B.1.1.519	20B	B.1.1.519
L001_202101067872_S171	IMSS_360			EPI_ISL_1288512	hCoV-19/Mexico/CMX-IBT-IMSS-331/2021	2021-02-13	Mexico City	Nasopharyngeal swab	M	52	Hosp	B.1.1.519	20B	B.1.1.519
L001_202101067880_S172	IMSS_361			EPI_ISL_1288513	hCoV-19/Mexico/HID-IBT-IMSS-332/2021	2021-02-13	Hidalgo	Oropharyngeal swab	F	33	Amb	B.1.1.519	20B	B.1.1.519
L001_202101067882_S173	IMSS_362			EPI_ISL_1288514	hCoV-19/Mexico/HID-IBT-IMSS-333/2021	2021-02-13	Hidalgo	Oropharyngeal swab	F	30	Amb	B.1.1.519	20B	B.1.1.519
L001_202101067888_S174	IMSS_363			EPI_ISL_1288515	hCoV-19/Mexico/CMX-IBT-IMSS-334/2021	2021-02-13	Mexico City	Nasopharyngeal and oropharyngeal swab	F	66	Amb	B.1.1.519	20B	B.1.1.519
L003_202101035848_S12	IMSS_852			EPI_ISL_1351426	hCoV-19/Mexico/TAM_LANGEBIO_IMSS_0007/2021	2021-02-13	Nuevo Leon	Nasopharyngeal and oropharyngeal swab	M	80	Hosp	B.1.1	20B	B.1.1
RETRO-0439_INER	CIENI_498			EPI_ISL_4888542	hCoV-19/Mexico/CMX-INER-IBT-0870/2021	2021-02-13	Mexico City	unknown	F	43	Released	B.1.1.519	20B	B.1.1.519
L002_202101002541_S150	IMSS_433			EPI_ISL_1279279	hCoV-19/Mexico/ZAC-INER-IMSS-00052/2021	2021-02-14	Zacatecas	Nasopharyngeal and oropharyngeal swab	F	50	Amb	B.1.609	20A	B.1.609
L002_202101002514_S142	IMSS_425			EPI_ISL_1279343	hCoV-19/Mexico/ZAC-INER-IMSS-00044/2021	2021-02-14	Zacatecas	Nasopharyngeal and oropharyngeal swab	M	77	Amb	B.1.1.519	20B	B.1.1.519
L002_202101002515_S143	IMSS_426			EPI_ISL_1279344	hCoV-19/Mexico/ZAC-INER-IMSS-00045/2021	2021-02-14	Zacatecas	Nasopharyngeal and oropharyngeal swab	F	19	Amb	B.1.243	20A	B.1.243
L002_202101002517_S144	IMSS_427			EPI_ISL_1279345	hCoV-19/Mexico/ZAC-INER-IMSS-00046/2021	2021-02-14	Zacatecas	Nasopharyngeal and oropharyngeal swab	F	57	Amb	B.1.2	20G	B.1.2
L002_202101002519_S145	IMSS_428			EPI_ISL_1279346	hCoV-19/Mexico/ZAC-INER-IMSS-00047/2021	2021-02-14	Zacatecas	Nasopharyngeal and oropharyngeal swab	M	59	Hosp	B.1.1.519	20B	B.1.1.519
L002_202101002520_S146	IMSS_429			EPI_ISL_1279347	hCoV-19/Mexico/ZAC-INER-IMSS-00048/2021	2021-02-14	Zacatecas	Nasopharyngeal and oropharyngeal swab	F	71	Hosp	B.1.1.519	20B	B.1.1.519
L002_202101002525_S147	IMSS_430			EPI_ISL_1279348	hCoV-19/Mexico/ZAC-INER-IMSS-00049/2021	2021-02-14	Zacatecas	Nasopharyngeal and oropharyngeal swab	F	31	Amb	B.1.427	20C	B.1.427
L002_202101032349_S204	IMSS_522			EPI_ISL_1279486	hCoV-19/Mexico/NLE-INER-IMSS-00221/2021	2021-02-14	Nuevo Leon	Nasopharyngeal and oropharyngeal swab	F	26	Amb	B.1.243	20A	B.1.243
L002_202101032447_S205	IMSS_523			EPI_ISL_1279487	hCoV-19/Mexico/NLE-INER-IMSS-00222/2021	2021-02-14	Nuevo Leon	Nasopharyngeal swab	F	73	Hosp	B.1.1.222	20B	B.1.1.222
L002_202101032456_S207	IMSS_524			EPI_ISL_1279488	hCoV-19/Mexico/NLE-INER-IMSS-00223/2021	2021-02-14	Nuevo Leon	Nasopharyngeal and oropharyngeal swab	M	75	Hosp	B.1.243	20A	B.1.243
L002_202101033163_S225	IMSS_540			EPI_ISL_1279503	hCoV-19/Mexico/COA-INER-IMSS-00239/2021	2021-02-14	Coahuila	Nasopharyngeal and oropharyngeal swab	F	48	Hosp	B.1.2	20G	B.1.2
L002_202101032195_S270	IMSS_516			EPI_ISL_1279536	hCoV-19/Mexico/NLE-INER-IMSS-00279/2021	2021-02-14	Nuevo Leon	Nasopharyngeal and oropharyngeal swab	M	79	Hosp	B.1.1	20B	B.1.1
L002_202101004635_S369	IMSS_490			EPI_ISL_1279613	hCoV-19/Mexico/YUC-INER-IMSS-00370/2021	2021-02-14	Yucatan	Nasopharyngeal and oropharyngeal swab	F	90	Hosp	B.1.1.519	20B	B.1.1.519
L002_202101002526_S148	IMSS_431			EPI_ISL_1287762	hCoV-19/Mexico/ZAC-INER-IMSS-00050/2021	2021-02-14	Zacatecas	Nasopharyngeal and oropharyngeal swab	F	92	Amb	B.1.1.7	20I/501Y.V1	B.1.1.7
L001_202101067588_S128	IMSS_319			EPI_ISL_1288471	hCoV-19/Mexico/CMX-IBT-IMSS-285/2021	2021-02-14	Mexico City	Nasopharyngeal and oropharyngeal swab	M	77	Hosp	B.1.1.519	20B	B.1.1.519
L001_202101067591_S129	IMSS_320			EPI_ISL_1288472	hCoV-19/Mexico/MEX-IBT-IMSS-286/2021	2021-02-14	State of Mexico	Nasopharyngeal and oropharyngeal swab	M	67	Hosp	B.1.1.519	20B	B.1.1.519
L001_202101067702_S141	IMSS_331			EPI_ISL_1288483	hCoV-19/Mexico/CMX-IBT-IMSS-298/2021	2021-02-14	Mexico City	Nasopharyngeal and oropharyngeal swab	M	82	Hosp	B.1.1.519	20B	B.1.1.519
L001_202101067719_S144	IMSS_334			EPI_ISL_1288486	hCoV-19/Mexico/CMX-IBT-IMSS-301/2021	2021-02-14	Mexico City	Nasopharyngeal swab	F	58	Amb	B.1.1.519	20B	B.1.1.519
L001_202101067786_S154	IMSS_343			EPI_ISL_1288495	hCoV-19/Mexico/MEX-IBT-IMSS-312/2021	2021-02-14	State of Mexico	Nasopharyngeal and oropharyngeal swab	F	70	Hosp	B.1.1.519	20B	B.1.1.519
L001_202101067797_S156	IMSS_345			EPI_ISL_1288497	hCoV-19/Mexico/MEX-IBT-IMSS-315/2021	2021-02-14	State of Mexico	Nasopharyngeal and oropharyngeal swab	M	66	Hosp	B.1.1.519	20B	B.1.1.519
L001_202101067985_S180	IMSS_368			EPI_ISL_1288520	hCoV-19/Mexico/CMX-IBT-IMSS-341/2021	2021-02-14	Mexico City	Nasopharyngeal and oropharyngeal swab	F	7	Amb	B.1.1.519	20B	B.1.1.519
L001_202101067999_S181	IMSS_369			EPI_ISL_1288521	hCoV-19/Mexico/CMX-IBT-IMSS-342/2021	2021-02-14	Mexico City	Oropharyngeal swab	M	56	Hosp	B.1.1.519	20B	B.1.1.519
L001_202101068013_S183	IMSS_371			EPI_ISL_1288523	hCoV-19/Mexico/MEX-IBT-IMSS-344/2021	2021-02-14	State of Mexico	Nasopharyngeal and oropharyngeal swab	M	67	Hosp	B.1.1.222	20B	B.1.1.222
L001_202101068083_S192	IMSS_380			EPI_ISL_1288532	hCoV-19/Mexico/CMX-IBT-IMSS-355/2021	2021-02-14	Mexico City	Nasopharyngeal and oropharyngeal swab	M	38	Hosp	B.1.1.222	20B	B.1.1.222
L001_202101068094_S193	IMSS_381			EPI_ISL_1288533	hCoV-19/Mexico/MEX-IBT-IMSS-356/2021	2021-02-14	State of Mexico	Nasopharyngeal and oropharyngeal swab	M	56	Hosp	B.1.1.519	20B	B.1.1.519
L002_202101033175_S228	IMSS_543			EPI_ISL_1279267	hCoV-19/Mexico/COA-INER-IMSS-00242/2021	2021-02-15	Coahuila	Nasopharyngeal and oropharyngeal swab	M	36	Amb	B.1.609	20A	B.1.609
L002_202101002585_S156	IMSS_439			EPI_ISL_1279270	hCoV-19/Mexico/ZAC-INER-IMSS-00058/2021	2021-02-15	Zacatecas	Nasopharyngeal and oropharyngeal swab	M	80	Hosp	B.1.1.222	20B	B.1.1.222
L002_202101002568_S152	IMSS_435			EPI_ISL_1279280	hCoV-19/Mexico/ZAC-INER-IMSS-00054/2021	2021-02-15	Zacatecas	Nasopharyngeal and oropharyngeal swab	M	49	Amb	B.1.609	20A	B.1.609
L002_202101002574_S153	IMSS_436			EPI_ISL_1279295	hCoV-19/Mexico/ZAC-INER-IMSS-00055/2021	2021-02-15	Zacatecas	Nasopharyngeal and oropharyngeal swab	M	52	Amb	B.1.1.519	20B	B.1.1.519
L002_202101002674_S166	IMSS_449			EPI_ISL_1279300	hCoV-19/Mexico/ZAC-INER-IMSS-00068/2021	2021-02-15	Zacatecas	Nasopharyngeal and oropharyngeal swab	F	31	Amb	B.1.1.222	20B	B.1.1.222
L002_202101002553_S151	IMSS_434			EPI_ISL_1279350	hCoV-19/Mexico/ZAC-INER-IMSS-00053/2021	2021-02-15	Zacatecas	Nasopharyngeal and oropharyngeal swab	F	28	Amb	B.1.239	20A	B.1.239
L002_202101002576_S154	IMSS_437			EPI_ISL_1279351	hCoV-19/Mexico/ZAC-INER-IMSS-00056/2021	2021-02-15	Zacatecas	Nasopharyngeal and oropharyngeal swab	M	56	Hosp	B.1.429	20C	B.1.429
L002_202101002581_S155	IMSS_438			EPI_ISL_1279352	hCoV-19/Mexico/ZAC-INER-IMSS-00057/2021	2021-02-15	Zacatecas	Nasopharyngeal and oropharyngeal swab	F	33	Amb	B.1.429	20C	B.1.429
L002_202101002590_S158	IMSS_441			EPI_ISL_1279353	hCoV-19/Mexico/ZAC-INER-IMSS-00060/2021	2021-02-15	Zacatecas	Nasopharyngeal and oropharyngeal swab	F	55	Amb	B.1.1.519	20B	B.1.1.519
L002_202101002595_S159	IMSS_442			EPI_ISL_1279354	hCoV-19/Mexico/ZAC-INER-IMSS-00061/2021	2021-02-15	Zacatecas	Nasopharyngeal and oropharyngeal swab	M	43	Amb	B.1.1.519	20B	B.1.1.519
L002_202101002600_S160	IMSS_443			EPI_ISL_1279355	hCoV-19/Mexico/ZAC-INER-IMSS-00062/2021	2021-02-15	Zacatecas	Nasopharyngeal and oropharyngeal swab	M	50	Amb	B.1.1.222	20B	B.1.1.222
L002_202101002606_S161	IMSS_444			EPI_ISL_1279356	hCoV-19/Mexico/ZAC-INER-IMSS-00063/2021	2021-02-15	Zacatecas	Nasopharyngeal and oropharyngeal swab	M	27	Amb	B.1.1.519	20B	B.1.1.519
L002_202101002626_S162	IMSS_445			EPI_ISL_1279357	hCoV-19/Mexico/ZAC-INER-IMSS-00064/2021	2021-02-15	Zacatecas	Nasopharyngeal and oropharyngeal swab	M	57	Amb	B.1	20A	B.1
L002_202101002630_S163	IMSS_446			EPI_ISL_1279358	hCoV-19/Mexico/ZAC-INER-IMSS-00065/2021	2021-02-15	Zacatecas	Nasopharyngeal and oropharyngeal swab	F	25	Amb	B.1.429	20C	B.1.429
L002_202101002670_S165	IMSS_448			EPI_ISL_1279360	hCoV-19/Mexico/ZAC-INER-IMSS-00067/2021	2021-02-15	Zacatecas	Nasopharyngeal and oropharyngeal swab	F	60	Hosp	B.1.1.519	20B	B.1.1.519
L002_202101002712_S180	IMSS_462			EPI_ISL_1279369	hCoV-19/Mexico/ZAC-INER-IMSS-00082/2021	2021-02-15	Zacatecas	Nasopharyngeal and oropharyngeal swab	M	56	Amb	B.1.241	20A	B.1.241
L002_202101074529_S57	IMSS_652			EPI_ISL_1279448	hCoV-19/Mexico/VER-INER-IMSS-00174/2021	2021-02-15	Veracruz	Nasopharyngeal and oropharyngeal swab	F	81	Hosp	B.1.1.519	20B	B.1.1.519
L002_202101032467_S208	IMSS_525			EPI_ISL_1279489	hCoV-19/Mexico/NLE-INER-IMSS-00224/2021	2021-02-15	Nuevo Leon	Nasopharyngeal and oropharyngeal swab	F	54	Amb	B.1.2	20G	B.1.2
L002_202101032469_S209	IMSS_526			EPI_ISL_1279490	hCoV-19/Mexico/NLE-INER-IMSS-00225/2021	2021-02-15	Nuevo Leon	Nasopharyngeal and oropharyngeal swab	M	27	Amb	B.1.1.519	20B	B.1.1.519
L002_202101032470_S210	IMSS_527			EPI_ISL_1279491	hCoV-19/Mexico/NLE-INER-IMSS-00226/2021	2021-02-15	Nuevo Leon	Nasopharyngeal and oropharyngeal swab	M	29	Amb	B.1.243	20A	B.1.243
L002_202101032904_S213	IMSS_529			EPI_ISL_1279493	hCoV-19/Mexico/DUR-INER-IMSS-00228/2021	2021-02-15	Durango	Nasopharyngeal and oropharyngeal swab	F	13	Amb	B.1	20A	B.1
L002_202101032905_S214	IMSS_530			EPI_ISL_1279494	hCoV-19/Mexico/DUR-INER-IMSS-00229/2021	2021-02-15	Durango	Nasopharyngeal and oropharyngeal swab	F	37	Amb	B.1.609	20A	B.1.609
L002_202101032978_S216	IMSS_532			EPI_ISL_1279495	hCoV-19/Mexico/NLE-INER-IMSS-00231/2021	2021-02-15	Nuevo Leon	Nasopharyngeal and oropharyngeal swab	F	38	Amb	B.1.1.222	20B	B.1.1.222
L002_202101033182_S229	IMSS_544			EPI_ISL_1279506	hCoV-19/Mexico/COA-INER-IMSS-00243/2021	2021-02-15	Coahuila	Nasopharyngeal and oropharyngeal swab	F	34	Hosp	B.1.1.519	20B	B.1.1.519
L002_202101033201_S230	IMSS_546			EPI_ISL_1279507	hCoV-19/Mexico/COA-INER-IMSS-00244/2021	2021-02-15	Coahuila	Nasopharyngeal and oropharyngeal swab	M	43	Hosp	B.1.2	20G	B.1.2
L002_202101033204_S231	IMSS_547			EPI_ISL_1279508	hCoV-19/Mexico/COA-INER-IMSS-00245/2021	2021-02-15	Coahuila	Nasopharyngeal and oropharyngeal swab	F	59	Amb	B.1.2	20G	B.1.2
L002_202101033258_S235	IMSS_550			EPI_ISL_1279511	hCoV-19/Mexico/COA-INER-IMSS-00248/2021	2021-02-15	Coahuila	Nasopharyngeal and oropharyngeal swab	M	51	Amb	B.1.1.316	20B	B.1.1.316
L002_202101033862_S244	IMSS_562			EPI_ISL_1279518	hCoV-19/Mexico/COA-INER-IMSS-00256/2021	2021-02-15	Coahuila	Nasopharyngeal and oropharyngeal swab	M	81	Hosp	B.1.243	20A	B.1.243
L002_202101002589_S157	IMSS_440			EPI_ISL_1287763	hCoV-19/Mexico/ZAC-INER-IMSS-00059/2021	2021-02-15	Zacatecas	Nasopharyngeal and oropharyngeal swab	M	41	Amb	B.1.1.7	20I/501Y.V1	B.1.1.7
L001_202101068008_S182	IMSS_370			EPI_ISL_1288522	hCoV-19/Mexico/MEX-IBT-IMSS-343/2021	2021-02-15	State of Mexico	Nasopharyngeal swab	M	67	Hosp	B.1.1.519	20B	B.1.1.519
L002_202101002687_S173	IMSS_456			EPI_ISL_1279272	hCoV-19/Mexico/ZAC-INER-IMSS-00075/2021	2021-02-16	Zacatecas	Nasopharyngeal and oropharyngeal swab	F	27	Amb	B.1.1.517	20B	B.1.1.517
L002_202101032957_S215	IMSS_531			EPI_ISL_1279285	hCoV-19/Mexico/NLE-INER-IMSS-00230/2021	2021-02-16	Nuevo Leon	Nasopharyngeal and oropharyngeal swab	F	59	Hosp	B.1	20A	B.1
L002_202101033284_S237	IMSS_551			EPI_ISL_1279302	hCoV-19/Mexico/NLE-INER-IMSS-00249/2021	2021-02-16	Nuevo Leon	Nasopharyngeal and oropharyngeal swab	M	34	Amb	B.1.1.519	20B	B.1.1.519
L002_202101002644_S164	IMSS_447			EPI_ISL_1279359	hCoV-19/Mexico/ZAC-INER-IMSS-00066/2021	2021-02-16	Zacatecas	Nasopharyngeal and oropharyngeal swab	M	72	Hosp	B.1	20A	B.1
L002_202101002675_S167	IMSS_450			EPI_ISL_1279361	hCoV-19/Mexico/ZAC-INER-IMSS-00069/2021	2021-02-16	Zacatecas	Nasopharyngeal and oropharyngeal swab	M	43	Amb	B.1.1.519	20B	B.1.1.519
L002_202101002676_S168	IMSS_451			EPI_ISL_1279362	hCoV-19/Mexico/ZAC-INER-IMSS-00070/2021	2021-02-16	Zacatecas	Nasopharyngeal and oropharyngeal swab	F	46	Amb	B.1.1.519	20B	B.1.1.519
L002_202101002677_S169	IMSS_452			EPI_ISL_1279363	hCoV-19/Mexico/ZAC-INER-IMSS-00071/2021	2021-02-16	Zacatecas	Nasopharyngeal and oropharyngeal swab	F	43	Amb	B.1.1.519	20B	B.1.1.519
L002_202101002681_S170	IMSS_453			EPI_ISL_1279364	hCoV-19/Mexico/ZAC-INER-IMSS-00072/2021	2021-02-16	Zacatecas	Nasopharyngeal and oropharyngeal swab	M	28	Amb	B.1.239	20A	B.1.239
L002_202101002684_S171	IMSS_454			EPI_ISL_1279365	hCoV-19/Mexico/ZAC-INER-IMSS-00073/2021	2021-02-16	Zacatecas	Nasopharyngeal and oropharyngeal swab	F	44	Amb	B.1.2	20G	B.1.2
L002_202101002686_S172	IMSS_455			EPI_ISL_1279366	hCoV-19/Mexico/ZAC-INER-IMSS-00074/2021	2021-02-16	Zacatecas	Nasopharyngeal and oropharyngeal swab	M	37	Amb	B.1.551	20A	B.1.551
L002_202101002690_S174	IMSS_457			EPI_ISL_1279367	hCoV-19/Mexico/ZAC-INER-IMSS-00076/2021	2021-02-16	Zacatecas	Nasopharyngeal and oropharyngeal swab	F	26	Amb	B.1.1.519	20B	B.1.1.519
L002_202101002707_S178	IMSS_460			EPI_ISL_1279368	hCoV-19/Mexico/ZAC-INER-IMSS-00080/2021	2021-02-16	Zacatecas	Nasopharyngeal and oropharyngeal swab	F	50	Amb	B.1.1.519	20B	B.1.1.519
L002_202101002732_S181	IMSS_463			EPI_ISL_1279370	hCoV-19/Mexico/ZAC-INER-IMSS-00083/2021	2021-02-16	Zacatecas	Nasopharyngeal and oropharyngeal swab	M	38	Amb	B.1	20A	B.1
L002_202101002734_S182	IMSS_464			EPI_ISL_1279371	hCoV-19/Mexico/ZAC-INER-IMSS-00084/2021	2021-02-16	Zacatecas	Nasopharyngeal and oropharyngeal swab	M	59	Amb	B.1.2	20G	B.1.2
L002_202101074215_S20	IMSS_620			EPI_ISL_1279419	hCoV-19/Mexico/PUE-INER-IMSS-00140/2021	2021-02-16	Puebla	Nasopharyngeal and oropharyngeal swab	F	33	Amb	B.1.1.222	20B	B.1.1.222
L002_202101074225_S24	IMSS_624			EPI_ISL_1279423	hCoV-19/Mexico/PUE-INER-IMSS-00144/2021	2021-02-16	Puebla	Nasopharyngeal and oropharyngeal swab	F	61	Hosp	B.1.1.519	20B	B.1.1.519
L002_202101033010_S217	IMSS_533			EPI_ISL_1279496	hCoV-19/Mexico/NLE-INER-IMSS-00232/2021	2021-02-16	Nuevo Leon	Nasopharyngeal and oropharyngeal swab	F	47	Amb	B.1.1.519	20B	B.1.1.519
L002_202101033030_S218	IMSS_534			EPI_ISL_1279497	hCoV-19/Mexico/NLE-INER-IMSS-00233/2021	2021-02-16	Nuevo Leon	Nasopharyngeal and oropharyngeal swab	F	26	Amb	B.1.1.432	20B	B.1.1.432
L002_202101033041_S219	IMSS_535			EPI_ISL_1279498	hCoV-19/Mexico/NLE-INER-IMSS-00234/2021	2021-02-16	Nuevo Leon	Nasopharyngeal and oropharyngeal swab	M	70	Hosp	B.1.1.519	20B	B.1.1.519
L002_202101033043_S220	IMSS_536			EPI_ISL_1279499	hCoV-19/Mexico/NLE-INER-IMSS-00235/2021	2021-02-16	Nuevo Leon	Nasopharyngeal swab	F	45	Amb	B.1.243	20A	B.1.243
L002_202101033055_S221	IMSS_537			EPI_ISL_1279500	hCoV-19/Mexico/NLE-INER-IMSS-00236/2021	2021-02-16	Nuevo Leon	Nasopharyngeal and oropharyngeal swab	F	62	Hosp	B.1.1.519	20B	B.1.1.519
L002_202101033059_S222	IMSS_538			EPI_ISL_1279501	hCoV-19/Mexico/NLE-INER-IMSS-00237/2021	2021-02-16	Nuevo Leon	Nasopharyngeal and oropharyngeal swab	M	87	Hosp	B.1.1.207	20B	B.1.1.207
L002_202101033162_S224	IMSS_539			EPI_ISL_1279502	hCoV-19/Mexico/COA-INER-IMSS-00238/2021	2021-02-16	Coahuila	Nasopharyngeal and oropharyngeal swab	F	21	Hosp	B.1.2	20G	B.1.2
L002_202101033822_S242	IMSS_559			EPI_ISL_1279516	hCoV-19/Mexico/TAM-INER-IMSS-00254/2021	2021-02-16	Tamaulipas	Nasopharyngeal and oropharyngeal swab	M	41	Amb	B.1.1.519	20B	B.1.1.519
L002_202101034594_S259	IMSS_575			EPI_ISL_1279528	hCoV-19/Mexico/CHH-INER-IMSS-00269/2021	2021-02-16	Chihuahua	Nasopharyngeal and oropharyngeal swab	F	52	Hosp	B.1.429	20C	B.1.429
L002_202101033686_S266	IMSS_554			EPI_ISL_1279533	hCoV-19/Mexico/DUR-INER-IMSS-00275/2021	2021-02-16	Durango	Nasopharyngeal and oropharyngeal swab	F	33	Amb	B.1.1.519	20B	B.1.1.519
L002_202101002699_S176	IMSS_458			EPI_ISL_1287764	hCoV-19/Mexico/ZAC-INER-IMSS-00078/2021	2021-02-16	Zacatecas	Nasopharyngeal and oropharyngeal swab	F	66	Amb	B.1.1.7	20I/501Y.V1	B.1.1.7
L002_202101002700_S177	IMSS_459			EPI_ISL_1287765	hCoV-19/Mexico/ZAC-INER-IMSS-00079/2021	2021-02-16	Zacatecas	Nasopharyngeal and oropharyngeal swab	M	53	Amb	B.1.1.7	20I/501Y.V1	B.1.1.7
L002_202101033193_S264	IMSS_545			EPI_ISL_1287772	hCoV-19/Mexico/DUR-INER-IMSS-00273/2021	2021-02-16	Durango	Nasopharyngeal and oropharyngeal swab	F	50	Amb	B.1.1.519	20B	B.1.1.519
L002_202101033738_S269	IMSS_557			EPI_ISL_1287773	hCoV-19/Mexico/TAM-INER-IMSS-00278/2021	2021-02-16	Tamaulipas	Nasopharyngeal and oropharyngeal swab	M	64	Hosp	B.1.1.222	20B	B.1.1.222
RETRO-0452_INER	CIENI_499			EPI_ISL_4888543	hCoV-19/Mexico/CMX-INER-IBT-0871/2021	2021-02-16	Mexico City	unknown	F	29	Amb	B.1.1.519	20B	B.1.1.519
RETRO-455_INER	CIENI_622			EPI_ISL_6316035	hCoV-19/Mexico/CMX-INER-IBT-1011/2021	2021-02-16	Mexico City	unknown	F	69	Amb	B.1.1.519	20B	B.1.1.519
RETRO-456_INER	CIENI_623			EPI_ISL_6316036	hCoV-19/Mexico/CMX-INER-IBT-1012/2021	2021-02-16	Mexico City	unknown	M	66	Dec	B.1.1.519	20B	B.1.1.519
RETRO-458_INER	CIENI_624			EPI_ISL_6316037	hCoV-19/Mexico/CMX-INER-IBT-1013/2021	2021-02-16	Mexico City	unknown	M	68	Dec	B.1.1.519	20B	B.1.1.519
L002_202101002822_S186	IMSS_468			EPI_ISL_1279301	hCoV-19/Mexico/ZAC-INER-IMSS-00088/2021	2021-02-17	Zacatecas	Nasopharyngeal and oropharyngeal swab	F	53	Amb	B.1.1.222	20B	B.1.1.222
L002_202101002786_S183	IMSS_465			EPI_ISL_1279372	hCoV-19/Mexico/ZAC-INER-IMSS-00085/2021	2021-02-17	Zacatecas	Nasopharyngeal and oropharyngeal swab	M	38	Amb	B.1.1.519	20B	B.1.1.519
L002_202101002814_S185	IMSS_467			EPI_ISL_1279373	hCoV-19/Mexico/ZAC-INER-IMSS-00087/2021	2021-02-17	Zacatecas	Nasopharyngeal and oropharyngeal swab	M	87	Hosp	B.1.1.519	20B	B.1.1.519
L002_202101074161_S1	IMSS_601			EPI_ISL_1279403	hCoV-19/Mexico/PUE-INER-IMSS-00121/2021	2021-02-17	Puebla	Nasopharyngeal and oropharyngeal swab	F	55	Amb	B.1.1.519	20B	B.1.1.519
L002_202101074219_S21	IMSS_621			EPI_ISL_1279420	hCoV-19/Mexico/PUE-INER-IMSS-00141/2021	2021-02-17	Puebla	Nasopharyngeal and oropharyngeal swab	M	53	Hosp	B.1.1.519	20B	B.1.1.519
L002_202101074220_S22	IMSS_622			EPI_ISL_1279421	hCoV-19/Mexico/PUE-INER-IMSS-00142/2021	2021-02-17	Puebla	Nasopharyngeal and oropharyngeal swab	M	82	Hosp	B.1.1.519	20B	B.1.1.519
L002_202101074221_S23	IMSS_623			EPI_ISL_1279422	hCoV-19/Mexico/PUE-INER-IMSS-00143/2021	2021-02-17	Puebla	Nasopharyngeal and oropharyngeal swab	M	58	Hosp	B.1.1.519	20B	B.1.1.519
L002_202101074248_S30	IMSS_629			EPI_ISL_1279427	hCoV-19/Mexico/PUE-INER-IMSS-00149/2021	2021-02-17	Puebla	Nasopharyngeal and oropharyngeal swab	F	34	Amb	B.1.1.519	20B	B.1.1.519
L002_202101074533_S58	IMSS_653			EPI_ISL_1279449	hCoV-19/Mexico/VER-INER-IMSS-00175/2021	2021-02-17	Veracruz	Nasopharyngeal and oropharyngeal swab	M	50	Amb	B.1.1.519	20B	B.1.1.519
L002_202101033317_S238	IMSS_552			EPI_ISL_1279512	hCoV-19/Mexico/NLE-INER-IMSS-00250/2021	2021-02-17	Nuevo Leon	Nasopharyngeal and oropharyngeal swab	M	63	Amb	B.1.2	20G	B.1.2
L002_202101033703_S240	IMSS_555			EPI_ISL_1279514	hCoV-19/Mexico/NLE-INER-IMSS-00252/2021	2021-02-17	Nuevo Leon	Nasopharyngeal and oropharyngeal swab	F	77	Amb	B.1.1.519	20B	B.1.1.519
L002_202101033715_S241	IMSS_556			EPI_ISL_1279515	hCoV-19/Mexico/NLE-INER-IMSS-00253/2021	2021-02-17	Nuevo Leon	Nasopharyngeal and oropharyngeal swab	M	89	Hosp	B.1.2	20G	B.1.2
L002_202101033825_S243	IMSS_561			EPI_ISL_1279517	hCoV-19/Mexico/TAM-INER-IMSS-00255/2021	2021-02-17	Tamaulipas	Nasopharyngeal and oropharyngeal swab	F	45	Amb	B.1.2	20G	B.1.2
L002_202101034194_S245	IMSS_563			EPI_ISL_1279519	hCoV-19/Mexico/COA-INER-IMSS-00257/2021	2021-02-17	Coahuila	Nasopharyngeal and oropharyngeal swab	M	79	Hosp	B.1.558	20A	B.1.558
L002_202101034198_S246	IMSS_564			EPI_ISL_1279520	hCoV-19/Mexico/COA-INER-IMSS-00258/2021	2021-02-17	Coahuila	Nasopharyngeal and oropharyngeal swab	F	47	Hosp	B.1.1.222	20B	B.1.1.222
L002_202101034566_S258	IMSS_574			EPI_ISL_1279527	hCoV-19/Mexico/TAM-INER-IMSS-00268/2021	2021-02-17	Tamaulipas	Nasopharyngeal and oropharyngeal swab	F	44	Amb	B.1.243	20A	B.1.243
L002_202101034223_S265	IMSS_566			EPI_ISL_1279532	hCoV-19/Mexico/DUR-INER-IMSS-00274/2021	2021-02-17	Durango	Nasopharyngeal and oropharyngeal swab	F	62	Hosp	B.1.1.519	20B	B.1.1.519
L002_202101033824_S267	IMSS_560			EPI_ISL_1279534	hCoV-19/Mexico/TAM-INER-IMSS-00276/2021	2021-02-17	Tamaulipas	Nasopharyngeal and oropharyngeal swab	F	49	Hosp	B.1.1.519	20B	B.1.1.519
L002_202101075113_S277	IMSS_675			EPI_ISL_1279541	hCoV-19/Mexico/VER-INER-IMSS-00286/2021	2021-02-17	Veracruz	Nasopharyngeal and oropharyngeal swab	M	35	Amb	B.1.1.519	20B	B.1.1.519
L002_202101002803_S184	IMSS_466			EPI_ISL_1287767	hCoV-19/Mexico/ZAC-INER-IMSS-00086/2021	2021-02-17	Zacatecas	Nasopharyngeal and oropharyngeal swab	F	38	Amb	B.1.1.7	20I/501Y.V1	B.1.1.7
L002_202101074183_S5	IMSS_605			EPI_ISL_1287768	hCoV-19/Mexico/PUE-INER-IMSS-00125/2021	2021-02-17	Puebla	Nasopharyngeal and oropharyngeal swab	M	25	Amb	B.1.1.222	20B	B.1.1.222
RETRO-0479_INER	CIENI_501			EPI_ISL_4888553	hCoV-19/Mexico/CMX-INER-IBT-0873/2021	2021-02-17	Mexico City	unknown	M	75	Dec	B.1.1.519	20B	B.1.1.519
RETRO-0480_INER	CIENI_502			EPI_ISL_4888554	hCoV-19/Mexico/CMX-INER-IBT-0874/2021	2021-02-17	Mexico City	unknown	M	86	Released	B.1.1.519	20B	B.1.1.519
L002_202101074406_S45	IMSS_642			EPI_ISL_1279286	hCoV-19/Mexico/SLP-INER-IMSS-00162/2021	2021-02-18	San Luis Potosi	Nasopharyngeal and oropharyngeal swab	M	53	Hosp	B.1.1.519	20B	B.1.1.519
L002_202101002837_S187	IMSS_469			EPI_ISL_1279374	hCoV-19/Mexico/ZAC-INER-IMSS-00089/2021	2021-02-18	Zacatecas	Nasopharyngeal and oropharyngeal swab	M	26	Amb	B.1.561	20A	B.1.561
L002_202101002838_S188	IMSS_470			EPI_ISL_1279375	hCoV-19/Mexico/ZAC-INER-IMSS-00090/2021	2021-02-18	Zacatecas	Nasopharyngeal and oropharyngeal swab	F	40	Amb	B.1.1.519	20B	B.1.1.519
L002_202101002839_S189	IMSS_471			EPI_ISL_1279376	hCoV-19/Mexico/ZAC-INER-IMSS-00091/2021	2021-02-18	Zacatecas	Nasopharyngeal and oropharyngeal swab	F	83	Hosp	B.1.400	20A	B.1.400
L002_202101002877_S190	IMSS_472			EPI_ISL_1279377	hCoV-19/Mexico/ZAC-INER-IMSS-00092/2021	2021-02-18	Zacatecas	Nasopharyngeal and oropharyngeal swab	F	42	Amb	B.1	20A	B.1
L002_202101002879_S191	IMSS_473			EPI_ISL_1279378	hCoV-19/Mexico/ZAC-INER-IMSS-00093/2021	2021-02-18	Zacatecas	Nasopharyngeal and oropharyngeal swab	M	40	Amb	B.1.243	20A	B.1.243
L002_202101002880_S192	IMSS_474			EPI_ISL_1279379	hCoV-19/Mexico/ZAC-INER-IMSS-00094/2021	2021-02-18	Zacatecas	Nasopharyngeal and oropharyngeal swab	F	73	Amb	B.1	20A	B.1
L002_202101002928_S25	IMSS_475			EPI_ISL_1279380	hCoV-19/Mexico/ZAC-INER-IMSS-00095/2021	2021-02-18	Zacatecas	Nasopharyngeal and oropharyngeal swab	F	46	Amb	B.1.2	20G	B.1.2
L002_202101002929_S35	IMSS_476			EPI_ISL_1279381	hCoV-19/Mexico/ZAC-INER-IMSS-00096/2021	2021-02-18	Zacatecas	Nasopharyngeal and oropharyngeal swab	M	54	Amb	B.1.1.519	20B	B.1.1.519
L002_202101074171_S2	IMSS_602			EPI_ISL_1279404	hCoV-19/Mexico/PUE-INER-IMSS-00122/2021	2021-02-18	Puebla	Nasopharyngeal and oropharyngeal swab	M	22	Amb	B.1.1.519	20B	B.1.1.519
L002_202101074172_S3	IMSS_603			EPI_ISL_1279405	hCoV-19/Mexico/PUE-INER-IMSS-00123/2021	2021-02-18	Puebla	Nasopharyngeal and oropharyngeal swab	M	27	Amb	B.1.1.519	20B	B.1.1.519
L002_202101074179_S4	IMSS_604			EPI_ISL_1279406	hCoV-19/Mexico/PUE-INER-IMSS-00124/2021	2021-02-18	Puebla	Nasopharyngeal and oropharyngeal swab	F	44	Amb	B.1.1.222	20B	B.1.1.222
L002_202101074236_S26	IMSS_625			EPI_ISL_1279424	hCoV-19/Mexico/PUE-INER-IMSS-00145/2021	2021-02-18	Puebla	Nasopharyngeal swab	F	30	Amb	B.1.1.519	20B	B.1.1.519
L002_202101074237_S27	IMSS_626			EPI_ISL_1279425	hCoV-19/Mexico/PUE-INER-IMSS-00146/2021	2021-02-18	Puebla	Nasopharyngeal swab	M	33	Amb	B.1.1.519	20B	B.1.1.519
L002_202101074239_S28	IMSS_627			EPI_ISL_1279426	hCoV-19/Mexico/PUE-INER-IMSS-00147/2021	2021-02-18	Puebla	Nasopharyngeal swab	F	48	Amb	B.1.1.222	20B	B.1.1.222
L002_202101074263_S33	IMSS_632			EPI_ISL_1279430	hCoV-19/Mexico/PUE-INER-IMSS-00152/2021	2021-02-18	Puebla	Nasopharyngeal and oropharyngeal swab	M	32	Amb	B.1.1.519	20B	B.1.1.519
L002_202101074412_S46	IMSS_643			EPI_ISL_1279439	hCoV-19/Mexico/SLP-INER-IMSS-00163/2021	2021-02-18	San Luis Potosi	Nasopharyngeal and oropharyngeal swab	M	49	Hosp	B.1.561	20A	B.1.561
L002_202101034207_S247	IMSS_565			EPI_ISL_1279521	hCoV-19/Mexico/TAM-INER-IMSS-00259/2021	2021-02-18	Tamaulipas	Nasopharyngeal and oropharyngeal swab	M	27	Hosp	B.1.1.519	20B	B.1.1.519
L002_202101034388_S254	IMSS_570			EPI_ISL_1279524	hCoV-19/Mexico/NLE-INER-IMSS-00264/2021	2021-02-18	Nuevo Leon	Nasopharyngeal and oropharyngeal swab	M	72	Amb	B.1.2	20G	B.1.2
L002_202101034792_S261	IMSS_576			EPI_ISL_1279529	hCoV-19/Mexico/DUR-INER-IMSS-00270/2021	2021-02-18	Durango	Nasopharyngeal and oropharyngeal swab	M	52	Amb	B.1.609	20A	B.1.609
L002_202101075189_S299	IMSS_696			EPI_ISL_1279560	hCoV-19/Mexico/MOR-INER-IMSS-00307/2021	2021-02-18	Morelos	Nasopharyngeal and oropharyngeal swab	M	44	Hosp	B.1.1.519	20B	B.1.1.519
L002_202101075839_S356	IMSS_746			EPI_ISL_1279602	hCoV-19/Mexico/VER-INER-IMSS-00357/2021	2021-02-18	Veracruz	Nasopharyngeal and oropharyngeal swab	M	76	Hosp	B.1.1.519	20B	B.1.1.519
L002_202101075840_S357	IMSS_747			EPI_ISL_1279603	hCoV-19/Mexico/VER-INER-IMSS-00358/2021	2021-02-18	Veracruz	Nasopharyngeal and oropharyngeal swab	M	82	Hosp	B.1.1.519	20B	B.1.1.519
RETRO-0483_INER	CIENI_503			EPI_ISL_4888555	hCoV-19/Mexico/CMX-INER-IBT-0875/2021	2021-02-18	Mexico City	unknown	M	62	Released	B.1.1.519	20B	B.1.1.519
RETRO-0486_INER	CIENI_504			EPI_ISL_4888556	hCoV-19/Mexico/CMX-INER-IBT-0876/2021	2021-02-18	Mexico City	unknown	M	57	Dec	B.1.1.519	20B	B.1.1.519
L002_202101074096_S373	IMSS_592			EPI_ISL_1279263	hCoV-19/Mexico/QUE-INER-IMSS-00112/2021	2021-02-19	Queretaro	Nasopharyngeal and oropharyngeal swab	M	55	Amb	B.1.1.519	20B	B.1.1.519
L002_202101074287_S38	IMSS_635			EPI_ISL_1279274	hCoV-19/Mexico/PUE-INER-IMSS-00155/2021	2021-02-19	Puebla	Nasopharyngeal and oropharyngeal swab	M	33	Amb	B.1.1.519	20B	B.1.1.519
L002_202101034522_S256	IMSS_572			EPI_ISL_1279275	hCoV-19/Mexico/NLE-INER-IMSS-00266/2021	2021-02-19	Nuevo Leon	Nasopharyngeal swab	F	69	Hosp	A.2.5	19B	A.2.5
L002_202101075143_S283	IMSS_681			EPI_ISL_1279288	hCoV-19/Mexico/VER-INER-IMSS-00292/2021	2021-02-19	Veracruz	Nasopharyngeal and oropharyngeal swab	M	55	Hosp	B.1.1.222	20B	B.1.1.222
L002_202101074208_S15	IMSS_615			EPI_ISL_1279289	hCoV-19/Mexico/PUE-INER-IMSS-00135/2021	2021-02-19	Puebla	Nasopharyngeal and oropharyngeal swab	M	34	Amb	B.1.1.222	20B	B.1.1.222
L002_202101074187_S6	IMSS_606			EPI_ISL_1279407	hCoV-19/Mexico/PUE-INER-IMSS-00126/2021	2021-02-19	Puebla	Nasopharyngeal and oropharyngeal swab	F	48	Amb	B.1.1.519	20B	B.1.1.519
[truncated: 27,663 more rows]

## Sheet: Table_S2-Mutation_map
Table S2. Mutation map
Mutation	All	only_VAMIPs	only_Consensus	All %	only_VAMIPs %	only_Consensus %	PosNt	Nt_ref	Nt_alt	Gene	GenePosNt	GenePosAA	AA_ref	AA_alt	MutAA	MutType
00004:A->G	7	6	1	0.0236	0.0202	0.0034	4	A	G	5pUTR	NC	NC	NC	NC	5pUTR:NC	NC
00004:A->T	14	12	2	0.0472	0.0405	0.0067	4	A	T	5pUTR	NC	NC	NC	NC	5pUTR:NC	NC
00005:A->T	25	16	9	0.0843	0.0539	0.0303	5	A	T	5pUTR	NC	NC	NC	NC	5pUTR:NC	NC
00006:A->-G	5	4	1	0.0169	0.0135	0.0034	6	A	-G	5pUTR	NC	NC	NC	NC	5pUTR:NC	NC
00006:A->T	7	5	2	0.0236	0.0169	0.0067	6	A	T	5pUTR	NC	NC	NC	NC	5pUTR:NC	NC
00007:G->A	5	3	2	0.0169	0.0101	0.0067	7	G	A	5pUTR	NC	NC	NC	NC	5pUTR:NC	NC
00007:G->T	6	5	1	0.0202	0.0169	0.0034	7	G	T	5pUTR	NC	NC	NC	NC	5pUTR:NC	NC
00008:G->-T	6	5	1	0.0202	0.0169	0.0034	8	G	-T	5pUTR	NC	NC	NC	NC	5pUTR:NC	NC
00010:T->A	6	6	0	0.0202	0.0202	0	10	T	A	5pUTR	NC	NC	NC	NC	5pUTR:NC	NC
00011:T->C	7	4	3	0.0236	0.0135	0.0101	11	T	C	5pUTR	NC	NC	NC	NC	5pUTR:NC	NC
00012:A->G	13	12	1	0.0438	0.0405	0.0034	12	A	G	5pUTR	NC	NC	NC	NC	5pUTR:NC	NC
00012:A->T	15	14	1	0.0506	0.0472	0.0034	12	A	T	5pUTR	NC	NC	NC	NC	5pUTR:NC	NC
00013:T->C	23	9	14	0.0775	0.0303	0.0472	13	T	C	5pUTR	NC	NC	NC	NC	5pUTR:NC	NC
00016:C->-T	5	4	1	0.0169	0.0135	0.0034	16	C	-T	5pUTR	NC	NC	NC	NC	5pUTR:NC	NC
00016:C->A	15	13	2	0.0506	0.0438	0.0067	16	C	A	5pUTR	NC	NC	NC	NC	5pUTR:NC	NC
00016:C->T	36	33	3	0.1214	0.1113	0.0101	16	C	T	5pUTR	NC	NC	NC	NC	5pUTR:NC	NC
00017:T->+A	9	9	0	0.0303	0.0303	0	17	T	+A	5pUTR	NC	NC	NC	NC	5pUTR:NC	NC
00017:T->A	18	17	1	0.0607	0.0573	0.0034	17	T	A	5pUTR	NC	NC	NC	NC	5pUTR:NC	NC
00017:T->C	11	10	1	0.0371	0.0337	0.0034	17	T	C	5pUTR	NC	NC	NC	NC	5pUTR:NC	NC
00018:T->C	6	6	0	0.0202	0.0202	0	18	T	C	5pUTR	NC	NC	NC	NC	5pUTR:NC	NC
00019:C->T	5	2	3	0.0169	0.0067	0.0101	19	C	T	5pUTR	NC	NC	NC	NC	5pUTR:NC	NC
00020:C->+T	7	7	0	0.0236	0.0236	0	20	C	+T	5pUTR	NC	NC	NC	NC	5pUTR:NC	NC
00020:C->T	6	4	2	0.0202	0.0135	0.0067	20	C	T	5pUTR	NC	NC	NC	NC	5pUTR:NC	NC
00021:C->T	263	35	228	0.8867	0.118	0.7687	21	C	T	5pUTR	NC	NC	NC	NC	5pUTR:NC	NC
00022:A->G	8	8	0	0.027	0.027	0	22	A	G	5pUTR	NC	NC	NC	NC	5pUTR:NC	NC
00023:G->A	7	7	0	0.0236	0.0236	0	23	G	A	5pUTR	NC	NC	NC	NC	5pUTR:NC	NC
00025:T->C	9	7	2	0.0303	0.0236	0.0067	25	T	C	5pUTR	NC	NC	NC	NC	5pUTR:NC	NC
00027:A->C	117	116	1	0.3945	0.3911	0.0034	27	A	C	5pUTR	NC	NC	NC	NC	5pUTR:NC	NC
00027:A->G	20	20	0	0.0674	0.0674	0	27	A	G	5pUTR	NC	NC	NC	NC	5pUTR:NC	NC
00027:A->T	5	5	0	0.0169	0.0169	0	27	A	T	5pUTR	NC	NC	NC	NC	5pUTR:NC	NC
00028:C->T	9	5	4	0.0303	0.0169	0.0135	28	C	T	5pUTR	NC	NC	NC	NC	5pUTR:NC	NC
00029:A->G	9	8	1	0.0303	0.027	0.0034	29	A	G	5pUTR	NC	NC	NC	NC	5pUTR:NC	NC
00030:A->+C	5	5	0	0.0169	0.0169	0	30	A	+C	5pUTR	NC	NC	NC	NC	5pUTR:NC	NC
00030:A->G	5	5	0	0.0169	0.0169	0	30	A	G	5pUTR	NC	NC	NC	NC	5pUTR:NC	NC
00031:A->G	17	17	0	0.0573	0.0573	0	31	A	G	5pUTR	NC	NC	NC	NC	5pUTR:NC	NC
00033:C->-A	6	6	0	0.0202	0.0202	0	33	C	-A	5pUTR	NC	NC	NC	NC	5pUTR:NC	NC
00035:A->-C	13	13	0	0.0438	0.0438	0	35	A	-C	5pUTR	NC	NC	NC	NC	5pUTR:NC	NC
00035:A->G	5	5	0	0.0169	0.0169	0	35	A	G	5pUTR	NC	NC	NC	NC	5pUTR:NC	NC
00035:A->T	7	7	0	0.0236	0.0236	0	35	A	T	5pUTR	NC	NC	NC	NC	5pUTR:NC	NC
00036:C->T	11	7	4	0.0371	0.0236	0.0135	36	C	T	5pUTR	NC	NC	NC	NC	5pUTR:NC	NC
00037:C->-A	29	29	0	0.0978	0.0978	0	37	C	-A	5pUTR	NC	NC	NC	NC	5pUTR:NC	NC
00037:C->G	43	41	2	0.145	0.1382	0.0067	37	C	G	5pUTR	NC	NC	NC	NC	5pUTR:NC	NC
00037:C->T	29	25	4	0.0978	0.0843	0.0135	37	C	T	5pUTR	NC	NC	NC	NC	5pUTR:NC	NC
00039:A->C	8	6	2	0.027	0.0202	0.0067	39	A	C	5pUTR	NC	NC	NC	NC	5pUTR:NC	NC
00039:A->G	14	12	2	0.0472	0.0405	0.0067	39	A	G	5pUTR	NC	NC	NC	NC	5pUTR:NC	NC
00039:A->T	5	5	0	0.0169	0.0169	0	39	A	T	5pUTR	NC	NC	NC	NC	5pUTR:NC	NC
00040:C->-T	11	11	0	0.0371	0.0371	0	40	C	-T	5pUTR	NC	NC	NC	NC	5pUTR:NC	NC
00040:C->A	5	5	0	0.0169	0.0169	0	40	C	A	5pUTR	NC	NC	NC	NC	5pUTR:NC	NC
00041:T->A	5	5	0	0.0169	0.0169	0	41	T	A	5pUTR	NC	NC	NC	NC	5pUTR:NC	NC
00041:T->C	14	13	1	0.0472	0.0438	0.0034	41	T	C	5pUTR	NC	NC	NC	NC	5pUTR:NC	NC
00042:T->A	10	9	1	0.0337	0.0303	0.0034	42	T	A	5pUTR	NC	NC	NC	NC	5pUTR:NC	NC
00042:T->C	10	9	1	0.0337	0.0303	0.0034	42	T	C	5pUTR	NC	NC	NC	NC	5pUTR:NC	NC
00043:T->-C	13	13	0	0.0438	0.0438	0	43	T	-C	5pUTR	NC	NC	NC	NC	5pUTR:NC	NC
00043:T->A	32	32	0	0.1079	0.1079	0	43	T	A	5pUTR	NC	NC	NC	NC	5pUTR:NC	NC
00043:T->C	10	10	0	0.0337	0.0337	0	43	T	C	5pUTR	NC	NC	NC	NC	5pUTR:NC	NC
00043:T->G	7	7	0	0.0236	0.0236	0	43	T	G	5pUTR	NC	NC	NC	NC	5pUTR:NC	NC
00044:C->-G	6	6	0	0.0202	0.0202	0	44	C	-G	5pUTR	NC	NC	NC	NC	5pUTR:NC	NC
00044:C->A	5	5	0	0.0169	0.0169	0	44	C	A	5pUTR	NC	NC	NC	NC	5pUTR:NC	NC
00044:C->G	9	9	0	0.0303	0.0303	0	44	C	G	5pUTR	NC	NC	NC	NC	5pUTR:NC	NC
00044:C->T	2566	2476	90	8.6511	8.3477	0.3034	44	C	T	5pUTR	NC	NC	NC	NC	5pUTR:NC	NC
00045:G->A	10	10	0	0.0337	0.0337	0	45	G	A	5pUTR	NC	NC	NC	NC	5pUTR:NC	NC
00045:G->T	9	9	0	0.0303	0.0303	0	45	G	T	5pUTR	NC	NC	NC	NC	5pUTR:NC	NC
00046:A->G	7	7	0	0.0236	0.0236	0	46	A	G	5pUTR	NC	NC	NC	NC	5pUTR:NC	NC
00047:T->C	10	10	0	0.0337	0.0337	0	47	T	C	5pUTR	NC	NC	NC	NC	5pUTR:NC	NC
00049:T->A	9	9	0	0.0303	0.0303	0	49	T	A	5pUTR	NC	NC	NC	NC	5pUTR:NC	NC
00049:T->C	6	6	0	0.0202	0.0202	0	49	T	C	5pUTR	NC	NC	NC	NC	5pUTR:NC	NC
00050:C->A	18	18	0	0.0607	0.0607	0	50	C	A	5pUTR	NC	NC	NC	NC	5pUTR:NC	NC
00052:T->C	15	15	0	0.0506	0.0506	0	52	T	C	5pUTR	NC	NC	NC	NC	5pUTR:NC	NC
00054:T->A	6	6	0	0.0202	0.0202	0	54	T	A	5pUTR	NC	NC	NC	NC	5pUTR:NC	NC
00054:T->C	14	14	0	0.0472	0.0472	0	54	T	C	5pUTR	NC	NC	NC	NC	5pUTR:NC	NC
00055:A->G	7	7	0	0.0236	0.0236	0	55	A	G	5pUTR	NC	NC	NC	NC	5pUTR:NC	NC
00055:A->T	61	61	0	0.2057	0.2057	0	55	A	T	5pUTR	NC	NC	NC	NC	5pUTR:NC	NC
00057:A->G	9	6	3	0.0303	0.0202	0.0101	57	A	G	5pUTR	NC	NC	NC	NC	5pUTR:NC	NC
00058:T->C	8	7	1	0.027	0.0236	0.0034	58	T	C	5pUTR	NC	NC	NC	NC	5pUTR:NC	NC
00059:C->T	5	2	3	0.0169	0.0067	0.0101	59	C	T	5pUTR	NC	NC	NC	NC	5pUTR:NC	NC
00060:T->C	10	9	1	0.0337	0.0303	0.0034	60	T	C	5pUTR	NC	NC	NC	NC	5pUTR:NC	NC
00061:G->T	24	10	14	0.0809	0.0337	0.0472	61	G	T	5pUTR	NC	NC	NC	NC	5pUTR:NC	NC
00062:T->C	15	14	1	0.0506	0.0472	0.0034	62	T	C	5pUTR	NC	NC	NC	NC	5pUTR:NC	NC
00063:T->A	5	5	0	0.0169	0.0169	0	63	T	A	5pUTR	NC	NC	NC	NC	5pUTR:NC	NC
00063:T->C	13	12	1	0.0438	0.0405	0.0034	63	T	C	5pUTR	NC	NC	NC	NC	5pUTR:NC	NC
00064:C->A	7	6	1	0.0236	0.0202	0.0034	64	C	A	5pUTR	NC	NC	NC	NC	5pUTR:NC	NC
00064:C->T	12	3	9	0.0405	0.0101	0.0303	64	C	T	5pUTR	NC	NC	NC	NC	5pUTR:NC	NC
00065:T->A	13	13	0	0.0438	0.0438	0	65	T	A	5pUTR	NC	NC	NC	NC	5pUTR:NC	NC
00065:T->C	15	15	0	0.0506	0.0506	0	65	T	C	5pUTR	NC	NC	NC	NC	5pUTR:NC	NC
00066:C->A	19	19	0	0.0641	0.0641	0	66	C	A	5pUTR	NC	NC	NC	NC	5pUTR:NC	NC
00066:C->T	38	18	20	0.1281	0.0607	0.0674	66	C	T	5pUTR	NC	NC	NC	NC	5pUTR:NC	NC
00067:T->C	7	7	0	0.0236	0.0236	0	67	T	C	5pUTR	NC	NC	NC	NC	5pUTR:NC	NC
00068:A->G	8	8	0	0.027	0.027	0	68	A	G	5pUTR	NC	NC	NC	NC	5pUTR:NC	NC
00070:A->G	24	24	0	0.0809	0.0809	0	70	A	G	5pUTR	NC	NC	NC	NC	5pUTR:NC	NC
00071:C->+A	6	6	0	0.0202	0.0202	0	71	C	+A	5pUTR	NC	NC	NC	NC	5pUTR:NC	NC
00071:C->A	35	35	0	0.118	0.118	0	71	C	A	5pUTR	NC	NC	NC	NC	5pUTR:NC	NC
00071:C->G	15	14	1	0.0506	0.0472	0.0034	71	C	G	5pUTR	NC	NC	NC	NC	5pUTR:NC	NC
00071:C->T	185	185	0	0.6237	0.6237	0	71	C	T	5pUTR	NC	NC	NC	NC	5pUTR:NC	NC
00072:G->A	243	243	0	0.8193	0.8193	0	72	G	A	5pUTR	NC	NC	NC	NC	5pUTR:NC	NC
00072:G->C	11	11	0	0.0371	0.0371	0	72	G	C	5pUTR	NC	NC	NC	NC	5pUTR:NC	NC
00072:G->T	8	8	0	0.027	0.027	0	72	G	T	5pUTR	NC	NC	NC	NC	5pUTR:NC	NC
00073:A->C	12	12	0	0.0405	0.0405	0	73	A	C	5pUTR	NC	NC	NC	NC	5pUTR:NC	NC
00073:A->G	6	6	0	0.0202	0.0202	0	73	A	G	5pUTR	NC	NC	NC	NC	5pUTR:NC	NC
00073:A->T	11	11	0	0.0371	0.0371	0	73	A	T	5pUTR	NC	NC	NC	NC	5pUTR:NC	NC
00074:A->G	12	12	0	0.0405	0.0405	0	74	A	G	5pUTR	NC	NC	NC	NC	5pUTR:NC	NC
00075:C->T	36	35	1	0.1214	0.118	0.0034	75	C	T	5pUTR	NC	NC	NC	NC	5pUTR:NC	NC
00076:T->A	2560	2530	30	8.6309	8.5297	0.1011	76	T	A	5pUTR	NC	NC	NC	NC	5pUTR:NC	NC
00077:T->+A	6	6	0	0.0202	0.0202	0	77	T	+A	5pUTR	NC	NC	NC	NC	5pUTR:NC	NC
00077:T->C	6	6	0	0.0202	0.0202	0	77	T	C	5pUTR	NC	NC	NC	NC	5pUTR:NC	NC
00078:T->-A	5	5	0	0.0169	0.0169	0	78	T	-A	5pUTR	NC	NC	NC	NC	5pUTR:NC	NC
00078:T->A	23	23	0	0.0775	0.0775	0	78	T	A	5pUTR	NC	NC	NC	NC	5pUTR:NC	NC
00078:T->G	2049	2003	46	6.9081	6.753	0.1551	78	T	G	5pUTR	NC	NC	NC	NC	5pUTR:NC	NC
00079:A->G	7	7	0	0.0236	0.0236	0	79	A	G	5pUTR	NC	NC	NC	NC	5pUTR:NC	NC
00079:A->T	5	5	0	0.0169	0.0169	0	79	A	T	5pUTR	NC	NC	NC	NC	5pUTR:NC	NC
00080:A->G	7	7	0	0.0236	0.0236	0	80	A	G	5pUTR	NC	NC	NC	NC	5pUTR:NC	NC
00081:A->G	6	6	0	0.0202	0.0202	0	81	A	G	5pUTR	NC	NC	NC	NC	5pUTR:NC	NC
00082:A->G	13	8	5	0.0438	0.027	0.0169	82	A	G	5pUTR	NC	NC	NC	NC	5pUTR:NC	NC
00083:T->C	8	6	2	0.027	0.0202	0.0067	83	T	C	5pUTR	NC	NC	NC	NC	5pUTR:NC	NC
00084:C->T	8	7	1	0.027	0.0236	0.0034	84	C	T	5pUTR	NC	NC	NC	NC	5pUTR:NC	NC
00087:T->A	8	8	0	0.027	0.027	0	87	T	A	5pUTR	NC	NC	NC	NC	5pUTR:NC	NC
00088:G->T	5	4	1	0.0169	0.0135	0.0034	88	G	T	5pUTR	NC	NC	NC	NC	5pUTR:NC	NC
00089:T->A	10	10	0	0.0337	0.0337	0	89	T	A	5pUTR	NC	NC	NC	NC	5pUTR:NC	NC
00089:T->C	5	5	0	0.0169	0.0169	0	89	T	C	5pUTR	NC	NC	NC	NC	5pUTR:NC	NC
00090:G->A	6	6	0	0.0202	0.0202	0	90	G	A	5pUTR	NC	NC	NC	NC	5pUTR:NC	NC
00091:G->A	6	3	3	0.0202	0.0101	0.0101	91	G	A	5pUTR	NC	NC	NC	NC	5pUTR:NC	NC
00092:C->T	9	3	6	0.0303	0.0101	0.0202	92	C	T	5pUTR	NC	NC	NC	NC	5pUTR:NC	NC
00093:T->C	7	7	0	0.0236	0.0236	0	93	T	C	5pUTR	NC	NC	NC	NC	5pUTR:NC	NC
00094:G->A	7	3	4	0.0236	0.0101	0.0135	94	G	A	5pUTR	NC	NC	NC	NC	5pUTR:NC	NC
00094:G->T	15	7	8	0.0506	0.0236	0.027	94	G	T	5pUTR	NC	NC	NC	NC	5pUTR:NC	NC
00095:T->A	5	5	0	0.0169	0.0169	0	95	T	A	5pUTR	NC	NC	NC	NC	5pUTR:NC	NC
00095:T->C	13	12	1	0.0438	0.0405	0.0034	95	T	C	5pUTR	NC	NC	NC	NC	5pUTR:NC	NC
00096:C->T	7	4	3	0.0236	0.0135	0.0101	96	C	T	5pUTR	NC	NC	NC	NC	5pUTR:NC	NC
00097:A->G	10	7	3	0.0337	0.0236	0.0101	97	A	G	5pUTR	NC	NC	NC	NC	5pUTR:NC	NC
00098:C->T	9	4	5	0.0303	0.0135	0.0169	98	C	T	5pUTR	NC	NC	NC	NC	5pUTR:NC	NC
00099:T->C	9	8	1	0.0303	0.027	0.0034	99	T	C	5pUTR	NC	NC	NC	NC	5pUTR:NC	NC
00100:C->T	25	9	16	0.0843	0.0303	0.0539	100	C	T	5pUTR	NC	NC	NC	NC	5pUTR:NC	NC
00101:G->A	12	9	3	0.0405	0.0303	0.0101	101	G	A	5pUTR	NC	NC	NC	NC	5pUTR:NC	NC
00101:G->T	9	7	2	0.0303	0.0236	0.0067	101	G	T	5pUTR	NC	NC	NC	NC	5pUTR:NC	NC
00102:G->A	6	6	0	0.0202	0.0202	0	102	G	A	5pUTR	NC	NC	NC	NC	5pUTR:NC	NC
00102:G->T	5	3	2	0.0169	0.0101	0.0067	102	G	T	5pUTR	NC	NC	NC	NC	5pUTR:NC	NC
00103:C->T	7	5	2	0.0236	0.0169	0.0067	103	C	T	5pUTR	NC	NC	NC	NC	5pUTR:NC	NC
00104:T->C	11	10	1	0.0371	0.0337	0.0034	104	T	C	5pUTR	NC	NC	NC	NC	5pUTR:NC	NC
00105:G->A	9	9	0	0.0303	0.0303	0	105	G	A	5pUTR	NC	NC	NC	NC	5pUTR:NC	NC
00105:G->T	11	5	6	0.0371	0.0169	0.0202	105	G	T	5pUTR	NC	NC	NC	NC	5pUTR:NC	NC
00106:C->T	82	21	61	0.2765	0.0708	0.2057	106	C	T	5pUTR	NC	NC	NC	NC	5pUTR:NC	NC
00107:A->G	9	9	0	0.0303	0.0303	0	107	A	G	5pUTR	NC	NC	NC	NC	5pUTR:NC	NC
00108:T->C	15	15	0	0.0506	0.0506	0	108	T	C	5pUTR	NC	NC	NC	NC	5pUTR:NC	NC
00110:C->T	10	4	6	0.0337	0.0135	0.0202	110	C	T	5pUTR	NC	NC	NC	NC	5pUTR:NC	NC
00111:T->C	6	5	1	0.0202	0.0169	0.0034	111	T	C	5pUTR	NC	NC	NC	NC	5pUTR:NC	NC
00112:T->C	8	8	0	0.027	0.027	0	112	T	C	5pUTR	NC	NC	NC	NC	5pUTR:NC	NC
00114:G->A	7	6	1	0.0236	0.0202	0.0034	114	G	A	5pUTR	NC	NC	NC	NC	5pUTR:NC	NC
00115:T->C	11	11	0	0.0371	0.0371	0	115	T	C	5pUTR	NC	NC	NC	NC	5pUTR:NC	NC
00116:G->A	6	5	1	0.0202	0.0169	0.0034	116	G	A	5pUTR	NC	NC	NC	NC	5pUTR:NC	NC
00117:C->T	5	2	3	0.0169	0.0067	0.0101	117	C	T	5pUTR	NC	NC	NC	NC	5pUTR:NC	NC
00118:A->G	6	6	0	0.0202	0.0202	0	118	A	G	5pUTR	NC	NC	NC	NC	5pUTR:NC	NC
00118:A->T	5	5	0	0.0169	0.0169	0	118	A	T	5pUTR	NC	NC	NC	NC	5pUTR:NC	NC
00119:C->T	7	4	3	0.0236	0.0135	0.0101	119	C	T	5pUTR	NC	NC	NC	NC	5pUTR:NC	NC
00120:T->C	5	5	0	0.0169	0.0169	0	120	T	C	5pUTR	NC	NC	NC	NC	5pUTR:NC	NC
00121:C->T	9	4	5	0.0303	0.0135	0.0169	121	C	T	5pUTR	NC	NC	NC	NC	5pUTR:NC	NC
00122:A->G	7	7	0	0.0236	0.0236	0	122	A	G	5pUTR	NC	NC	NC	NC	5pUTR:NC	NC
00123:C->G	5	5	0	0.0169	0.0169	0	123	C	G	5pUTR	NC	NC	NC	NC	5pUTR:NC	NC
00123:C->T	10	7	3	0.0337	0.0236	0.0101	123	C	T	5pUTR	NC	NC	NC	NC	5pUTR:NC	NC
00124:G->A	6	4	2	0.0202	0.0135	0.0067	124	G	A	5pUTR	NC	NC	NC	NC	5pUTR:NC	NC
00125:C->T	7	4	3	0.0236	0.0135	0.0101	125	C	T	5pUTR	NC	NC	NC	NC	5pUTR:NC	NC
00126:A->G	9	9	0	0.0303	0.0303	0	126	A	G	5pUTR	NC	NC	NC	NC	5pUTR:NC	NC
00127:G->A	6	6	0	0.0202	0.0202	0	127	G	A	5pUTR	NC	NC	NC	NC	5pUTR:NC	NC
00127:G->T	9	4	5	0.0303	0.0135	0.0169	127	G	T	5pUTR	NC	NC	NC	NC	5pUTR:NC	NC
00129:A->G	10	5	5	0.0337	0.0169	0.0169	129	A	G	5pUTR	NC	NC	NC	NC	5pUTR:NC	NC
00130:T->C	5	5	0	0.0169	0.0169	0	130	T	C	5pUTR	NC	NC	NC	NC	5pUTR:NC	NC
00131:A->G	7	7	0	0.0236	0.0236	0	131	A	G	5pUTR	NC	NC	NC	NC	5pUTR:NC	NC
00132:A->G	6	5	1	0.0202	0.0169	0.0034	132	A	G	5pUTR	NC	NC	NC	NC	5pUTR:NC	NC
00132:A->T	5	5	0	0.0169	0.0169	0	132	A	T	5pUTR	NC	NC	NC	NC	5pUTR:NC	NC
00133:T->C	12	11	1	0.0405	0.0371	0.0034	133	T	C	5pUTR	NC	NC	NC	NC	5pUTR:NC	NC
00134:T->C	7	7	0	0.0236	0.0236	0	134	T	C	5pUTR	NC	NC	NC	NC	5pUTR:NC	NC
00136:A->G	12	11	1	0.0405	0.0371	0.0034	136	A	G	5pUTR	NC	NC	NC	NC	5pUTR:NC	NC
00137:T->C	10	6	4	0.0337	0.0202	0.0135	137	T	C	5pUTR	NC	NC	NC	NC	5pUTR:NC	NC
00139:A->G	5	5	0	0.0169	0.0169	0	139	A	G	5pUTR	NC	NC	NC	NC	5pUTR:NC	NC
00140:C->T	24	6	18	0.0809	0.0202	0.0607	140	C	T	5pUTR	NC	NC	NC	NC	5pUTR:NC	NC
00142:A->G	5	5	0	0.0169	0.0169	0	142	A	G	5pUTR	NC	NC	NC	NC	5pUTR:NC	NC
00143:A->G	8	4	4	0.027	0.0135	0.0135	143	A	G	5pUTR	NC	NC	NC	NC	5pUTR:NC	NC
00144:T->C	6	5	1	0.0202	0.0169	0.0034	144	T	C	5pUTR	NC	NC	NC	NC	5pUTR:NC	NC
00145:T->C	10	8	2	0.0337	0.027	0.0067	145	T	C	5pUTR	NC	NC	NC	NC	5pUTR:NC	NC
00147:C->T	25	7	18	0.0843	0.0236	0.0607	147	C	T	5pUTR	NC	NC	NC	NC	5pUTR:NC	NC
00150:T->C	8	6	2	0.027	0.0202	0.0067	150	T	C	5pUTR	NC	NC	NC	NC	5pUTR:NC	NC
00151:C->T	6	5	1	0.0202	0.0169	0.0034	151	C	T	5pUTR	NC	NC	NC	NC	5pUTR:NC	NC
00152:G->A	10	5	5	0.0337	0.0169	0.0169	152	G	A	5pUTR	NC	NC	NC	NC	5pUTR:NC	NC
00153:T->C	12	11	1	0.0405	0.0371	0.0034	153	T	C	5pUTR	NC	NC	NC	NC	5pUTR:NC	NC
00154:T->C	10	8	2	0.0337	0.027	0.0067	154	T	C	5pUTR	NC	NC	NC	NC	5pUTR:NC	NC
00155:G->A	5	5	0	0.0169	0.0169	0	155	G	A	5pUTR	NC	NC	NC	NC	5pUTR:NC	NC
00156:A->G	22	9	13	0.0742	0.0303	0.0438	156	A	G	5pUTR	NC	NC	NC	NC	5pUTR:NC	NC
00156:A->T	7	7	0	0.0236	0.0236	0	156	A	T	5pUTR	NC	NC	NC	NC	5pUTR:NC	NC
00157:C->T	8	5	3	0.027	0.0169	0.0101	157	C	T	5pUTR	NC	NC	NC	NC	5pUTR:NC	NC
00158:A->G	9	9	0	0.0303	0.0303	0	158	A	G	5pUTR	NC	NC	NC	NC	5pUTR:NC	NC
00160:G->T	7	1	6	0.0236	0.0034	0.0202	160	G	T	5pUTR	NC	NC	NC	NC	5pUTR:NC	NC
00161:A->G	12	11	1	0.0405	0.0371	0.0034	161	A	G	5pUTR	NC	NC	NC	NC	5pUTR:NC	NC
00162:C->T	19	9	10	0.0641	0.0303	0.0337	162	C	T	5pUTR	NC	NC	NC	NC	5pUTR:NC	NC
00163:A->G	11	11	0	0.0371	0.0371	0	163	A	G	5pUTR	NC	NC	NC	NC	5pUTR:NC	NC
00164:C->T	7	7	0	0.0236	0.0236	0	164	C	T	5pUTR	NC	NC	NC	NC	5pUTR:NC	NC
00165:G->A	6	6	0	0.0202	0.0202	0	165	G	A	5pUTR	NC	NC	NC	NC	5pUTR:NC	NC
00165:G->T	7	3	4	0.0236	0.0101	0.0135	165	G	T	5pUTR	NC	NC	NC	NC	5pUTR:NC	NC
00166:A->G	9	8	1	0.0303	0.027	0.0034	166	A	G	5pUTR	NC	NC	NC	NC	5pUTR:NC	NC
00167:G->A	6	5	1	0.0202	0.0169	0.0034	167	G	A	5pUTR	NC	NC	NC	NC	5pUTR:NC	NC
00167:G->T	8	3	5	0.027	0.0101	0.0169	167	G	T	5pUTR	NC	NC	NC	NC	5pUTR:NC	NC
00168:T->C	11	9	2	0.0371	0.0303	0.0067	168	T	C	5pUTR	NC	NC	NC	NC	5pUTR:NC	NC
00169:A->G	6	4	2	0.0202	0.0135	0.0067	169	A	G	5pUTR	NC	NC	NC	NC	5pUTR:NC	NC
00170:A->G	9	7	2	0.0303	0.0236	0.0067	170	A	G	5pUTR	NC	NC	NC	NC	5pUTR:NC	NC
00171:C->T	10	7	3	0.0337	0.0236	0.0101	171	C	T	5pUTR	NC	NC	NC	NC	5pUTR:NC	NC
00172:T->C	5	5	0	0.0169	0.0169	0	172	T	C	5pUTR	NC	NC	NC	NC	5pUTR:NC	NC
00173:C->T	10	6	4	0.0337	0.0202	0.0135	173	C	T	5pUTR	NC	NC	NC	NC	5pUTR:NC	NC
00174:G->A	307	19	288	1.035	0.0641	0.971	174	G	A	5pUTR	NC	NC	NC	NC	5pUTR:NC	NC
00174:G->C	11	2	9	0.0371	0.0067	0.0303	174	G	C	5pUTR	NC	NC	NC	NC	5pUTR:NC	NC
00174:G->T	46	10	36	0.1551	0.0337	0.1214	174	G	T	5pUTR	NC	NC	NC	NC	5pUTR:NC	NC
00175:T->C	7	5	2	0.0236	0.0169	0.0067	175	T	C	5pUTR	NC	NC	NC	NC	5pUTR:NC	NC
00176:C->A	12	2	10	0.0405	0.0067	0.0337	176	C	A	5pUTR	NC	NC	NC	NC	5pUTR:NC	NC
00176:C->T	8	5	3	0.027	0.0169	0.0101	176	C	T	5pUTR	NC	NC	NC	NC	5pUTR:NC	NC
00177:T->C	5	4	1	0.0169	0.0135	0.0034	177	T	C	5pUTR	NC	NC	NC	NC	5pUTR:NC	NC
00178:A->G	6	4	2	0.0202	0.0135	0.0067	178	A	G	5pUTR	NC	NC	NC	NC	5pUTR:NC	NC
00179:T->C	11	10	1	0.0371	0.0337	0.0034	179	T	C	5pUTR	NC	NC	NC	NC	5pUTR:NC	NC
00180:C->T	11	7	4	0.0371	0.0236	0.0135	180	C	T	5pUTR	NC	NC	NC	NC	5pUTR:NC	NC
00181:T->C	10	9	1	0.0337	0.0303	0.0034	181	T	C	5pUTR	NC	NC	NC	NC	5pUTR:NC	NC
00182:T->C	9	9	0	0.0303	0.0303	0	182	T	C	5pUTR	NC	NC	NC	NC	5pUTR:NC	NC
00183:C->T	8	2	6	0.027	0.0067	0.0202	183	C	T	5pUTR	NC	NC	NC	NC	5pUTR:NC	NC
00184:T->C	9	9	0	0.0303	0.0303	0	184	T	C	5pUTR	NC	NC	NC	NC	5pUTR:NC	NC
00185:G->A	6	5	1	0.0202	0.0169	0.0034	185	G	A	5pUTR	NC	NC	NC	NC	5pUTR:NC	NC
00185:G->T	10	4	6	0.0337	0.0135	0.0202	185	G	T	5pUTR	NC	NC	NC	NC	5pUTR:NC	NC
00186:C->T	41	14	27	0.1382	0.0472	0.091	186	C	T	5pUTR	NC	NC	NC	NC	5pUTR:NC	NC
00187:A->G	11	11	0	0.0371	0.0371	0	187	A	G	5pUTR	NC	NC	NC	NC	5pUTR:NC	NC
00187:A->T	7	7	0	0.0236	0.0236	0	187	A	T	5pUTR	NC	NC	NC	NC	5pUTR:NC	NC
00188:G->A	6	3	3	0.0202	0.0101	0.0101	188	G	A	5pUTR	NC	NC	NC	NC	5pUTR:NC	NC
00189:G->A	8	5	3	0.027	0.0169	0.0101	189	G	A	5pUTR	NC	NC	NC	NC	5pUTR:NC	NC
00190:C->T	32	3	29	0.1079	0.0101	0.0978	190	C	T	5pUTR	NC	NC	NC	NC	5pUTR:NC	NC
00191:T->C	10	9	1	0.0337	0.0303	0.0034	191	T	C	5pUTR	NC	NC	NC	NC	5pUTR:NC	NC
00192:G->A	11	4	7	0.0371	0.0135	0.0236	192	G	A	5pUTR	NC	NC	NC	NC	5pUTR:NC	NC
00193:C->T	70	62	8	0.236	0.209	0.027	193	C	T	5pUTR	NC	NC	NC	NC	5pUTR:NC	NC
00194:T->C	9	9	0	0.0303	0.0303	0	194	T	C	5pUTR	NC	NC	NC	NC	5pUTR:NC	NC
00195:T->C	8	5	3	0.027	0.0169	0.0101	195	T	C	5pUTR	NC	NC	NC	NC	5pUTR:NC	NC
00197:C->T	10	8	2	0.0337	0.027	0.0067	197	C	T	5pUTR	NC	NC	NC	NC	5pUTR:NC	NC
00198:G->T	5	0	5	0.0169	0	0.0169	198	G	T	5pUTR	NC	NC	NC	NC	5pUTR:NC	NC
00199:G->A	7	3	4	0.0236	0.0101	0.0135	199	G	A	5pUTR	NC	NC	NC	NC	5pUTR:NC	NC
00199:G->T	5	1	4	0.0169	0.0034	0.0135	199	G	T	5pUTR	NC	NC	NC	NC	5pUTR:NC	NC
00200:T->C	10	10	0	0.0337	0.0337	0	200	T	C	5pUTR	NC	NC	NC	NC	5pUTR:NC	NC
00201:T->A	16	1	15	0.0539	0.0034	0.0506	201	T	A	5pUTR	NC	NC	NC	NC	5pUTR:NC	NC
00201:T->C	742	20	722	2.5016	0.0674	2.4342	201	T	C	5pUTR	NC	NC	NC	NC	5pUTR:NC	NC
00202:T->C	7	7	0	0.0236	0.0236	0	202	T	C	5pUTR	NC	NC	NC	NC	5pUTR:NC	NC
00203:C->T	3026	49	2977	10.2019	0.1652	10.0367	203	C	T	5pUTR	NC	NC	NC	NC	5pUTR:NC	NC
00204:G->A	24	6	18	0.0809	0.0202	0.0607	204	G	A	5pUTR	NC	NC	NC	NC	5pUTR:NC	NC
00204:G->T	26	3	23	0.0877	0.0101	0.0775	204	G	T	5pUTR	NC	NC	NC	NC	5pUTR:NC	NC
00205:T->C	10	8	2	0.0337	0.027	0.0067	205	T	C	5pUTR	NC	NC	NC	NC	5pUTR:NC	NC
00206:C->T	10	8	2	0.0337	0.027	0.0067	206	C	T	5pUTR	NC	NC	NC	NC	5pUTR:NC	NC
00207:C->T	13	6	7	0.0438	0.0202	0.0236	207	C	T	5pUTR	NC	NC	NC	NC	5pUTR:NC	NC
00208:G->A	14	1	13	0.0472	0.0034	0.0438	208	G	A	5pUTR	NC	NC	NC	NC	5pUTR:NC	NC
00209:T->C	12	7	5	0.0405	0.0236	0.0169	209	T	C	5pUTR	NC	NC	NC	NC	5pUTR:NC	NC
00210:G->T	8847	67	8780	29.827	0.2259	29.6012	210	G	T	5pUTR	NC	NC	NC	NC	5pUTR:NC	NC
00211:T->A	116	116	0	0.3911	0.3911	0	211	T	A	5pUTR	NC	NC	NC	NC	5pUTR:NC	NC
00211:T->C	8	8	0	0.027	0.027	0	211	T	C	5pUTR	NC	NC	NC	NC	5pUTR:NC	NC
00212:T->C	6	6	0	0.0202	0.0202	0	212	T	C	5pUTR	NC	NC	NC	NC	5pUTR:NC	NC
00213:G->A	12	2	10	0.0405	0.0067	0.0337	213	G	A	5pUTR	NC	NC	NC	NC	5pUTR:NC	NC
00213:G->T	10	2	8	0.0337	0.0067	0.027	213	G	T	5pUTR	NC	NC	NC	NC	5pUTR:NC	NC
00214:C->T	9	4	5	0.0303	0.0135	0.0169	214	C	T	5pUTR	NC	NC	NC	NC	5pUTR:NC	NC
00215:A->G	10	9	1	0.0337	0.0303	0.0034	215	A	G	5pUTR	NC	NC	NC	NC	5pUTR:NC	NC
00215:A->T	8	5	3	0.027	0.0169	0.0101	215	A	T	5pUTR	NC	NC	NC	NC	5pUTR:NC	NC
00216:G->A	5	2	3	0.0169	0.0067	0.0101	216	G	A	5pUTR	NC	NC	NC	NC	5pUTR:NC	NC
00216:G->T	6	2	4	0.0202	0.0067	0.0135	216	G	T	5pUTR	NC	NC	NC	NC	5pUTR:NC	NC
00217:C->T	6	3	3	0.0202	0.0101	0.0101	217	C	T	5pUTR	NC	NC	NC	NC	5pUTR:NC	NC
00218:C->T	6	3	3	0.0202	0.0101	0.0101	218	C	T	5pUTR	NC	NC	NC	NC	5pUTR:NC	NC
00219:G->A	53	11	42	0.1787	0.0371	0.1416	219	G	A	5pUTR	NC	NC	NC	NC	5pUTR:NC	NC
00219:G->T	24	4	20	0.0809	0.0135	0.0674	219	G	T	5pUTR	NC	NC	NC	NC	5pUTR:NC	NC
00220:A->G	9	7	2	0.0303	0.0236	0.0067	220	A	G	5pUTR	NC	NC	NC	NC	5pUTR:NC	NC
00221:T->-C	95	24	71	0.3203	0.0809	0.2394	221	T	-C	5pUTR	NC	NC	NC	NC	5pUTR:NC	NC
00221:T->C	14	8	6	0.0472	0.027	0.0202	221	T	C	5pUTR	NC	NC	NC	NC	5pUTR:NC	NC
00222:C->T	3028	48	2980	10.2087	0.1618	10.0469	222	C	T	5pUTR	NC	NC	NC	NC	5pUTR:NC	NC
00223:A->G	9	7	2	0.0303	0.0236	0.0067	223	A	G	5pUTR	NC	NC	NC	NC	5pUTR:NC	NC
00223:A->T	88	22	66	0.2967	0.0742	0.2225	223	A	T	5pUTR	NC	NC	NC	NC	5pUTR:NC	NC
00224:T->C	19	11	8	0.0641	0.0371	0.027	224	T	C	5pUTR	NC	NC	NC	NC	5pUTR:NC	NC
00226:A->G	8	8	0	0.027	0.027	0	226	A	G	5pUTR	NC	NC	NC	NC	5pUTR:NC	NC
00228:C->T	8	4	4	0.027	0.0135	0.0135	228	C	T	5pUTR	NC	NC	NC	NC	5pUTR:NC	NC
00229:A->G	11	4	7	0.0371	0.0135	0.0236	229	A	G	5pUTR	NC	NC	NC	NC	5pUTR:NC	NC
00230:C->T	12	3	9	0.0405	0.0101	0.0303	230	C	T	5pUTR	NC	NC	NC	NC	5pUTR:NC	NC
00231:A->G	12	11	1	0.0405	0.0371	0.0034	231	A	G	5pUTR	NC	NC	NC	NC	5pUTR:NC	NC
00232:T->C	10	7	3	0.0337	0.0236	0.0101	232	T	C	5pUTR	NC	NC	NC	NC	5pUTR:NC	NC
00232:T->G	9	5	4	0.0303	0.0169	0.0135	232	T	G	5pUTR	NC	NC	NC	NC	5pUTR:NC	NC
00233:C->T	8	5	3	0.027	0.0169	0.0101	233	C	T	5pUTR	NC	NC	NC	NC	5pUTR:NC	NC
00234:T->C	5	2	3	0.0169	0.0067	0.0101	234	T	C	5pUTR	NC	NC	NC	NC	5pUTR:NC	NC
00235:A->G	8	8	0	0.027	0.027	0	235	A	G	5pUTR	NC	NC	NC	NC	5pUTR:NC	NC
00236:G->A	5	2	3	0.0169	0.0067	0.0101	236	G	A	5pUTR	NC	NC	NC	NC	5pUTR:NC	NC
00237:G->A	5	4	1	0.0169	0.0135	0.0034	237	G	A	5pUTR	NC	NC	NC	NC	5pUTR:NC	NC
00237:G->T	6	4	2	0.0202	0.0135	0.0067	237	G	T	5pUTR	NC	NC	NC	NC	5pUTR:NC	NC
00238:T->C	9	9	0	0.0303	0.0303	0	238	T	C	5pUTR	NC	NC	NC	NC	5pUTR:NC	NC
00238:T->G	6	4	2	0.0202	0.0135	0.0067	238	T	G	5pUTR	NC	NC	NC	NC	5pUTR:NC	NC
00239:T->-TC	6	5	1	0.0202	0.0169	0.0034	239	T	-TC	5pUTR	NC	NC	NC	NC	5pUTR:NC	NC
00239:T->C	10	8	2	0.0337	0.027	0.0067	239	T	C	5pUTR	NC	NC	NC	NC	5pUTR:NC	NC
00240:T->-C	9	9	0	0.0303	0.0303	0	240	T	-C	5pUTR	NC	NC	NC	NC	5pUTR:NC	NC
00240:T->C	11	11	0	0.0371	0.0371	0	240	T	C	5pUTR	NC	NC	NC	NC	5pUTR:NC	NC
00241:C->T	24241	0	24241	81.7268	0	81.7268	241	C	T	5pUTR	NC	NC	NC	NC	5pUTR:NC	NC
00242:G->T	10	5	5	0.0337	0.0169	0.0169	242	G	T	5pUTR	NC	NC	NC	NC	5pUTR:NC	NC
00243:T->C	8	6	2	0.027	0.0202	0.0067	243	T	C	5pUTR	NC	NC	NC	NC	5pUTR:NC	NC
00245:C->A	5	4	1	0.0169	0.0135	0.0034	245	C	A	5pUTR	NC	NC	NC	NC	5pUTR:NC	NC
00245:C->T	23	16	7	0.0775	0.0539	0.0236	245	C	T	5pUTR	NC	NC	NC	NC	5pUTR:NC	NC
00246:G->A	9	6	3	0.0303	0.0202	0.0101	246	G	A	5pUTR	NC	NC	NC	NC	5pUTR:NC	NC
00246:G->T	11	7	4	0.0371	0.0236	0.0135	246	G	T	5pUTR	NC	NC	NC	NC	5pUTR:NC	NC
00247:G->A	5	3	2	0.0169	0.0101	0.0067	247	G	A	5pUTR	NC	NC	NC	NC	5pUTR:NC	NC
00247:G->T	11	3	8	0.0371	0.0101	0.027	247	G	T	5pUTR	NC	NC	NC	NC	5pUTR:NC	NC
00249:T->C	10	10	0	0.0337	0.0337	0	249	T	C	5pUTR	NC	NC	NC	NC	5pUTR:NC	NC
00249:T->G	25	25	0	0.0843	0.0843	0	249	T	G	5pUTR	NC	NC	NC	NC	5pUTR:NC	NC
00251:T->C	9	9	0	0.0303	0.0303	0	251	T	C	5pUTR	NC	NC	NC	NC	5pUTR:NC	NC
00252:G->A	6	6	0	0.0202	0.0202	0	252	G	A	5pUTR	NC	NC	NC	NC	5pUTR:NC	NC
00252:G->T	12	5	7	0.0405	0.0169	0.0236	252	G	T	5pUTR	NC	NC	NC	NC	5pUTR:NC	NC
00253:A->G	10	9	1	0.0337	0.0303	0.0034	253	A	G	5pUTR	NC	NC	NC	NC	5pUTR:NC	NC
00254:C->T	8	3	5	0.027	0.0101	0.0169	254	C	T	5pUTR	NC	NC	NC	NC	5pUTR:NC	NC
00255:C->T	8	7	1	0.027	0.0236	0.0034	255	C	T	5pUTR	NC	NC	NC	NC	5pUTR:NC	NC
00256:G->A	23	11	12	0.0775	0.0371	0.0405	256	G	A	5pUTR	NC	NC	NC	NC	5pUTR:NC	NC
00257:A->G	9	5	4	0.0303	0.0169	0.0135	257	A	G	5pUTR	NC	NC	NC	NC	5pUTR:NC	NC
00257:A->T	7	7	0	0.0236	0.0236	0	257	A	T	5pUTR	NC	NC	NC	NC	5pUTR:NC	NC
00258:A->G	15	14	1	0.0506	0.0472	0.0034	258	A	G	5pUTR	NC	NC	NC	NC	5pUTR:NC	NC
00259:A->G	15	14	1	0.0506	0.0472	0.0034	259	A	G	5pUTR	NC	NC	NC	NC	5pUTR:NC	NC
00263:A->G	7	7	0	0.0236	0.0236	0	263	A	G	5pUTR	NC	NC	NC	NC	5pUTR:NC	NC
00263:A->T	5	4	1	0.0169	0.0135	0.0034	263	A	T	5pUTR	NC	NC	NC	NC	5pUTR:NC	NC
00264:A->G	13	10	3	0.0438	0.0337	0.0101	264	A	G	5pUTR	NC	NC	NC	NC	5pUTR:NC	NC
00266:A->G	5	5	0	0.0169	0.0169	0	266	A	G	ORF1a	1	1	M	V	ORF1a:M1V	NonSyn
00267:T->C	6	6	0	0.0202	0.0202	0	267	T	C	ORF1a	2	1	M	T	ORF1a:M1T	NonSyn
00269:G->A	9	3	6	0.0303	0.0101	0.0202	269	G	A	ORF1a	4	2	E	K	ORF1a:E2K	NonSyn
00270:A->C	5	3	2	0.0169	0.0101	0.0067	270	A	C	ORF1a	5	2	E	A	ORF1a:E2A	NonSyn
00270:A->G	16	15	1	0.0539	0.0506	0.0034	270	A	G	ORF1a	5	2	E	G	ORF1a:E2G	NonSyn
00272:A->C	7	7	0	0.0236	0.0236	0	272	A	C	ORF1a	7	3	S	R	ORF1a:S3R	NonSyn
00272:A->G	14	13	1	0.0472	0.0438	0.0034	272	A	G	ORF1a	7	3	S	G	ORF1a:S3G	NonSyn
00273:G->A	7	7	0	0.0236	0.0236	0	273	G	A	ORF1a	8	3	S	N	ORF1a:S3N	NonSyn
00274:C->T	32	5	27	0.1079	0.0169	0.091	274	C	T	ORF1a	9	3	S	S	ORF1a:S3S	Syn
00275:C->T	39	6	33	0.1315	0.0202	0.1113	275	C	T	ORF1a	10	4	L	F	ORF1a:L4F	NonSyn
00276:T->C	9	8	1	0.0303	0.027	0.0034	276	T	C	ORF1a	11	4	L	P	ORF1a:L4P	NonSyn
00277:T->C	38	11	27	0.1281	0.0371	0.091	277	T	C	ORF1a	12	4	L	L	ORF1a:L4L	Syn
00278:G->A	13	10	3	0.0438	0.0337	0.0101	278	G	A	ORF1a	13	5	V	I	ORF1a:V5I	NonSyn
00279:T->-C	6	6	0	0.0202	0.0202	0	279	T	-C	ORF1a	14	5	NC	NC	ORF1a:1Del5	Del_FS
00279:T->A	9	9	0	0.0303	0.0303	0	279	T	A	ORF1a	14	5	V	D	ORF1a:V5D	NonSyn
00279:T->C	14	11	3	0.0472	0.0371	0.0101	279	T	C	ORF1a	14	5	V	A	ORF1a:V5A	NonSyn
00280:C->T	11	2	9	0.0371	0.0067	0.0303	280	C	T	ORF1a	15	5	V	V	ORF1a:V5V	Syn
00281:C->A	6	3	3	0.0202	0.0101	0.0101	281	C	A	ORF1a	16	6	P	T	ORF1a:P6T	NonSyn
00282:C->T	6	2	4	0.0202	0.0067	0.0135	282	C	T	ORF1a	17	6	P	L	ORF1a:P6L	NonSyn
00283:T->C	12	12	0	0.0405	0.0405	0	283	T	C	ORF1a	18	6	P	P	ORF1a:P6P	Syn
00285:G->A	10	6	4	0.0337	0.0202	0.0135	285	G	A	ORF1a	20	7	G	D	ORF1a:G7D	NonSyn
00285:G->T	14	14	0	0.0472	0.0472	0	285	G	T	ORF1a	20	7	G	V	ORF1a:G7V	NonSyn
00286:T->C	19	7	12	0.0641	0.0236	0.0405	286	T	C	ORF1a	21	7	G	G	ORF1a:G7G	Syn
00287:T->C	14	14	0	0.0472	0.0472	0	287	T	C	ORF1a	22	8	F	L	ORF1a:F8L	NonSyn
00288:T->C	7	7	0	0.0236	0.0236	0	288	T	C	ORF1a	23	8	F	S	ORF1a:F8S	NonSyn
00289:C->A	6	4	2	0.0202	0.0135	0.0067	289	C	A	ORF1a	24	8	F	L	ORF1a:F8L	NonSyn
00290:A->G	9	9	0	0.0303	0.0303	0	290	A	G	ORF1a	25	9	N	D	ORF1a:N9D	NonSyn
00291:A->G	11	9	2	0.0371	0.0303	0.0067	291	A	G	ORF1a	26	9	N	S	ORF1a:N9S	NonSyn
00292:C->T	30	10	20	0.1011	0.0337	0.0674	292	C	T	ORF1a	27	9	N	N	ORF1a:N9N	Syn
00293:G->A	14	14	0	0.0472	0.0472	0	293	G	A	ORF1a	28	10	E	K	ORF1a:E10K	NonSyn
00294:A->G	11	11	0	0.0371	0.0371	0	294	A	G	ORF1a	29	10	E	G	ORF1a:E10G	NonSyn
00296:A->G	10	10	0	0.0337	0.0337	0	296	A	G	ORF1a	31	11	K	E	ORF1a:K11E	NonSyn
00296:A->T	6	6	0	0.0202	0.0202	0	296	A	T	ORF1a	31	11	K	*	ORF1a:K11*	NonSyn
00297:A->G	11	10	1	0.0371	0.0337	0.0034	297	A	G	ORF1a	32	11	K	R	ORF1a:K11R	NonSyn
00298:A->G	27	21	6	0.091	0.0708	0.0202	298	A	G	ORF1a	33	11	K	K	ORF1a:K11K	Syn
00299:A->G	11	10	1	0.0371	0.0337	0.0034	299	A	G	ORF1a	34	12	T	A	ORF1a:T12A	NonSyn
00300:C->T	16	6	10	0.0539	0.0202	0.0337	300	C	T	ORF1a	35	12	T	I	ORF1a:T12I	NonSyn
00301:A->G	10	9	1	0.0337	0.0303	0.0034	301	A	G	ORF1a	36	12	T	T	ORF1a:T12T	Syn
00302:C->T	8	8	0	0.027	0.027	0	302	C	T	ORF1a	37	13	H	Y	ORF1a:H13Y	NonSyn
00303:A->G	11	11	0	0.0371	0.0371	0	303	A	G	ORF1a	38	13	H	R	ORF1a:H13R	NonSyn
00304:C->T	11	10	1	0.0371	0.0337	0.0034	304	C	T	ORF1a	39	13	H	H	ORF1a:H13H	Syn
00305:G->A	13	11	2	0.0438	0.0371	0.0067	305	G	A	ORF1a	40	14	V	I	ORF1a:V14I	NonSyn
00306:T->C	10	10	0	0.0337	0.0337	0	306	T	C	ORF1a	41	14	V	A	ORF1a:V14A	NonSyn
00307:C->T	9	1	8	0.0303	0.0034	0.027	307	C	T	ORF1a	42	14	V	V	ORF1a:V14V	Syn
00309:A->G	7	7	0	0.0236	0.0236	0	309	A	G	ORF1a	44	15	Q	R	ORF1a:Q15R	NonSyn
00310:A->G	6	6	0	0.0202	0.0202	0	310	A	G	ORF1a	45	15	Q	Q	ORF1a:Q15Q	Syn
00311:C->T	28	10	18	0.0944	0.0337	0.0607	311	C	T	ORF1a	46	16	L	F	ORF1a:L16F	NonSyn
00312:T->C	6	6	0	0.0202	0.0202	0	312	T	C	ORF1a	47	16	L	P	ORF1a:L16P	NonSyn
00313:C->T	53	17	36	0.1787	0.0573	0.1214	313	C	T	ORF1a	48	16	L	L	ORF1a:L16L	Syn
00314:A->G	12	10	2	0.0405	0.0337	0.0067	314	A	G	ORF1a	49	17	S	G	ORF1a:S17G	NonSyn
00316:T->G	5	5	0	0.0169	0.0169	0	316	T	G	ORF1a	51	17	S	R	ORF1a:S17R	NonSyn
00317:T->C	9	9	0	0.0303	0.0303	0	317	T	C	ORF1a	52	18	L	L	ORF1a:L18L	Syn
00318:T->C	9	9	0	0.0303	0.0303	0	318	T	C	ORF1a	53	18	L	S	ORF1a:L18S	NonSyn
00322:T->A	6	6	0	0.0202	0.0202	0	322	T	A	ORF1a	57	19	P	P	ORF1a:P19P	Syn
00322:T->C	9	8	1	0.0303	0.027	0.0034	322	T	C	ORF1a	57	19	P	P	ORF1a:P19P	Syn
00324:T->C	14	14	0	0.0472	0.0472	0	324	T	C	ORF1a	59	20	V	A	ORF1a:V20A	NonSyn
00325:T->A	5	5	0	0.0169	0.0169	0	325	T	A	ORF1a	60	20	V	V	ORF1a:V20V	Syn
00325:T->C	10	4	6	0.0337	0.0135	0.0202	325	T	C	ORF1a	60	20	V	V	ORF1a:V20V	Syn
00326:T->C	5	5	0	0.0169	0.0169	0	326	T	C	ORF1a	61	21	L	L	ORF1a:L21L	Syn
00327:T->C	6	6	0	0.0202	0.0202	0	327	T	C	ORF1a	62	21	L	S	ORF1a:L21S	NonSyn
00328:A->G	10	9	1	0.0337	0.0303	0.0034	328	A	G	ORF1a	63	21	L	L	ORF1a:L21L	Syn
00328:A->T	12	12	0	0.0405	0.0405	0	328	A	T	ORF1a	63	21	L	F	ORF1a:L21F	NonSyn
00330:A->G	14	12	2	0.0472	0.0405	0.0067	330	A	G	ORF1a	65	22	Q	R	ORF1a:Q22R	NonSyn
00330:A->T	7	7	0	0.0236	0.0236	0	330	A	T	ORF1a	65	22	Q	L	ORF1a:Q22L	NonSyn
00332:G->A	6	1	5	0.0202	0.0034	0.0169	332	G	A	ORF1a	67	23	V	I	ORF1a:V23I	NonSyn
00333:T->C	7	7	0	0.0236	0.0236	0	333	T	C	ORF1a	68	23	V	A	ORF1a:V23A	NonSyn
00334:T->C	10	10	0	0.0337	0.0337	0	334	T	C	ORF1a	69	23	V	V	ORF1a:V23V	Syn
00335:C->T	78	27	51	0.263	0.091	0.1719	335	C	T	ORF1a	70	24	R	C	ORF1a:R24C	NonSyn
00337:C->T	71	31	40	0.2394	0.1045	0.1349	337	C	T	ORF1a	72	24	R	R	ORF1a:R24R	Syn
00338:G->A	9	8	1	0.0303	0.027	0.0034	338	G	A	ORF1a	73	25	D	N	ORF1a:D25N	NonSyn
00339:A->G	15	13	2	0.0506	0.0438	0.0067	339	A	G	ORF1a	74	25	D	G	ORF1a:D25G	NonSyn
00340:C->T	5	5	0	0.0169	0.0169	0	340	C	T	ORF1a	75	25	D	D	ORF1a:D25D	Syn
00341:G->A	5	3	2	0.0169	0.0101	0.0067	341	G	A	ORF1a	76	26	V	M	ORF1a:V26M	NonSyn
00343:G->A	5	4	1	0.0169	0.0135	0.0034	343	G	A	ORF1a	78	26	V	V	ORF1a:V26V	Syn
00343:G->T	8	4	4	0.027	0.0135	0.0135	343	G	T	ORF1a	78	26	V	V	ORF1a:V26V	Syn
00344:C->T	25	9	16	0.0843	0.0303	0.0539	344	C	T	ORF1a	79	27	L	F	ORF1a:L27F	NonSyn
00345:T->A	6	2	4	0.0202	0.0067	0.0135	345	T	A	ORF1a	80	27	L	H	ORF1a:L27H	NonSyn
00345:T->C	38	38	0	0.1281	0.1281	0	345	T	C	ORF1a	80	27	L	P	ORF1a:L27P	NonSyn
00346:C->A	5	5	0	0.0169	0.0169	0	346	C	A	ORF1a	81	27	L	L	ORF1a:L27L	Syn
00346:C->T	621	47	574	2.0937	0.1585	1.9352	346	C	T	ORF1a	81	27	L	L	ORF1a:L27L	Syn
00347:G->A	46	21	25	0.1551	0.0708	0.0843	347	G	A	ORF1a	82	28	V	I	ORF1a:V28I	NonSyn
00348:T->C	7	6	1	0.0236	0.0202	0.0034	348	T	C	ORF1a	83	28	V	A	ORF1a:V28A	NonSyn
00350:C->T	11	8	3	0.0371	0.027	0.0101	350	C	T	ORF1a	85	29	R	C	ORF1a:R29C	NonSyn
00351:G->A	14	7	7	0.0472	0.0236	0.0236	351	G	A	ORF1a	86	29	R	H	ORF1a:R29H	NonSyn
00352:T->A	7	7	0	0.0236	0.0236	0	352	T	A	ORF1a	87	29	R	R	ORF1a:R29R	Syn
00352:T->C	9	8	1	0.0303	0.027	0.0034	352	T	C	ORF1a	87	29	R	R	ORF1a:R29R	Syn
00353:G->A	12	8	4	0.0405	0.027	0.0135	353	G	A	ORF1a	88	30	G	S	ORF1a:G30S	NonSyn
00355:C->T	7	0	7	0.0236	0	0.0236	355	C	T	ORF1a	90	30	G	G	ORF1a:G30G	Syn
00356:T->C	22	18	4	0.0742	0.0607	0.0135	356	T	C	ORF1a	91	31	F	L	ORF1a:F31L	NonSyn
00357:T->C	8	8	0	0.027	0.027	0	357	T	C	ORF1a	92	31	F	S	ORF1a:F31S	NonSyn
00358:T->A	5	5	0	0.0169	0.0169	0	358	T	A	ORF1a	93	31	F	L	ORF1a:F31L	NonSyn
00358:T->C	22	15	7	0.0742	0.0506	0.0236	358	T	C	ORF1a	93	31	F	F	ORF1a:F31F	Syn
00361:A->G	13	10	3	0.0438	0.0337	0.0101	361	A	G	ORF1a	96	32	G	G	ORF1a:G32G	Syn
00362:G->A	10	4	6	0.0337	0.0135	0.0202	362	G	A	ORF1a	97	33	D	N	ORF1a:D33N	NonSyn
00362:G->T	8	2	6	0.027	0.0067	0.0202	362	G	T	ORF1a	97	33	D	Y	ORF1a:D33Y	NonSyn
00364:C->T	5	0	5	0.0169	0	0.0169	364	C	T	ORF1a	99	33	D	D	ORF1a:D33D	Syn
00365:T->C	9	9	0	0.0303	0.0303	0	365	T	C	ORF1a	100	34	S	P	ORF1a:S34P	NonSyn
00367:C->T	20	4	16	0.0674	0.0135	0.0539	367	C	T	ORF1a	102	34	S	S	ORF1a:S34S	Syn
00368:G->A	8	6	2	0.027	0.0202	0.0067	368	G	A	ORF1a	103	35	V	M	ORF1a:V35M	NonSyn
00368:G->T	10	4	6	0.0337	0.0135	0.0202	368	G	T	ORF1a	103	35	V	L	ORF1a:V35L	NonSyn
00369:T->C	10	9	1	0.0337	0.0303	0.0034	369	T	C	ORF1a	104	35	V	A	ORF1a:V35A	NonSyn
00370:G->A	12	6	6	0.0405	0.0202	0.0202	370	G	A	ORF1a	105	35	V	V	ORF1a:V35V	Syn
00370:G->T	25	8	17	0.0843	0.027	0.0573	370	G	T	ORF1a	105	35	V	V	ORF1a:V35V	Syn
00373:G->A	7	2	5	0.0236	0.0067	0.0169	373	G	A	ORF1a	108	36	E	E	ORF1a:E36E	Syn
00373:G->T	5	0	5	0.0169	0	0.0169	373	G	T	ORF1a	108	36	E	D	ORF1a:E36D	NonSyn
00375:A->G	5	4	1	0.0169	0.0135	0.0034	375	A	G	ORF1a	110	37	E	G	ORF1a:E37G	NonSyn
00376:G->A	110	5	105	0.3709	0.0169	0.354	376	G	A	ORF1a	111	37	E	E	ORF1a:E37E	Syn
00376:G->T	29	5	24	0.0978	0.0169	0.0809	376	G	T	ORF1a	111	37	E	D	ORF1a:E37D	NonSyn
00378:T->C	9	9	0	0.0303	0.0303	0	378	T	C	ORF1a	113	38	V	A	ORF1a:V38A	NonSyn
00379:C->T	20	5	15	0.0674	0.0169	0.0506	379	C	T	ORF1a	114	38	V	V	ORF1a:V38V	Syn
00380:T->C	10	8	2	0.0337	0.027	0.0067	380	T	C	ORF1a	115	39	L	L	ORF1a:L39L	Syn
00382:A->G	14	4	10	0.0472	0.0135	0.0337	382	A	G	ORF1a	117	39	L	L	ORF1a:L39L	Syn
00383:T->A	5	0	5	0.0169	0	0.0169	383	T	A	ORF1a	118	40	S	T	ORF1a:S40T	NonSyn
00383:T->C	8	7	1	0.027	0.0236	0.0034	383	T	C	ORF1a	118	40	S	P	ORF1a:S40P	NonSyn
00383:T->G	11	0	11	0.0371	0	0.0371	383	T	G	ORF1a	118	40	S	A	ORF1a:S40A	NonSyn
00384:C->T	13	2	11	0.0438	0.0067	0.0371	384	C	T	ORF1a	119	40	S	L	ORF1a:S40L	NonSyn
00385:A->G	14	7	7	0.0472	0.0236	0.0236	385	A	G	ORF1a	120	40	S	S	ORF1a:S40S	Syn
00387:A->G	5	5	0	0.0169	0.0169	0	387	A	G	ORF1a	122	41	E	G	ORF1a:E41G	NonSyn
00390:C->T	6	3	3	0.0202	0.0101	0.0101	390	C	T	ORF1a	125	42	A	V	ORF1a:A42V	NonSyn
00391:A->G	6	6	0	0.0202	0.0202	0	391	A	G	ORF1a	126	42	A	A	ORF1a:A42A	Syn
00392:C->T	11	5	6	0.0371	0.0169	0.0202	392	C	T	ORF1a	127	43	R	C	ORF1a:R43C	NonSyn
00393:G->A	5	2	3	0.0169	0.0067	0.0101	393	G	A	ORF1a	128	43	R	H	ORF1a:R43H	NonSyn
00396:A->G	6	5	1	0.0202	0.0169	0.0034	396	A	G	ORF1a	131	44	Q	R	ORF1a:Q44R	NonSyn
00396:A->T	13	4	9	0.0438	0.0135	0.0303	396	A	T	ORF1a	131	44	Q	L	ORF1a:Q44L	NonSyn
00398:C->T	20	4	16	0.0674	0.0135	0.0539	398	C	T	ORF1a	133	45	H	Y	ORF1a:H45Y	NonSyn
00400:T->G	7	0	7	0.0236	0	0.0236	400	T	G	ORF1a	135	45	H	Q	ORF1a:H45Q	NonSyn
00401:C->T	8	2	6	0.027	0.0067	0.0202	401	C	T	ORF1a	136	46	L	F	ORF1a:L46F	NonSyn
00402:T->C	8	8	0	0.027	0.027	0	402	T	C	ORF1a	137	46	L	P	ORF1a:L46P	NonSyn
00403:T->C	9	5	4	0.0303	0.0169	0.0135	403	T	C	ORF1a	138	46	L	L	ORF1a:L46L	Syn
00404:A->T	22	22	0	0.0742	0.0742	0	404	A	T	ORF1a	139	47	K	*	ORF1a:K47*	NonSyn
00405:A->G	666	40	626	2.2454	0.1349	2.1105	405	A	G	ORF1a	140	47	K	R	ORF1a:K47R	NonSyn
00406:A->G	7	6	1	0.0236	0.0202	0.0034	406	A	G	ORF1a	141	47	K	K	ORF1a:K47K	Syn
00406:A->T	8	1	7	0.027	0.0034	0.0236	406	A	T	ORF1a	141	47	K	N	ORF1a:K47N	NonSyn
00407:G->T	7	0	7	0.0236	0	0.0236	407	G	T	ORF1a	142	48	D	Y	ORF1a:D48Y	NonSyn
00410:G->A	13	12	1	0.0438	0.0405	0.0034	410	G	A	ORF1a	145	49	G	S	ORF1a:G49S	NonSyn
00410:G->T	15	10	5	0.0506	0.0337	0.0169	410	G	T	ORF1a	145	49	G	C	ORF1a:G49C	NonSyn
00412:C->T	7	3	4	0.0236	0.0101	0.0135	412	C	T	ORF1a	147	49	G	G	ORF1a:G49G	Syn
00413:A->G	7	7	0	0.0236	0.0236	0	413	A	G	ORF1a	148	50	T	A	ORF1a:T50A	NonSyn
00414:C->T	15	4	11	0.0506	0.0135	0.0371	414	C	T	ORF1a	149	50	T	I	ORF1a:T50I	NonSyn
00420:G->A	46	3	43	0.1551	0.0101	0.145	420	G	A	ORF1a	155	52	G	D	ORF1a:G52D	NonSyn
00421:C->T	6	2	4	0.0202	0.0067	0.0135	421	C	T	ORF1a	156	52	G	G	ORF1a:G52G	Syn
00422:T->-TAG	7	4	3	0.0236	0.0135	0.0101	422	T	-TAG	ORF1a	157	53	NC	NC	ORF1a:3Del53	Del_NFS
00427:A->G	5	4	1	0.0169	0.0135	0.0034	427	A	G	ORF1a	162	54	V	V	ORF1a:V54V	Syn
00428:G->A	7	3	4	0.0236	0.0101	0.0135	428	G	A	ORF1a	163	55	E	K	ORF1a:E55K	NonSyn
00433:T->C	8	4	4	0.027	0.0135	0.0135	433	T	C	ORF1a	168	56	V	V	ORF1a:V56V	Syn
00435:A->G	9	6	3	0.0303	0.0202	0.0101	435	A	G	ORF1a	170	57	E	G	ORF1a:E57G	NonSyn
00436:A->G	6	6	0	0.0202	0.0202	0	436	A	G	ORF1a	171	57	E	E	ORF1a:E57E	Syn
00438:A->G	6	4	2	0.0202	0.0135	0.0067	438	A	G	ORF1a	173	58	K	R	ORF1a:K58R	NonSyn
00439:A->G	5	5	0	0.0169	0.0169	0	439	A	G	ORF1a	174	58	K	K	ORF1a:K58K	Syn
00440:G->A	5	0	5	0.0169	0	0.0169	440	G	A	ORF1a	175	59	G	S	ORF1a:G59S	NonSyn
00440:G->T	5	2	3	0.0169	0.0067	0.0101	440	G	T	ORF1a	175	59	G	C	ORF1a:G59C	NonSyn
00443:G->-T	23	21	2	0.0775	0.0708	0.0067	443	G	-T	ORF1a	178	60	NC	NC	ORF1a:1Del60	Del_FS
00443:G->-TT	5	5	0	0.0169	0.0169	0	443	G	-TT	ORF1a	178	60	NC	NC	ORF1a:2Del60	Del_FS
00443:G->A	46	6	40	0.1551	0.0202	0.1349	443	G	A	ORF1a	178	60	V	I	ORF1a:V60I	NonSyn
00444:T->C	9	9	0	0.0303	0.0303	0	444	T	C	ORF1a	179	60	V	A	ORF1a:V60A	NonSyn
00445:T->C	9	5	4	0.0303	0.0169	0.0135	445	T	C	ORF1a	180	60	V	V	ORF1a:V60V	Syn
00448:G->A	5	3	2	0.0169	0.0101	0.0067	448	G	A	ORF1a	183	61	L	L	ORF1a:L61L	Syn
00449:C->T	6	4	2	0.0202	0.0135	0.0067	449	C	T	ORF1a	184	62	P	S	ORF1a:P62S	NonSyn
00451:T->C	18	5	13	0.0607	0.0169	0.0438	451	T	C	ORF1a	186	62	P	P	ORF1a:P62P	Syn
00451:T->G	6	0	6	0.0202	0	0.0202	451	T	G	ORF1a	186	62	P	P	ORF1a:P62P	Syn
00454:A->G	6	4	2	0.0202	0.0135	0.0067	454	A	G	ORF1a	189	63	Q	Q	ORF1a:Q63Q	Syn
00457:T->C	8	7	1	0.027	0.0236	0.0034	457	T	C	ORF1a	192	64	L	L	ORF1a:L64L	Syn
00459:A->G	5	5	0	0.0169	0.0169	0	459	A	G	ORF1a	194	65	E	G	ORF1a:E65G	NonSyn
00460:A->G	11	4	7	0.0371	0.0135	0.0236	460	A	G	ORF1a	195	65	E	E	ORF1a:E65E	Syn
00462:A->C	24	24	0	0.0809	0.0809	0	462	A	C	ORF1a	197	66	Q	P	ORF1a:Q66P	NonSyn
00462:A->G	6	6	0	0.0202	0.0202	0	462	A	G	ORF1a	197	66	Q	R	ORF1a:Q66R	NonSyn
00463:G->A	13	1	12	0.0438	0.0034	0.0405	463	G	A	ORF1a	198	66	Q	Q	ORF1a:Q66Q	Syn
00466:C->T	14	4	10	0.0472	0.0135	0.0337	466	C	T	ORF1a	201	67	P	P	ORF1a:P67P	Syn
00469:T->C	8	4	4	0.027	0.0135	0.0135	469	T	C	ORF1a	204	68	Y	Y	ORF1a:Y68Y	Syn
00473:T->C	6	5	1	0.0202	0.0169	0.0034	473	T	C	ORF1a	208	70	F	L	ORF1a:F70L	NonSyn
00475:C->T	10	2	8	0.0337	0.0067	0.027	475	C	T	ORF1a	210	70	F	F	ORF1a:F70F	Syn
00476:A->G	10	7	3	0.0337	0.0236	0.0101	476	A	G	ORF1a	211	71	I	V	ORF1a:I71V	NonSyn
00478:C->T	21	2	19	0.0708	0.0067	0.0641	478	C	T	ORF1a	213	71	I	I	ORF1a:I71I	Syn
00479:A->G	6	6	0	0.0202	0.0202	0	479	A	G	ORF1a	214	72	K	E	ORF1a:K72E	NonSyn
00481:A->G	5	3	2	0.0169	0.0101	0.0067	481	A	G	ORF1a	216	72	K	K	ORF1a:K72K	Syn
00482:C->T	8	2	6	0.027	0.0067	0.0202	482	C	T	ORF1a	217	73	R	C	ORF1a:R73C	NonSyn
00484:T->C	7	3	4	0.0236	0.0101	0.0135	484	T	C	ORF1a	219	73	R	R	ORF1a:R73R	Syn
00485:T->C	6	4	2	0.0202	0.0135	0.0067	485	T	C	ORF1a	220	74	S	P	ORF1a:S74P	NonSyn
00486:C->T	15	7	8	0.0506	0.0236	0.027	486	C	T	ORF1a	221	74	S	L	ORF1a:S74L	NonSyn
00487:G->A	24	5	19	0.0809	0.0169	0.0641	487	G	A	ORF1a	222	74	S	S	ORF1a:S74S	Syn
00487:G->T	10	1	9	0.0337	0.0034	0.0303	487	G	T	ORF1a	222	74	S	S	ORF1a:S74S	Syn
00488:G->A	7	1	6	0.0236	0.0034	0.0202	488	G	A	ORF1a	223	75	D	N	ORF1a:D75N	NonSyn
00489:A->G	9	3	6	0.0303	0.0101	0.0202	489	A	G	ORF1a	224	75	D	G	ORF1a:D75G	NonSyn
00490:T->C	8	6	2	0.027	0.0202	0.0067	490	T	C	ORF1a	225	75	D	D	ORF1a:D75D	Syn
00491:G->A	9	3	6	0.0303	0.0101	0.0202	491	G	A	ORF1a	226	76	A	T	ORF1a:A76T	NonSyn
00492:C->T	13	1	12	0.0438	0.0034	0.0405	492	C	T	ORF1a	227	76	A	V	ORF1a:A76V	NonSyn
00493:T->C	7	4	3	0.0236	0.0135	0.0101	493	T	C	ORF1a	228	76	A	A	ORF1a:A76A	Syn
00497:A->G	68	8	60	0.2293	0.027	0.2023	497	A	G	ORF1a	232	78	T	A	ORF1a:T78A	NonSyn
00498:C->T	5	1	4	0.0169	0.0034	0.0135	498	C	T	ORF1a	233	78	T	I	ORF1a:T78I	NonSyn
00503:C->T	10	2	8	0.0337	0.0067	0.027	503	C	T	ORF1a	238	80	P	S	ORF1a:P80S	NonSyn
00504:C->-TCATGG	8	4	4	0.027	0.0135	0.0135	504	C	-TCATGG	ORF1a	239	80	NC	NC	ORF1a:6Del80	Del_NFS
00504:C->T	5	3	2	0.0169	0.0101	0.0067	504	C	T	ORF1a	239	80	P	L	ORF1a:P80L	NonSyn
00505:T->C	5	5	0	0.0169	0.0169	0	505	T	C	ORF1a	240	80	P	P	ORF1a:P80P	Syn
00506:C->T	15	10	5	0.0506	0.0337	0.0169	506	C	T	ORF1a	241	81	H	Y	ORF1a:H81Y	NonSyn
00507:A->-TGGTCATGTTATGGT	167	91	76	0.563	0.3068	0.2562	507	A	-TGGTCATGTTATGGT	ORF1a	242	81	NC	NC	ORF1a:15Del81	Del_NFS
00507:A->G	10	10	0	0.0337	0.0337	0	507	A	G	ORF1a	242	81	H	R	ORF1a:H81R	NonSyn
00508:T->C	18	7	11	0.0607	0.0236	0.0371	508	T	C	ORF1a	243	81	H	H	ORF1a:H81H	Syn
00509:G->-GTCATGTT	5	4	1	0.0169	0.0135	0.0034	509	G	-GTCATGTT	ORF1a	244	82	NC	NC	ORF1a:8Del82	Del_FS
00509:G->-GTCATGTTA	119	68	51	0.4012	0.2293	0.1719	509	G	-GTCATGTTA	ORF1a	244	82	NC	NC	ORF1a:9Del82	Del_NFS
00509:G->-GTCATGTTATGGTT	18	16	2	0.0607	0.0539	0.0067	509	G	-GTCATGTTATGGTT	ORF1a	244	82	NC	NC	ORF1a:14Del82	Del_FS
00510:G->A	23	10	13	0.0775	0.0337	0.0438	510	G	A	ORF1a	245	82	G	D	ORF1a:G82D	NonSyn
00511:T->C	6	5	1	0.0202	0.0169	0.0034	511	T	C	ORF1a	246	82	G	G	ORF1a:G82G	Syn
00512:C->-ATGTTATGGTTG	5	5	0	0.0169	0.0169	0	512	C	-ATGTTATGGTTG	ORF1a	247	83	NC	NC	ORF1a:12Del83	Del_NFS
00512:C->T	19	8	11	0.0641	0.027	0.0371	512	C	T	ORF1a	247	83	H	Y	ORF1a:H83Y	NonSyn
00513:A->-TGTTATGGT	10	6	4	0.0337	0.0202	0.0135	513	A	-TGTTATGGT	ORF1a	248	83	NC	NC	ORF1a:9Del83	Del_NFS
00513:A->G	30	22	8	0.1011	0.0742	0.027	513	A	G	ORF1a	248	83	H	R	ORF1a:H83R	NonSyn
00514:T->-GTTATG	128	86	42	0.4315	0.2899	0.1416	514	T	-GTTATG	ORF1a	249	83	NC	NC	ORF1a:6Del83	Del_NFS
00515:G->-TTA	36	13	23	0.1214	0.0438	0.0775	515	G	-TTA	ORF1a	250	84	NC	NC	ORF1a:3Del84	Del_NFS
00516:T->A	25	25	0	0.0843	0.0843	0	516	T	A	ORF1a	251	84	V	D	ORF1a:V84D	NonSyn
00517:T->-ATG	83	45	38	0.2798	0.1517	0.1281	517	T	-ATG	ORF1a	252	84	NC	NC	ORF1a:3Del84	Del_NFS
00517:T->C	6	1	5	0.0202	0.0034	0.0169	517	T	C	ORF1a	252	84	V	V	ORF1a:V84V	Syn
00518:A->-TGGTTG	18	15	3	0.0607	0.0506	0.0101	518	A	-TGGTTG	ORF1a	253	85	NC	NC	ORF1a:6Del85	Del_NFS
00518:A->C	10	6	4	0.0337	0.0202	0.0135	518	A	C	ORF1a	253	85	M	L	ORF1a:M85L	NonSyn
00518:A->G	7	7	0	0.0236	0.0236	0	518	A	G	ORF1a	253	85	M	V	ORF1a:M85V	NonSyn
00518:A->T	11	1	10	0.0371	0.0034	0.0337	518	A	T	ORF1a	253	85	M	L	ORF1a:M85L	NonSyn
00519:T->A	5	2	3	0.0169	0.0067	0.0101	519	T	A	ORF1a	254	85	M	K	ORF1a:M85K	NonSyn
00519:T->C	35	34	1	0.118	0.1146	0.0034	519	T	C	ORF1a	254	85	M	T	ORF1a:M85T	NonSyn
00520:G->-GTT	24	13	11	0.0809	0.0438	0.0371	520	G	-GTT	ORF1a	255	85	NC	NC	ORF1a:3Del85	Del_NFS
00520:G->A	28	28	0	0.0944	0.0944	0	520	G	A	ORF1a	255	85	M	I	ORF1a:M85I	NonSyn
00520:G->C	5	5	0	0.0169	0.0169	0	520	G	C	ORF1a	255	85	M	I	ORF1a:M85I	NonSyn
00520:G->T	10	3	7	0.0337	0.0101	0.0236	520	G	T	ORF1a	255	85	M	I	ORF1a:M85I	NonSyn
00521:G->T	32	25	7	0.1079	0.0843	0.0236	521	G	T	ORF1a	256	86	V	F	ORF1a:V86F	NonSyn
00522:T->+C	39	39	0	0.1315	0.1315	0	522	T	+C	ORF1a	257	86	NC	NC	ORF1a:1Ins86	Ins_FS
00523:T->-GA	5	5	0	0.0169	0.0169	0	523	T	-GA	ORF1a	258	86	NC	NC	ORF1a:2Del86	Del_FS
00524:G->A	7	2	5	0.0236	0.0067	0.0169	524	G	A	ORF1a	259	87	E	K	ORF1a:E87K	NonSyn
00525:A->G	5	5	0	0.0169	0.0169	0	525	A	G	ORF1a	260	87	E	G	ORF1a:E87G	NonSyn
00525:A->T	38	38	0	0.1281	0.1281	0	525	A	T	ORF1a	260	87	E	V	ORF1a:E87V	NonSyn
00526:G->T	23	5	18	0.0775	0.0169	0.0607	526	G	T	ORF1a	261	87	E	D	ORF1a:E87D	NonSyn
00527:C->T	30	8	22	0.1011	0.027	0.0742	527	C	T	ORF1a	262	88	L	L	ORF1a:L88L	Syn
00528:T->C	5	5	0	0.0169	0.0169	0	528	T	C	ORF1a	263	88	L	P	ORF1a:L88P	NonSyn
00529:G->A	10	3	7	0.0337	0.0101	0.0236	529	G	A	ORF1a	264	88	L	L	ORF1a:L88L	Syn
00529:G->T	15	2	13	0.0506	0.0067	0.0438	529	G	T	ORF1a	264	88	L	L	ORF1a:L88L	Syn
00532:A->G	15	3	12	0.0506	0.0101	0.0405	532	A	G	ORF1a	267	89	V	V	ORF1a:V89V	Syn
00533:G->T	8	5	3	0.027	0.0169	0.0101	533	G	T	ORF1a	268	90	A	S	ORF1a:A90S	NonSyn
00534:C->T	10	6	4	0.0337	0.0202	0.0135	534	C	T	ORF1a	269	90	A	V	ORF1a:A90V	NonSyn
00535:A->G	6	5	1	0.0202	0.0169	0.0034	535	A	G	ORF1a	270	90	A	A	ORF1a:A90A	Syn
00539:C->T	12	3	9	0.0405	0.0101	0.0303	539	C	T	ORF1a	274	92	L	F	ORF1a:L92F	NonSyn
00541:C->T	23	9	14	0.0775	0.0303	0.0472	541	C	T	ORF1a	276	92	L	L	ORF1a:L92L	Syn
00542:G->A	15	2	13	0.0506	0.0067	0.0438	542	G	A	ORF1a	277	93	E	K	ORF1a:E93K	NonSyn
00544:A->G	8	6	2	0.027	0.0202	0.0067	544	A	G	ORF1a	279	93	E	E	ORF1a:E93E	Syn
00545:G->T	6	2	4	0.0202	0.0067	0.0135	545	G	T	ORF1a	280	94	G	C	ORF1a:G94C	NonSyn
00547:C->T	5	4	1	0.0169	0.0135	0.0034	547	C	T	ORF1a	282	94	G	G	ORF1a:G94G	Syn
00550:T->C	6	2	4	0.0202	0.0067	0.0135	550	T	C	ORF1a	285	95	I	I	ORF1a:I95I	Syn
00552:A->G	5	5	0	0.0169	0.0169	0	552	A	G	ORF1a	287	96	Q	R	ORF1a:Q96R	NonSyn
00553:G->T	5	3	2	0.0169	0.0101	0.0067	553	G	T	ORF1a	288	96	Q	H	ORF1a:Q96H	NonSyn
00556:C->T	42	6	36	0.1416	0.0202	0.1214	556	C	T	ORF1a	291	97	Y	Y	ORF1a:Y97Y	Syn
00558:G->T	33	33	0	0.1113	0.1113	0	558	G	T	ORF1a	293	98	G	V	ORF1a:G98V	NonSyn
00560:C->T	14	9	5	0.0472	0.0303	0.0169	560	C	T	ORF1a	295	99	R	C	ORF1a:R99C	NonSyn
00561:G->A	5	3	2	0.0169	0.0101	0.0067	561	G	A	ORF1a	296	99	R	H	ORF1a:R99H	NonSyn
00563:A->G	7	4	3	0.0236	0.0135	0.0101	563	A	G	ORF1a	298	100	S	G	ORF1a:S100G	NonSyn
00564:G->A	5	4	1	0.0169	0.0135	0.0034	564	G	A	ORF1a	299	100	S	N	ORF1a:S100N	NonSyn
00565:T->C	22	3	19	0.0742	0.0101	0.0641	565	T	C	ORF1a	300	100	S	S	ORF1a:S100S	Syn
00568:T->A	8	8	0	0.027	0.027	0	568	T	A	ORF1a	303	101	G	G	ORF1a:G101G	Syn
00568:T->C	6	6	0	0.0202	0.0202	0	568	T	C	ORF1a	303	101	G	G	ORF1a:G101G	Syn
00570:A->G	11	3	8	0.0371	0.0101	0.027	570	A	G	ORF1a	305	102	E	G	ORF1a:E102G	NonSyn
00571:G->A	7	2	5	0.0236	0.0067	0.0169	571	G	A	ORF1a	306	102	E	E	ORF1a:E102E	Syn
00572:A->G	5	5	0	0.0169	0.0169	0	572	A	G	ORF1a	307	103	T	A	ORF1a:T103A	NonSyn
00576:T->C	6	5	1	0.0202	0.0169	0.0034	576	T	C	ORF1a	311	104	L	P	ORF1a:L104P	NonSyn
00577:T->C	12	1	11	0.0405	0.0034	0.0371	577	T	C	ORF1a	312	104	L	L	ORF1a:L104L	Syn
00580:T->C	5	4	1	0.0169	0.0135	0.0034	580	T	C	ORF1a	315	105	G	G	ORF1a:G105G	Syn
00582:T->C	8	1	7	0.027	0.0034	0.0236	582	T	C	ORF1a	317	106	V	A	ORF1a:V106A	NonSyn
00583:C->T	82	11	71	0.2765	0.0371	0.2394	583	C	T	ORF1a	318	106	V	V	ORF1a:V106V	Syn
00584:C->T	13	7	6	0.0438	0.0236	0.0202	584	C	T	ORF1a	319	107	L	F	ORF1a:L107F	NonSyn
00586:T->C	7	4	3	0.0236	0.0135	0.0101	586	T	C	ORF1a	321	107	L	L	ORF1a:L107L	Syn
00587:G->A	6	4	2	0.0202	0.0135	0.0067	587	G	A	ORF1a	322	108	V	I	ORF1a:V108I	NonSyn
00589:C->T	19	5	14	0.0641	0.0169	0.0472	589	C	T	ORF1a	324	108	V	V	ORF1a:V108V	Syn
00592:T->C	15	7	8	0.0506	0.0236	0.027	592	T	C	ORF1a	327	109	P	P	ORF1a:P109P	Syn
00593:C->T	106	33	73	0.3574	0.1113	0.2461	593	C	T	ORF1a	328	110	H	Y	ORF1a:H110Y	NonSyn
00594:A->G	8	5	3	0.027	0.0169	0.0101	594	A	G	ORF1a	329	110	H	R	ORF1a:H110R	NonSyn
00595:T->C	7	3	4	0.0236	0.0101	0.0135	595	T	C	ORF1a	330	110	H	H	ORF1a:H110H	Syn
00597:T->C	17	4	13	0.0573	0.0135	0.0438	597	T	C	ORF1a	332	111	V	A	ORF1a:V111A	NonSyn
00598:G->T	11	3	8	0.0371	0.0101	0.027	598	G	T	ORF1a	333	111	V	V	ORF1a:V111V	Syn
00599:G->A	5	1	4	0.0169	0.0034	0.0135	599	G	A	ORF1a	334	112	G	S	ORF1a:G112S	NonSyn
00600:G->A	7	4	3	0.0236	0.0135	0.0101	600	G	A	ORF1a	335	112	G	D	ORF1a:G112D	NonSyn
00601:C->T	28	6	22	0.0944	0.0202	0.0742	601	C	T	ORF1a	336	112	G	G	ORF1a:G112G	Syn
00605:A->G	9	7	2	0.0303	0.0236	0.0067	605	A	G	ORF1a	340	114	I	V	ORF1a:I114V	NonSyn
00606:T->C	11	3	8	0.0371	0.0101	0.027	606	T	C	ORF1a	341	114	I	T	ORF1a:I114T	NonSyn
00608:C->T	5	3	2	0.0169	0.0101	0.0067	608	C	T	ORF1a	343	115	P	S	ORF1a:P115S	NonSyn
00610:A->G	8	4	4	0.027	0.0135	0.0135	610	A	G	ORF1a	345	115	P	P	ORF1a:P115P	Syn
00611:G->T	7	2	5	0.0236	0.0067	0.0169	611	G	T	ORF1a	346	116	V	L	ORF1a:V116L	NonSyn
00613:G->A	55	0	55	0.1854	0	0.1854	613	G	A	ORF1a	348	116	V	V	ORF1a:V116V	Syn
00614:G->A	6	3	3	0.0202	0.0101	0.0101	614	G	A	ORF1a	349	117	A	T	ORF1a:A117T	NonSyn
00614:G->T	5	1	4	0.0169	0.0034	0.0135	614	G	T	ORF1a	349	117	A	S	ORF1a:A117S	NonSyn
00615:C->T	9	0	9	0.0303	0	0.0303	615	C	T	ORF1a	350	117	A	V	ORF1a:A117V	NonSyn
00616:T->C	5	1	4	0.0169	0.0034	0.0135	616	T	C	ORF1a	351	117	A	A	ORF1a:A117A	Syn
00619:C->T	12	5	7	0.0405	0.0169	0.0236	619	C	T	ORF1a	354	118	Y	Y	ORF1a:Y118Y	Syn
00620:C->T	11	3	8	0.0371	0.0101	0.027	620	C	T	ORF1a	355	119	R	C	ORF1a:R119C	NonSyn
00622:C->T	10	4	6	0.0337	0.0135	0.0202	622	C	T	ORF1a	357	119	R	R	ORF1a:R119R	Syn
00624:A->G	5	3	2	0.0169	0.0101	0.0067	624	A	G	ORF1a	359	120	K	R	ORF1a:K120R	NonSyn
00625:G->A	5	2	3	0.0169	0.0067	0.0101	625	G	A	ORF1a	360	120	K	K	ORF1a:K120K	Syn
00625:G->T	24	3	21	0.0809	0.0101	0.0708	625	G	T	ORF1a	360	120	K	N	ORF1a:K120N	NonSyn
00626:G->A	6	0	6	0.0202	0	0.0202	626	G	A	ORF1a	361	121	V	I	ORF1a:V121I	NonSyn
00626:G->T	5	2	3	0.0169	0.0067	0.0101	626	G	T	ORF1a	361	121	V	F	ORF1a:V121F	NonSyn
00627:T->C	8	8	0	0.027	0.027	0	627	T	C	ORF1a	362	121	V	A	ORF1a:V121A	NonSyn
00628:T->C	5	5	0	0.0169	0.0169	0	628	T	C	ORF1a	363	121	V	V	ORF1a:V121V	Syn
00629:C->T	21	5	16	0.0708	0.0169	0.0539	629	C	T	ORF1a	364	122	L	F	ORF1a:L122F	NonSyn
00630:T->C	7	7	0	0.0236	0.0236	0	630	T	C	ORF1a	365	122	L	P	ORF1a:L122P	NonSyn
00631:T->C	11	5	6	0.0371	0.0169	0.0202	631	T	C	ORF1a	366	122	L	L	ORF1a:L122L	Syn
00633:T->C	6	5	1	0.0202	0.0169	0.0034	633	T	C	ORF1a	368	123	L	P	ORF1a:L123P	NonSyn
00635:C->T	116	93	23	0.3911	0.3135	0.0775	635	C	T	ORF1a	370	124	R	C	ORF1a:R124C	NonSyn
00636:G->A	6	5	1	0.0202	0.0169	0.0034	636	G	A	ORF1a	371	124	R	H	ORF1a:R124H	NonSyn
00639:A->G	7	7	0	0.0236	0.0236	0	639	A	G	ORF1a	374	125	K	R	ORF1a:K125R	NonSyn
00641:A->G	7	7	0	0.0236	0.0236	0	641	A	G	ORF1a	376	126	N	D	ORF1a:N126D	NonSyn
00642:A->G	6	6	0	0.0202	0.0202	0	642	A	G	ORF1a	377	126	N	S	ORF1a:N126S	NonSyn
00643:C->T	42	12	30	0.1416	0.0405	0.1011	643	C	T	ORF1a	378	126	N	N	ORF1a:N126N	Syn
00644:G->A	11	11	0	0.0371	0.0371	0	644	G	A	ORF1a	379	127	G	S	ORF1a:G127S	NonSyn
00647:A->G	14	14	0	0.0472	0.0472	0	647	A	G	ORF1a	382	128	N	D	ORF1a:N128D	NonSyn
00648:A->G	8	8	0	0.027	0.027	0	648	A	G	ORF1a	383	128	N	S	ORF1a:N128S	NonSyn
00649:T->C	7	4	3	0.0236	0.0135	0.0101	649	T	C	ORF1a	384	128	N	N	ORF1a:N128N	Syn
00651:A->G	5	5	0	0.0169	0.0169	0	651	A	G	ORF1a	386	129	K	R	ORF1a:K129R	NonSyn
00652:A->-G	15	15	0	0.0506	0.0506	0	652	A	-G	ORF1a	387	129	NC	NC	ORF1a:1Del129	Del_FS
00652:A->G	16	13	3	0.0539	0.0438	0.0101	652	A	G	ORF1a	387	129	K	K	ORF1a:K129K	Syn
00655:A->G	8	4	4	0.027	0.0135	0.0135	655	A	G	ORF1a	390	130	G	G	ORF1a:G130G	Syn
00657:C->T	24	16	8	0.0809	0.0539	0.027	657	C	T	ORF1a	392	131	A	V	ORF1a:A131V	NonSyn
00660:G->T	14	14	0	0.0472	0.0472	0	660	G	T	ORF1a	395	132	G	V	ORF1a:G132V	NonSyn
00661:T->C	5	4	1	0.0169	0.0135	0.0034	661	T	C	ORF1a	396	132	G	G	ORF1a:G132G	Syn
00662:G->A	5	3	2	0.0169	0.0101	0.0067	662	G	A	ORF1a	397	133	G	S	ORF1a:G133S	NonSyn
00663:G->T	13	13	0	0.0438	0.0438	0	663	G	T	ORF1a	398	133	G	V	ORF1a:G133V	NonSyn
00664:C->T	29	9	20	0.0978	0.0303	0.0674	664	C	T	ORF1a	399	133	G	G	ORF1a:G133G	Syn
00667:T->C	11	9	2	0.0371	0.0303	0.0067	667	T	C	ORF1a	402	134	H	H	ORF1a:H134H	Syn
00670:T->G	10403	9	10394	35.073	0.0303	35.0426	670	T	G	ORF1a	405	135	S	R	ORF1a:S135R	NonSyn
00673:C->T	53	13	40	0.1787	0.0438	0.1349	673	C	T	ORF1a	408	136	Y	Y	ORF1a:Y136Y	Syn
00674:G->A	5	3	2	0.0169	0.0101	0.0067	674	G	A	ORF1a	409	137	G	S	ORF1a:G137S	NonSyn
00676:C->T	27	13	14	0.091	0.0438	0.0472	676	C	T	ORF1a	411	137	G	G	ORF1a:G137G	Syn
00677:G->A	19	9	10	0.0641	0.0303	0.0337	677	G	A	ORF1a	412	138	A	T	ORF1a:A138T	NonSyn
00678:C->T	14	4	10	0.0472	0.0135	0.0337	678	C	T	ORF1a	413	138	A	V	ORF1a:A138V	NonSyn
00679:C->T	17	7	10	0.0573	0.0236	0.0337	679	C	T	ORF1a	414	138	A	A	ORF1a:A138A	Syn
00680:G->A	12	4	8	0.0405	0.0135	0.027	680	G	A	ORF1a	415	139	D	N	ORF1a:D139N	NonSyn
00680:G->T	6	5	1	0.0202	0.0169	0.0034	680	G	T	ORF1a	415	139	D	Y	ORF1a:D139Y	NonSyn
00682:T->C	9	2	7	0.0303	0.0067	0.0236	682	T	C	ORF1a	417	139	D	D	ORF1a:D139D	Syn
00682:T->G	16	0	16	0.0539	0	0.0539	682	T	G	ORF1a	417	139	D	E	ORF1a:D139E	NonSyn
00683:C->T	85	31	54	0.2866	0.1045	0.1821	683	C	T	ORF1a	418	140	L	L	ORF1a:L140L	Syn
00685:A->-AAGTCATTT	860	101	759	2.8994	0.3405	2.5589	685	A	-AAGTCATTT	ORF1a	420	140	NC	NC	ORF1a:9Del140	Del_NFS
00686:A->G	6	4	2	0.0202	0.0135	0.0067	686	A	G	ORF1a	421	141	K	E	ORF1a:K141E	NonSyn
00688:G->A	30	4	26	0.1011	0.0135	0.0877	688	G	A	ORF1a	423	141	K	K	ORF1a:K141K	Syn
00689:T->C	24	7	17	0.0809	0.0236	0.0573	689	T	C	ORF1a	424	142	S	P	ORF1a:S142P	NonSyn
00690:C->T	20	6	14	0.0674	0.0202	0.0472	690	C	T	ORF1a	425	142	S	L	ORF1a:S142L	NonSyn
00691:A->G	5	4	1	0.0169	0.0135	0.0034	691	A	G	ORF1a	426	142	S	S	ORF1a:S142S	Syn
00692:T->C	5	4	1	0.0169	0.0135	0.0034	692	T	C	ORF1a	427	143	F	L	ORF1a:F143L	NonSyn
00694:T->A	6	5	1	0.0202	0.0169	0.0034	694	T	A	ORF1a	429	143	F	L	ORF1a:F143L	NonSyn
00694:T->C	8	5	3	0.027	0.0169	0.0101	694	T	C	ORF1a	429	143	F	F	ORF1a:F143F	Syn
00695:G->T	8	5	3	0.027	0.0169	0.0101	695	G	T	ORF1a	430	144	D	Y	ORF1a:D144Y	NonSyn
00697:C->A	5	1	4	0.0169	0.0034	0.0135	697	C	A	ORF1a	432	144	D	E	ORF1a:D144E	NonSyn
00697:C->T	9	3	6	0.0303	0.0101	0.0202	697	C	T	ORF1a	432	144	D	D	ORF1a:D144D	Syn
00701:G->T	6	2	4	0.0202	0.0067	0.0135	701	G	T	ORF1a	436	146	G	C	ORF1a:G146C	NonSyn
00703:C->A	6	3	3	0.0202	0.0101	0.0101	703	C	A	ORF1a	438	146	G	G	ORF1a:G146G	Syn
00703:C->T	22	11	11	0.0742	0.0371	0.0371	703	C	T	ORF1a	438	146	G	G	ORF1a:G146G	Syn
00704:G->A	6	4	2	0.0202	0.0135	0.0067	704	G	A	ORF1a	439	147	D	N	ORF1a:D147N	NonSyn
00706:C->T	11	3	8	0.0371	0.0101	0.027	706	C	T	ORF1a	441	147	D	D	ORF1a:D147D	Syn
00710:C->T	8	4	4	0.027	0.0135	0.0135	710	C	T	ORF1a	445	149	L	F	ORF1a:L149F	NonSyn
00713:G->A	9	6	3	0.0303	0.0202	0.0101	713	G	A	ORF1a	448	150	G	S	ORF1a:G150S	NonSyn
00713:G->T	6	4	2	0.0202	0.0135	0.0067	713	G	T	ORF1a	448	150	G	C	ORF1a:G150C	NonSyn
00714:G->A	8	4	4	0.027	0.0135	0.0135	714	G	A	ORF1a	449	150	G	D	ORF1a:G150D	NonSyn
00715:C->T	8	1	7	0.027	0.0034	0.0236	715	C	T	ORF1a	450	150	G	G	ORF1a:G150G	Syn
00720:A->G	5	4	1	0.0169	0.0135	0.0034	720	A	G	ORF1a	455	152	D	G	ORF1a:D152G	NonSyn
[truncated: 14,305 more rows]

## Sheet: Table_S3-Key_mutation_map-Varia
Table S3. Key mutation map - Variants
[truncated: 611 more rows]
[truncated: 55 more columns]

## Sheet: Table_S4-Key_mutation_map-VOCs_
Table S4. Key mutation map - VOC/VUM/Recomb
[truncated: 228 more rows]

[truncated: 2 more sheets: Table_S5-CrossVOC_completeness_, Table_S6-Coinfections]
